# Supplementary material for: A Selective Bottleneck During Host Entry Drives the Evolution of New Legume Symbionts
Source: Mol Biol Evol. 2023 May 15;40(5):msad116. doi: 10.1093/molbev/msad116 (PMC10220510; doi:10.1093/molbev/msad116)
Supplement: msad116_Supplementary_Data [file msad116_supplementary_data.zip › Table_S10.xlsx]

## Sheet: lineage B
Supplementary Table S10. Mutations present in the evolved clones of the lineage B
Replicon	Position	Genea	Description	Mutationb	Change effectc	Mutation type	Clone B1	Clone B2	Clone B3	Clone B4	Clone B5	Clone B6	Clone B7	Clone B8	Clone B9	Clone B10	Clone B11	Clone B12	Clone B13	Clone B14	Clone B15	Clone B16	Clone B17	Clone B18	Clone B19	Clone B20	Clone B21	Clone B22	Clone B23	Clone B24	Clone B25	Clone B26	Clone B27	Clone B28	Clone B29	Clone B30	Clone B31	Clone B32	Clone B33	Clone B35
NC_003296	728875	RSp0595	hypothetical protein	C-T	P132P (CCG-CCA)	SNP	1	1	1	1	1	1	1	1	1	1	1	1	1	1	1	1	1	1	1	1	1	1	1	1	1	1	1	1	1	1	1	1	1	1
NC_003295	1715630	RSc1598	two‑component transmembrane sensor histidine kinase transcription regulator protein	G-A	P455L (CCG-CTG)	SNP	1	1	1	1	1	1	1	1	1	1	1	1	1	1	1	1	1	1	1	1	1	1	1	1	1	1	1	1	1	1	1	1	1	1
NC_003295	119162	RSc0104	putative hemolysin-type calcium-binding protein	T-G	V916V (GTA-GTC)	SNP	1	1	1	1	1	1	1		1	1	1	1	1	1	1					1					1
NC_003296	917561	RSp0731	trehalose‑6‑phosphate synthase	C-T	P75S (CCC-TCC)	SNP	1	1	1	1	1	1		1	1	1	1	1		1	1	1	1	1	1	1	1	1	1	1	1	1	1	1	1	1	1	1	1	1
NC_003295	119305	RSc0104	putative hemolysin-type calcium-binding protein	C-T	V869I (GTC-ATC)	SNP	1	1	1	1	1	1			1	1	1		1	1
NC_003296	1728259	RSp1373	putative lipoprotein involved in nitrous oxide reduction precursor (nosL)	G-A	R27K (AGG-AAG)	SNP	1	1			1	1
NC_003295	2450512	RSc2258	putative amino acid transmembrane abc transporter protein	C-T	P50S (CCG-TCG)	SNP	1	1			1	1
NC_003295	501473	RSc0470	putative cardiolipin synthase; exported protein	C-T	P36S (CCC-TCC)	SNP	1	1			1
NC_003295	2291352	RSc2114 +/- RSc2115	putative transcriptional regulator, GntR family, conserved membrane protein of unknown function	+A	Intergenic (+ 122/+99)	Insertion	1	1							1		1	1	1		1
NC_003295	3213121	lysA +/- RSc2980	Diaminopimelate decarboxylase ; conserved membrane protein of unknown function, Ferric reductase-like domain	Δ1 bp	Intergenic (+ 6/+62)	Deletion	1		1	1	1	1			1		1	1			1
NC_003295	1724994	RSc1604 -/- RSc1605	conserved protein of unknown function (putative transmembrane protein); PhaP phasin polyhydroxyalkanoate synthesis and granule formation regulator/factor	Δ1 bp	Intergenic(-13/+352)	Deletion	1		1	1	1		1		1	1	1	1		1	1
CU633751	180371	pRALTA_0213	conserved hypothetical protein; putative PilL-like protein; putative exported protein	T-C	E259E (GAA-GAG)	SNP		1
CU633751	342601	pRALTA_0395	putative Histidinol-phosphate aminotransferase 1 (Imidazole acetol-phosphate transaminase 1)	C-T	L303L (CTC-CTT)	SNP		1
CU633751	345682	pRALTA_0398	conserved hypothetical protein; putative phosphoenolpyruvate synthase/pyruvate phosphate dikinase	C-T	E520K (GAG-AAG)	SNP		1
NC_003295	557215	RSc0519	putative membrane lipoprotein	G-A	F239F (TTC-TTT)	SNP		1
NC_003295	871500	RSc0830	conserved protein of unknown function	G-A	E125K (GAG-AAG)	SNP		1
CU633751	387383	pRALTA_0449	Cytochrome P450‑terp	C-T	D184N (GAT-AAT)	SNP			1	1			1	1	1	1	1	1	1	1	1	1	1	1	1	1	1	1	1	1	1	1	1	1	1	1	1	1	1	1
NC_003296	992273	RSp0788	putative transferase protein	G-A	E225K (GAA-AAA)	SNP			1	1			1	1	1	1	1	1	1	1	1	1	1	1	1	1	1	1	1	1	1	1	1	1	1	1	1	1	1	1
NC_003296	1781273	RSp1417	transmembrane efflux transmembrane protein	G-A	S417L (TCG-TTG)	SNP			1	1			1	1	1	1	1	1	1	1	1	1	1	1	1	1	1	1	1	1	1	1	1	1	1	1	1	1	1	1
NC_003296	1994246	RSp1590	hypothetical protein	G-A	S153L (TCG-TTG)	SNP			1	1			1	1	1	1	1	1	1	1	1	1	1	1	1	1	1	1	1	1	1	1	1	1	1	1	1	1	1	1
CU633751	153126	pRALTA_0176 +/- pRALTA_0178	putative endonuclease, DNA-binding transcriptional regulator	Δ1 bp	Intergenic(+417/+138)	Deletion			1	1							1
NC_003295	2741309	adk +/+ RSc2534	Adenylate kinase (ATP-AMP transphosphorylase); 3-hydroxyacyl-CoA dehydrogenase type-2	+T	Intergenic (+47/-114)	Insertion			1												1
NC_003295	648234	pqiB	paraquat-inducible protein B	G-A	P11L (CCC-CTC)	SNP			1
NC_003295	1477872	RALSOc_1473/RSc1386	protein of unknown function; Putative type III effector (HLK1)	G-A	S155S (TCC-TCT) / P82P (CCG-CCA)	SNP			1
NC_003296	1721716	nosZ	Nitrous-oxide reductase (N2O reductase)	G-A	V389V (GTG-GTA)	SNP			1
NC_003295	2578081	fdhA	formate dehydrogenase, alpha subunit (Fe4S4 domain)	C-T	E112K (GAG-AAG)	SNP			1
NC_003295	268992	RSc0244	3-HYDROXYBUTYRYL-COA DEHYDROGENASE	C-T	P146S (CCG-TCG)	SNP				1			1	1
NC_003295	268993	RSc0244	3-HYDROXYBUTYRYL-COA DEHYDROGENASE	C-T	P146L (CCG-CTG)	SNP				1			1	1
CU633751	343484	ilvI2	Acetolactate synthase large subunit	C-T	S248F (TCC-TTC)	SNP				1			1	1
NC_003295	570999	miaB	isopentenyl-adenosine A37 tRNA methylthiolase, Fe-S protein	G-C	F5L (TTC-TTG)	SNP				1			1	1
NC_003295	1098962	RSc1044	Peptidase S49	G-A	D18N (GAT-AAT)	SNP				1			1	1
NC_003295	2566539	argH	argininosuccinate lyase	C-T	T156I (ACC-ATC)	SNP				1			1	1
NC_003295	2868448	tldD	peptidase	C-G	V178V (GTC-GTG)	SNP				1			1	1
NC_003295	3706208	RSc3436	conserved protein of unknown function	A-G	D128G (GAT-GGT)	SNP				1			1	1
NC_003296	740221	paaD	Phenylacetic acid degradation protein paaD	C-G	A143A (GCC-GCG)	SNP				1				1
NC_003296	1397413	RSp1102	putative integrase/recombinase protein	T-C	H243R (CAT-CGT)	SNP				1				1
CU633751	131363	pRALTA_0149	putative Histone-like DNA-binding protein	C-T	P28S (CCT-TCT)	SNP					1	1
CU633751	342973	ilvI2	Acetolactate synthase large subunit	C-T	L78F (CTC-TTC)	SNP					1	1
NC_003296	442008	RSp0334 -/+ RSp0335	putative signal transduction protein eal-ggdef domains, -3 Histone-like nucleoid-structuring protein H-NS	C-T	Intergenic (-642/-182)	SNP					1	1
NC_003295	688231	RSc0640 +/+ RSc0641	conserved protein of unknown function; GroS chaperone Hsp10 (GroES), part of GroE chaperone system	C-T	Intergenic(+249/-292)	SNP					1	1
NC_003295	1265451	RSc1196	putative transcriptional regulator, LysR family	G-A	V236V (GTG-GTA)	SNP					1	1
NC_003295	2388839	dnaE	DNA polymerase III, alpha subunit	G-A	F567F (TTC-TTT)	SNP					1	1
NC_003295	3594641	RSc3331 -/+ RSc3332	putative 3-oxoacyl-[acyl-carrier-protein] reductase (fabG),putative transcription regulator protein, LysR family (aaeR)	C-T	Intergenic (-77/-31)	SNP					1	1
CU633751	211570	pRALTA_0242	hypothetical protein	G-A	R184* (CGA-TGA)	SNP					1
CU633751	225670	pRALTA_0262	putatve outer membrane protein assembly factor (fragment)	G-A	G10E (GGG-GAG)	SNP					1
NC_003295	898004	RSc0861	conserved protein of unknown function	G-A	E73K (GAG-AAG)	SNP					1
NC_003296	1374596	RSp1083	Type II secretion system protein	C-T	M311I (ATG-ATA)	SNP					1
NC_003296	1720867	nosZ	Nitrous-oxide reductase (N2O reductase)	C-T	F106F (TTC-TTT)	SNP					1
NC_003295	2464038	RSc2273	putative polysaccharide transport system component transmembrane protein (ragD)	G-A	A394A (GCC-GCT)	SNP					1
CU633751	71813	pRALTA_0076	Putative endonuclease, type II restriction enzyme	C-T	P38S (CCA-TCA)	SNP						1
NC_003295	941647	RSc0894 -/+ RSc0895	putative signal peptide protein; RipAH type III effector protein	C-T	Intergenic (-191/-276)	SNP						1
NC_003296	1991441	RSp1586	conserved protein of unknown function	C-T	P30S (CCA-TCA)	SNP						1
NC_003296	1991442	RSp1586	conserved protein of unknown function	C-T	P30L (CCA-CTA)	SNP						1
NC_003295	3082031	fruB	phosphotransferase system, fructose-specific EI/HPr/EIIA components	C-T	A147V (GCC-GTC)	SNP						1
NC_003295	270675	ripB	Type III effector ripb protein	C-T	E79K (GAA-AAA)	SNP							1	1
CU633751	341394	pRALTA_0394 +/+ pRALTA_0395	fused transposase IS66/IS21, putative Histidinol-phosphate aminotransferase 1 (Imidazole acetol-phosphate transaminase 1)	G-A	Intergenic (+282/-299)	SNP							1	1
CU633751	393009	pRALTA_0455 +/- pRALTA_0456	hypothetical protein, putative transposase fragment	C-T	Intergenic (+300/+135)	SNP							1	1
NC_003295	675926	RSc0627	putative dehydrogenase large chain transmembrane protein	G-A	G632S (GGT-AGT)	SNP							1	1
NC_003295	675927	RSc0627	putative dehydrogenase large chain transmembrane protein	G-A	G632D (GGT-GAT)	SNP							1	1
NC_003296	1814248	RSp1444	putative hemagglutinin-related protein	G-A	A255A (GCG-GCA)	SNP							1	1
NC_003296	2009142	RSp1600 -/- RSp1601	conserved membrane protein of unknown function, putative type III effector protein	G-A	Intergenic (-124/+262)	SNP							1	1
NC_003295	2508720	gspE	type II secretion system protein E	C-T	A278A (GCG-GCA)	SNP							1	1
NC_003295	3437083	RSc3178	conserved protein of unknown function	+A	Frameshift	Insertion							1	1
NC_003295	3437086	RSc3178	conserved protein of unknown function	G-A	N103I (AAC-ATC)	SNP							1	1
CU633751	146752	pRALTA_0168	conserved hypothetical protein	C-T	F94F (TTC-TTT)	SNP							1
NC_003295	242132	RSc0219	acylphosphatase	G-A	V68V (GTG-GTA)	SNP							1
CU633751	349952	pRALTA_0406	secretion protein, nolF homolog	C-T	S154F (TCC-TTC)	SNP							1
NC_003295	3397367	RSc3146	conserved hypothethical protein	G-A	L11L (CTG-TTG)	SNP							1
NC_003295	3202383	aroB	3-dehydroquinate synthase	G-C	L8V (CTG-GTG)	SNP								1								1
NC_003295	347541	RSc0316	conserved exported protein of unknown function	C-T	T80I (ACC-ATC)	SNP								1
NC_003295	347542	RSc0316	conserved exported protein of unknown function	C-T	T80T (ACC-ACT)	SNP								1
NC_003296	1957448	RSp1555	putative secreted protein popf1	G-A	A78A (GCC-GCT)	SNP								1
NC_003296	1988133	RSp1584	conserved protein of unknown function	C-G	R50G (CGC-GGC)	SNP								1
NC_003296	2002124	RSp1596 -/+ RSp1597	conserved hypothethical protein, tannase and feruloyl esterase domain, putative transport transmembrane protein	G-A	Intergenic (-516/-68)	SNP								1
NC_003295	2829597	RSc2626	putative Phosphoserine phosphatase	C-T	S151F (TCC-TTC)	SNP								1
NC_003296	67518	RSp0059	hypothetical protein	C-T	L147F (CTT-TTT)	SNP									1	1	1	1	1	1	1	1	1	1	1	1	1	1	1	1	1	1	1	1	1	1	1	1	1	1
CU633751	187372	trbE	Type IV secretory pathway, Conjugal transfer protein, putative ATPase	C-T	L156F (CTC-TTC)	SNP									1	1	1	1	1	1	1	1	1	1	1	1	1	1	1	1	1	1	1	1	1	1	1	1	1	1
CU633751	243268	pRALTA_0288	putative multi‑sensor signal transduction histidine kinase	T-A	V193D (GTC-GAC)	SNP									1	1	1	1	1	1	1	1	1	1	1	1	1	1	1	1	1	1	1	1	1	1	1	1	1	1
CU633751	247935	pRALTA_0291	putative Aldose 1‑epimerase/Galactose mutarotase	C-T	A69A (GCC-GCT)	SNP									1	1	1	1	1	1	1	1	1	1	1	1	1	1	1	1	1	1	1	1	1	1	1	1	1	1
NC_003296	259792	RSp0210 +/+ RSp0211	hypothetical protein/hypothetical protein	G-A	intergenic (+160/‑66)	SNP									1	1	1	1	1	1	1	1	1	1	1	1	1	1	1	1	1	1	1	1	1	1	1	1	1	1
CU633751	344982	pRALTA_0398	conserved hypothetical protein; putative phosphoenolpyruvate synthase/pyruvate phosphate dikinase	2 bp-TT	coding (2257‑2258/2343 nt)	SNP									1	1	1	1	1	1	1	1	1	1	1	1	1	1	1	1	1	1	1	1	1	1	1	1	1	1
NC_003296	378276	RSp0290	putative outer membrane CHANEL lipoprotein	C-T	P5P (CCG-CCA)	SNP									1	1	1	1	1	1	1	1	1	1	1	1	1	1	1	1	1	1	1	1	1	1	1	1	1	1
CU633751	494979	pRALTA_0599	hypothetical protein	C-T	E41E (GAG-GAA)	SNP									1	1	1	1	1	1	1	1	1	1	1	1	1	1	1	1	1	1	1	1	1	1	1	1	1	1
NC_003295	634315	RSc0588	hypothetical protein	G-A	G774E (GGG-GAG)	SNP									1	1	1	1	1	1	1	1	1	1	1	1	1	1	1	1	1	1	1	1	1	1	1	1	1	1
NC_003296	649165	RSp0520	manganese transport protein MntH	G-A	I277I (ATC-ATT)	SNP									1	1	1	1	1	1	1	1	1	1	1	1	1	1	1	1	1	1	1	1	1	1	1	1	1	1
NC_003295	770578	RSc0724	putative type‑4 fimbrial biogenesis pily1‑related signal peptide protein	G-A	S966L (TCG-TTG)	SNP									1	1	1	1	1	1	1	1	1	1	1	1	1	1	1	1	1	1	1	1	1	1	1	1	1	1
NC_003295	1013285	RSc0964 +/+ RSc0965	putative bacteriophage transcriptional activator‑related transcription regulator protein/hypothetical protein	G-A	intergenic (+253/‑115)	SNP									1	1	1	1	1	1	1	1	1	1	1	1	1	1	1	1	1	1	1	1	1	1	1	1	1	1
NC_003295	1249682	RSc1186	putative sigma‑54 interacting transcription regulator protein	G-A	I383I (ATC-ATT)	SNP									1	1	1	1	1	1	1	1	1	1	1	1	1	1	1	1	1	1	1	1	1	1	1	1	1	1
NC_003295	1538458	RSc1433	hypothetical protein	C-T	P11L (CCC-CTC)	SNP									1	1	1	1	1	1	1	1	1	1	1	1	1	1	1	1	1	1	1	1	1	1	1	1	1	1
NC_003295	1698598	pheT	phenylalanyl‑tRNA synthetase subunit beta	G-A	L537L (CTG-CTA)	SNP									1	1	1	1	1	1	1	1	1	1	1	1	1	1	1	1	1	1	1	1	1	1	1	1	1	1
NC_003296	1803640	RSp1434	hypothetical protein	G-A	R241C (CGC-TGC)	SNP									1	1	1	1	1	1	1	1	1	1	1	1	1	1	1	1	1	1	1	1	1	1	1	1	1	1
NC_003296	1871431	RSp1491	putative transferase protein	C-T	E135K (GAG-AAG)	SNP									1	1	1	1	1	1	1	1	1	1	1	1	1	1	1	1	1	1	1	1	1	1	1	1	1	1
NC_003296	1983685	RSp1580 +/- katE	hypothetical protein/catalase hydroperoxidase HpiI oxidoreductase	C-T	intergenic (+370/+132)	SNP									1	1	1	1	1	1	1	1	1	1	1	1	1	1	1	1	1	1	1	1	1	1	1	1	1	1
NC_003295	2678464	RSc2470	rhs‑related protein	G-A	P876S (CCG-TCG)	SNP									1	1	1	1	1	1	1	1	1	1	1	1	1	1	1	1	1	1	1	1	1	1	1	1	1	1
CU633751	344983	pRALTA_0398	conserved hypothetical protein; putative phosphoenolpyruvate synthase/pyruvate phosphate dikinase	C-T	G753S (GGC-AGC)	SNP									1	1	1	1	1	1	1	1				1					1					1
CU633751	240144	pRALTA_0281	transposase, IS21 family (istA‑like)	A-T	F116I (TTC-ATC)	SNP									1	1	1	1	1	1	1		1	1	1	1	1	1	1	1	1	1	1	1	1	1	1	1	1	1
NC_003296	1791093	RSp1422	putative peptide synthetase protein	2 bp-TT	coding (2096‑2097/4257 nt)	SNP									1	1	1	1		1	1	1	1	1	1	1	1	1	1	1	1	1	1	1	1	1	1	1	1	1
NC_003296	1791094	RSp1422	putative peptide synthetase protein	C-T	G699E (GGG-GAG)	SNP									1	1	1	1		1	1	1				1					1					1
NC_003296	5715	RSp0005	hypothetical protein	G-A	A2T (GCA-ACA)	SNP									1	1			1	1		1	1	1	1		1		1	1	1	1	1	1				1	1
NC_003296	373072	hmsF	putative hemin storage signal peptide protein	G-A	Q244Q (CAG-CAA)	SNP									1	1			1	1		1	1	1	1		1		1	1	1	1	1	1				1	1
NC_003295	954178	serC	phosphoserine aminotransferase	C-T	A92A (GCC-GCT)	SNP									1	1			1	1		1	1	1	1		1		1	1	1	1	1	1				1	1
NC_003295	269504	RSc0245	hypothetical protein	G-A	S471F (TCC-TTC)	SNP									1	1				1			1							1				1
CU633751	247902	pRALTA_0291	putative Aldose 1-epimerase/Galactose mutarotase	C-T	V58V (GTC-GTT)	SNP									1
NC_003296	1776438	RALSOp_1594 +/- RSp1412	protein of unknown function; FlhC Flagellar transcriptional activator, sigma factor, dual regulator with FlhD	+A	Intergenic (+203/+201)	Insertion									1
NC_003295	2796217	RSc2589 -/- RSc2590	putative limonene-1,2-epoxide hydrolase protein; putative limonene-1,2-epoxide hydrolase protein	A-C	Intergenic (- 171/+15)	SNP									1
NC_003295	583937	rhlE1	ATP‑dependent RNA helicase protein	C-T	L368L (CTG-TTG)	SNP											1	1			1					1		1							1	1	1			1
NC_003295	759825	nusB	transcription antitermination protein NusB	G-A	L69L (CTG-TTG)	SNP											1	1			1					1		1							1	1	1			1
NC_003295	652404	adhI	Alcohol dehydrogenase class-3	G-A	I34I (ATC-ATT)	SNP											1	1
NC_003295	888491	RSc0849	conserved hypothethical protein	C-T	A135T (GCC-ACC)	SNP											1	1
NC_003296	1437438	RSp1138	conserved hypothethical protein	C-T	M12I (ATG-ATA)	SNP											1	1
NC_003296	1926912	RSp1537	putative transmembrane protein	T-C	T11T (ACA-ACG)	SNP											1	1
NC_003296	1976702	RSp1573	conserved hypothethical protein, Microcystin LR degradation domain	C-T	P298S (CCG-TCG)	SNP											1	1
NC_003295	3289797	glpK	Glycerol kinase (ATP:glycerol 3-phosphotransferase)	C-T	P94L (CCC-CTC)	SNP												1
NC_003295	3289798	glpK	Glycerol kinase (ATP:glycerol 3-phosphotransferase)	C-T	P94P (CCC-CCT)	SNP												1
CU633751	226033	pRALTA_0263 -/- pRALTA_0264	hypothetical protein, transposase, IS5 family	G-A	Intergenic (-61/+179)	SNP													1
NC_003295	894923	RSc0857	putative bacteriophage-related protein	C-T	I441I (ATC-ATT)	SNP													1
NC_003296	327267	RSp0253	putative signal transduction protein	G-A	F175F (TTC-TTT)	SNP														1
CU633751	451600	pRALTA_0531 +/+ pRALTA_0532	prolyl endopeptidase, transposase fragment, IS5 family	T-C	Intergenic (+8/-115)	SNP														1
NC_003295	1379909	RSc1294	putative outer membrane protein	C-G	K252N (AAG-AAC)	SNP														1
NC_003296	1863326	RSp1483 +/- RSp1484	conserved hypothethical protein, putative hydrolase; putative 3-oxoadipate enol-lactonase	G-A	Intergenic (+111/+79)	SNP														1
NC_003295	3075748	fadD	acyl-CoA synthetase (long-chain-fatty-acid--CoA ligase)	G-A	D408D (GAC-GAT)	SNP														1
NC_003295	3398350	RSc3147	hypothetical protein	G-A	L108L (CTC-CTT)	SNP															1														1	1	1			1
NC_003296	772062	RSp0633	conserved protein of unknown function	C-T	P6S (CCC-TCC)	SNP															1
NC_003296	1093107	RALSOp_0962/RSp0865	protein of unknown function; Type III secretionprotein HrpB1/HrpK	C-T	D150N (GAT-AAT) / I4I (ATC-ATT)	SNP															1
NC_003296	1093108	RALSOp_0962/RSp0865	protein of unknown function; Type III secretionprotein HrpB1/HrpK	C-T	L149L (CTG-CTA) / Q5* (CAG-TAG)	SNP															1
NC_003296	1163577	RALSOp_1028	protein of unknown function	A-G	K4E (AAA-GAA)	SNP															1
NC_003296	1306344	RSp1031	putative type III effector protein	C-T	A638V (GCC-GTC)	SNP															1
NC_003296	1306345	RSp1031	putative type III effector protein	C-T	A638A (GCC-GCT)	SNP															1
NC_003295	2610876	RSc2403	conserved protein of unknown function	C-T	P100P (CCC-CCT)	SNP															1
NC_003295	980213	lrp +/+ RSc0928	leucine-binding transcriptional regulator, conserved protein of unknown function	A-G	Intergenic (+135/-113)	SNP																1
NC_003295	1214403	RSc1155	methyl-accepting chemotaxis transducer transmembrane protein	C-A	I424I (ATC-ATA)	SNP																1
NC_003296	1996686	RSp1592	putative leucine transporter subunit ; periplasmic-binding component of ABC superfamily	C-T	T256T (ACG-ACA)	SNP																1
NC_003296	2017694	RSp1605	conserved hypothethical protein	C-T	F1531F (TTC-TTT)	SNP																1
NC_003295	2329380	scrK	putative fructokinase protein	C-T	A282T (GCG-ACG)	SNP																1
NC_003295	3675891	RSc3401	putative type III effector protein (SKWP1)	G-A	E1434E (GAG-GAA)	SNP																1
NC_003296	511234	RSp0403 +/- RSp0404	putative signal peptide protein/hypothetical protein	+C	intergenic (+2154/+1380)	Insertion																	1	1	1		1	1	1	1		1	1	1	1		1	1	1	1
NC_003295	2201129	RSc2022 +/+ RSc2023	hypothetical protein/hypothetical protein	+TGCGTGGC	intergenic (+119/‑17)	Insertion																	1	1	1		1	1	1	1		1	1	1	1		1	1	1	1
NC_003295	3658484	RSc3392 +/- tISRso5	response regulator transcription regulator protein/ISRSO5‑transposase protein	Δ1 bp	intergenic (+579/+900)	Deletion																	1	1	1		1	1	1	1		1	1	1	1		1	1	1	1
NC_003295	332012	RSc0299	putative prolin‑rich signal peptide protein	G-C	P235P (CCC-CCG)	SNP																	1							1				1
NC_003295	915956	RSc0879	hypothetical protein	G-A	G198R (GGA-AGA)	SNP																	1							1				1
NC_003296	1556948	RSp1223	high affinity nitrate transporter transmembrane protein	G-A	F289F (TTC-TTT)	SNP																	1							1				1
NC_003296	2092340	RSp1677	putative prolin‑rich protein	C-T	F330F (TTC-TTT)	SNP																	1							1				1
NC_003295	470084	RSc0442	acyl‑CoA synthetase	C-T	L378L (CTC-CTT)	SNP																	1
NC_003296	885361	RSp0696	putative isopenicillin N epimerase protein	C-T	F334F (TTC-TTT)	SNP																	1
NC_003296	892712	RSp0703 -/+ RSp0704	hypothetical protein/transcription regulator protein	C-T	intergenic (‑141/‑81)	SNP																	1
NC_003296	136265	RSp0119	hypothetical protein	C-T	G243D (GGC-GAC)	SNP																		1
CU633751	306306	nodH	NodH sulfotransferase	G-A	L169F (CTC-TTC)	SNP																		1
CU633751	347062	pRALTA_0398	conserved hypothetical protein; putative phosphoenolpyruvate synthase/pyruvate phosphate dikinase	C-T	D60N (GAT-AAT)	SNP																		1
NC_003296	389274	RSp0296	hypothetical protein	C-T	K1505K (AAG-AAA)	SNP																		1
NC_003295	476223	queF	7‑cyano‑7‑deazaguanine reductase	G-A	I234I (ATC-ATT)	SNP																		1
NC_003295	578020	fabG	3‑ketoacyl‑(acyl‑carrier‑protein) reductase	G-A	S18L (TCG-TTG)	SNP																		1
NC_003295	866321	RSc0824	hypothetical protein	G-A	D76N (GAT-AAT)	SNP																		1
NC_003295	961686	rpsA	30S ribosomal protein S1	C-T	F360F (TTC-TTT)	SNP																		1
NC_003296	973718	RSp0770	hypothetical protein	G-A	G29R (GGG-AGG)	SNP																		1
NC_003295	1226615	RSc1168	hypothetical protein	G-A	D207N (GAT-AAT)	SNP																		1
NC_003295	1311932	iolD	putative acetolactate synthase protein	G-A	S541L (TCG-TTG)	SNP																		1
NC_003296	1413996	RSp1115 +/+ RSp1116	putative transcription regulator protein/putative low specificity L‑threonine aldolase protein	G-A	intergenic (+49/‑166)	SNP																		1
NC_003296	1651924	tISRso1–tISRso17	61 genes	Δ60,380 bp	between IS4	Deletion																		1
NC_003296	1729820	RSp1374	hypothetical protein	G-A	G231S (GGC-AGC)	SNP																		1
NC_003296	1799046	RSp1428 -/- RSp1429	hypothetical protein/esterase protein	G-A	intergenic (‑15/+15)	SNP																		1
NC_003295	1835693	ppiD	peptidyl‑prolyl cis‑trans isomerase transmembrane protein	C-T	G632G (GGC-GGT)	SNP																		1
NC_003296	1992520	RSp1588 +/+ RSp1589	remnant of a transposase gene protein/hypothetical protein	C-T	intergenic (+57/‑240)	SNP																		1
NC_003296	2015878	RSp1605	hemagglutinin‑like protein	C-T	P926L (CCC-CTC)	SNP																		1
NC_003295	2175610	mdh	malate dehydrogenase	G-A	E276E (GAG-GAA)	SNP																		1
NC_003295	2593344	RSc2384	putative lipoprotein	G-A	P104L (CCC-CTC)	SNP																		1
NC_003295	3061386	ftsW	cell division FtsW transmembrane protein	G-A	I116I (ATC-ATT)	SNP																		1
NC_003295	3459046	RSc3196 -/- RSc3197	hypothetical protein/hypothetical protein	G-A	intergenic (‑134/+247)	SNP																		1
NC_003295	110603	RSc0098	putative alkaline phosphatase signal peptide protein	C-T	A27V (GCC-GTC)	SNP																			1
CU633751	110723	pRALTA_0118	conserved hypothetical protein. putative ubiquitin‑activating enzyme (E1) like	G-A	S372F (TCC-TTC)	SNP																			1
NC_003296	186702	RSp0161	putative transmembrane protein	G-A	S517S (TCC-TCT)	SNP																			1
CU633751	187679	trbE	Type IV secretory pathway, Conjugal transfer protein, putative ATPase	2 bp-AA	coding (773‑774/2457 nt)	SNP																			1
CU633751	239189	pRALTA_0280	transposase, IS21 family	C-T	L116L (CTG-CTA)	SNP																			1
NC_003296	245568	RSp0200	putative aminotransferase protein	C-T	L437L (CTG-CTA)	SNP																			1
NC_003296	262859	RSp0213 -/- amn	hypothetical protein/AMP nucleosidase	2 bp-TT	intergenic (‑259/+228)	SNP																			1
NC_003296	266629	RSp0215	hypothetical protein	C-G	P573R (CCG-CGG)	SNP																			1
NC_003296	267905	RSp0215 +/- RSp0216	hypothetical protein/serine/threonine‑protein kinase	C-T	intergenic (+729/+120)	SNP																			1
NC_003296	332783	RSp0255	methyl‑accepting chemotaxis transducer transmembrane protein	C-T	S144S (TCG-TCA)	SNP																			1
CU633751	392306	pRALTA_0455	hypothetical protein	2 bp-TT	coding (122‑123/525 nt)	SNP																			1
NC_003296	394441	RSp0298 +/+ RSp0299	hypothetical protein/hypothetical protein	C-T	intergenic (+12/‑180)	SNP																			1
NC_003296	482272	fliM	flagellar motor switch protein FliM	C-T	G68S (GGC-AGC)	SNP																			1
NC_003296	574352	RSp0458 -/- RSp0459	rhs‑related protein/putative RHS‑related protein	C-T	intergenic (‑96/+334)	SNP																			1
NC_003295	768963	RSc0722	putative type 4 fimbrial pilin related transmembrane protein	G-A	S12S (TCC-TCT)	SNP																			1
NC_003296	1479242	RSp1173 -/+ acpA	lipoprotein transmembrane/putative acid phosphatase protein	G-A	intergenic (‑90/‑185)	SNP																			1
NC_003295	1637549	phoU	phosphate transporter PhoU	G-A	L121L (CTG-CTA)	SNP																			1
NC_003295	2098773	RSc1918	phage tail sheath‑like protein	C-T	E167K (GAG-AAG)	SNP																			1
NC_003295	2105084	RSc1926	putative phage‑related transmembrane protein	C-T	F26F (TTC-TTT)	SNP																			1
NC_003295	2358759	RSc2174	transmembrane ABC transporter protein	C-T	F230F (TTC-TTT)	SNP																			1
NC_003295	2476624	RSc2282	hypothetical protein	C-T	E102K (GAA-AAA)	SNP																			1
NC_003295	2711669	RSc2505	putative transcription regulator protein	C-T	S14L (TCG-TTG)	SNP																			1
NC_003295	2815054	RSc2613 -/- RSc2614	hypothetical protein/hypothetical protein	G-A	intergenic (‑435/+429)	SNP																			1
NC_003295	3421786	RSc3163	TPR domain protein	G-A	E89E (GAG-GAA)	SNP																			1
NC_003296	103851	RSp0096	putative RHS‑related protein	C-T	T186T (ACC-ACT)	SNP																				1		1
CU633751	193388	traG	type IV secretory pathway, conjugative coupling factor protein (putative protein precursor), putative channel‑forming protein, putative ATPase	C-T	F318F (TTC-TTT)	SNP																				1		1
NC_003295	270409	RSc0245	hypothetical protein	C-T	M169I (ATG-ATA)	SNP																				1		1
CU633751	335216	nifD	NifD nitrogenase molybdenum‑iron protein alpha chain (Nitrogenase component I) (Dinitrogenase)	T-A	H399Q (CAT-CAA)	SNP																				1		1
CU633751	343944	ilvI2	Acetolactate synthase large subunit	C-T	L401L (CTC-CTT)	SNP																				1		1
CU633751	388374	pRALTA_0450	conserved hypothetical protein; putative exported protein	2 bp-AA	coding (116‑117/306 nt)	SNP																				1		1
CU633751	495184	pRALTA_0599 -/- pRALTA_0600	hypothetical protein/putative phage integrase fragment	C-T	intergenic (‑83/+22)	SNP																				1		1
NC_003295	869946	RSc0827 -/- tISRso14b	hypothetical protein/ISRSO14‑transposase orfB protein	G-A	intergenic (‑481/+23)	SNP																				1		1
NC_003295	928838	RSc0887	hemagglutinin‑related protein	C-G	T2528S (ACC-AGC)	SNP																				1		1
NC_003295	928840	RSc0887	hemagglutinin‑related protein	2 bp-AG	coding (7585‑7586/10506 nt)	SNP																				1		1
NC_003295	928844	RSc0887	hemagglutinin‑related protein	2 bp-AC	coding (7589‑7590/10506 nt)	SNP																				1		1
NC_003295	928851	RSc0887	hemagglutinin‑related protein	C-T	H2532H (CAC-CAT)	SNP																				1		1
NC_003295	928860	RSc0887	hemagglutinin‑related protein	T-C	H2535H (CAT-CAC)	SNP																				1		1
NC_003295	928864	RSc0887	hemagglutinin‑related protein	2 bp-AG	coding (7609‑7610/10506 nt)	SNP																				1		1
NC_003295	1561060	RSc1459	hypothetical protein	G-A	M83I (ATG-ATA)	SNP																				1		1
NC_003296	1787405	RSp1420 -/+ RSp1421	hypothetical protein/hypothetical protein	2 bp-TT	intergenic (‑321/‑50)	SNP																				1		1
NC_003296	1852529	RSp1473	putative oxidoreductase protein	C-T	F81F (TTC-TTT)	SNP																				1		1
NC_003296	1989687	RSp1585	putative RHS‑related transmembrane protein	C-T	R308C (CGT-TGT)	SNP																				1		1
NC_003295	2589855	RSc2383	putative signal peptide protein	G-A	F673F (TTC-TTT)	SNP																				1		1
NC_003295	2631425	RSc2426	hypothetical protein	G-A	F31F (TTC-TTT)	SNP																				1		1
NC_003295	2727456	RSc2520	hypothetical protein	G-A	P170S (CCG-TCG)	SNP																				1		1
NC_003295	3662145	RSc3394	putative restriction modification enzyme R subunit protein	C-T	E423K (GAG-AAG)	SNP																				1		1
CU633751	308021	nodI	Nod factor export ATP-binding protein I (Nodulation ATP- binding protein I)	N-A	X193X (NNN-NNT)	SNP																				1					1					1
CU633751	308022	nodI	Nod factor export ATP-binding protein I (Nodulation ATP- binding protein I)	N-G	X193X (NNN-NCN)	SNP																				1					1					1
CU633751	308023	nodI	Nod factor export ATP-binding protein I (Nodulation ATP- binding protein I)	N-T	X193X (NNN-ANN)	SNP																				1					1					1
CU633751	61814	pRALTA_0058	transposase fragment, IS256 family	G-C	T176T (ACC-ACG)	SNP																				1					1
NC_003295	97268	RSc0083	aminotransferase class-III	C-T	L269L (CTC-CTT)	SNP																				1
NC_003295	344072	birA	bifunctional protein: biotin operon repressor and biotin-[acetyl-coA-carboxylase] synthetase	T-A	I17F (ATC-TTC)	SNP																				1
CU633751	388375	pRALTA_0450	conserved hypothetical protein; putative exported protein	G-A	P39L (CCC-CTC)	SNP																				1
NC_003295	928841	RSc0887	putative hemagglutinin-related protein	C-G	S2529C (TCC-TGC)	SNP																				1
NC_003295	928845	RSc0887	putative hemagglutinin-related protein	T-C	S2530S (AGT-AGC)	SNP																				1
NC_003295	928865	RSc0887	putative hemagglutinin-related protein	A-G	D2537G (GAC-GGC)	SNP																				1
NC_003295	1390046	pepV	aminoacyl-histidine dipeptidase (Carnosinase) (Xaa-his dipeptidase) protein	C-G	A472G (GCC-GGC)	SNP																				1
NC_003296	1787406	RSp1420 -/+ RSp1421	conserved protein of unknown function, putative formyl-coenzyme A transferase; caiB/baiF CoA-transferase family III	C-T	Intergenic (-322/-50)	SNP																				1
NC_003296	1939205	RSp1545	Hemolysin; Filamentous haemagglutinin	T-C	N2645S (AAT-AGT)	SNP																				1
CU633751	4043	pRALTA_0002	putative Type III restriction enzyme	C-T	F651F (TTC-TTT)	SNP																					1
NC_003296	54516	soxA1	sarcosine oxidase subunit alpha	2 bp-TT	coding (2546‑2547/3087 nt)	SNP																					1
NC_003295	864201	RSc0821	putative NADPH nitroreductase protein	C-T	S189F (TCC-TTC)	SNP																					1
NC_003296	1228761	narG	respiratory nitrate reductase alpha chain oxidoreductase protein	C-T	S745S (TCC-TCT)	SNP																					1
NC_003295	1353207	RSc1271	dihydrolipoamide dehydrogenase	G-C	R87P (CGC-CCC)	SNP																					1
NC_003296	1712854	RSp1363	methyl‑accepting chemotaxis transducer transmembrane protein	G-A	Q43Q (CAG-CAA)	SNP																					1
NC_003296	1717923	RSp1365	hypothetical protein	C-T	W284* (TGG-TGA)	SNP																					1
NC_003295	1873952	livJ +/+ livH1	Leu/Ile/Val‑binding precursor signal peptide protein/putative amino acid transmembrane transmembrane protein	G-A	intergenic (+17/‑113)	SNP																					1
NC_003295	1873954	livJ +/+ livH1	Leu/Ile/Val‑binding precursor signal peptide protein/putative amino acid transmembrane transmembrane protein	G-T	intergenic (+19/‑111)	SNP																					1
NC_003295	2326739	RSc2144	sugar‑binding periplasmic signal peptide protein	G-A	T378T (ACC-ACT)	SNP																					1
NC_003295	2487540	RSc2293 -/- RSc2294	hypothetical protein/hypothetical protein	C-T	intergenic (‑8/+79)	SNP																					1
NC_003295	2846966	hutH	histidine ammonia‑lyase	2 bp-TT	coding (919‑920/1557 nt)	SNP																					1
NC_003295	3254001	RSc3030	putative signal peptide protein	G-A	T774T (ACC-ACT)	SNP																					1
NC_003295	3406047	RSc3153	hypothetical protein	G-C	F144L (TTC-TTG)	SNP																					1
NC_003296	97814	RSp0087	hypothetical protein	C-T	S130F (TCT-TTT)	SNP																						1								1
NC_003296	911459	RSp0723 +/+ RSp0724	hypothetical protein/hypothetical protein	C-T	intergenic (+20/‑18)	SNP																						1
NC_003295	921148	RSc0886 -/+ RSc0887	hypothetical protein/hemagglutinin‑related protein	2 bp-TT	intergenic (‑277/‑107)	SNP																						1
NC_003296	952585	RSp0755	hypothetical protein	G-A	D612N (GAT-AAT)	SNP																						1
NC_003296	1321474	RSp1043	two‑component sensor histidine kinase transcription regulator protein	C-T	T182T (ACC-ACT)	SNP																						1
NC_003296	1350616	RSp1069	putative transmembrane protein	G-T	S32Y (TCC-TAC)	SNP																						1
NC_003296	1733705	RSp1374	hypothetical protein	C-T	P1526S (CCC-TCC)	SNP																						1
NC_003295	3334479	kefC	glutathione‑regulated potassium‑efflux system protein KefC	G-A	S256F (TCC-TTC)	SNP																						1
NC_003295	3461937	RSc3201	oxidoreductase protein	ΔTTGAATGG	Frameshift	Deletion																						1
NC_003295	3687998	RSc3411 +/- cheD4	transcription regulator protein/putative methyl‑accepting chemotaxis I (serine chemoreceptor) transmembrane protein	G-A	intergenic (+12/+154)	SNP																						1
NC_003295	3705278	RSc3435	hypothetical protein	G-C	H53D (CAC-GAC)	SNP																						1
NC_003296	98213	RSp0088	hypothetical protein	C-G	E114Q (GAA-CAA)	SNP																							1				1
CU633751	303158	nodU	Carbamoyltransferase	G-A	I492I (ATC-ATT)	SNP																							1				1
CU633751	319639	nifE	oxidoreductase, Nitrogenase iron‑molybdenum cofactor biosynthesis protein	G-A	V447M (GTG-ATG)	SNP																							1				1
CU633751	344335	ilvI2	Acetolactate synthase large subunit	C-T	R532W (CGG-TGG)	SNP																							1				1
NC_003296	1163557	RSp0922 -/- RSp0923	hypothetical protein/hypothetical protein	T-G	intergenic (‑113/+139)	SNP																							1				1
NC_003295	1374335	infB	translation initiation factor IF‑2	C-T	A816A (GCC-GCT)	SNP																							1				1
NC_003296	1644341	RSp1295	hypothetical protein	G-A	P406L (CCG-CTG)	SNP																							1				1
NC_003295	1833316	hupB1	DNA‑binding protein HU‑beta	G-A	E72K (GAG-AAG)	SNP																							1				1
NC_003295	2007202	RSc1835	hypothetical protein	C-T	G250S (GGC-AGC)	SNP																							1				1
NC_003295	3694997	RSc3419 -/- RSc3420	hypothetical protein/hypothetical protein	C-T	intergenic (‑204/+63)	SNP																							1				1
NC_003296	232377	RSp0189 -/+ RSp0190	hypothetical protein/hypothetical protein	T-C	intergenic (‑9/‑362)	SNP																							1
CU633751	323584	pRALTA_0377 -/- fixX	conserved hypothetical protein/ferredoxin‑like protein	A-G	intergenic (‑210/+29)	SNP																							1
CU633751	324128	fixC	Electron‑transferring‑flavoprotein dehydrogenase	A-T	D364E (GAT-GAA)	SNP																							1
CU633751	324467	fixC	Electron‑transferring‑flavoprotein dehydrogenase	T-A	V251V (GTA-GTT)	SNP																							1
CU633751	331561	nifZ	nitrogen fixation protein	G-A	D134N (GAT-AAT)	SNP																							1
NC_003296	385544	RSp0295	putative hemolysin‑type protein	2 bp-AA	coding (1044‑1045/2079 nt)	SNP																							1
NC_003296	472549	RSp0366	hypothetical protein	G-A	P484S (CCC-TCC)	SNP																							1
CU633751	521909	pRALTA_0636	transposase, Tn3 family	C-T	S748F (TCC-TTC)	SNP																							1
NC_003295	725092	RSc0676	Holliday junction resolvase‑like protein	C-T	I36I (ATC-ATT)	SNP																							1
NC_003296	947715	RSp0752	putative transmembrane protein	C-T	F637F (TTC-TTT)	SNP																							1
NC_003296	968025	RSp0766 -/+ RSp0767	hypothetical protein/hypothetical protein	C-T	intergenic (‑266/‑21)	SNP																							1
NC_003296	1567729	aatA1	aspartate aminotransferase A protein	2 bp-TT	coding (169‑170/1215 nt)	SNP																							1
NC_003295	3216033	rpoE2	RNA polymerase sigma‑E factor (sigma‑24) transcription regulator protein	G-A	L105L (CTG-TTG)	SNP																							1
NC_003296	6338	RSp0005	hypothetical protein	C-T	A209A (GCC-GCT)	SNP																								1
NC_003296	34320	RSp0029 -/+ RSp0030	putative HNS‑like transcription regulator protein/oxacillin hydrolase	C-T	intergenic (‑234/‑579)	SNP																								1
NC_003295	292542	RSc0258	putative beta lactamase protein	G-A	P153L (CCC-CTC)	SNP																								1
CU633751	299718	pRALTA_0349	conserved hypothetical protein	G-A	I30I (ATC-ATT)	SNP																								1
CU633751	489853	pRALTA_0590	transposase fragment, IS21 family	C-T	E139K (GAA-AAA)	SNP																								1
NC_003296	538136	RSp0423	aldolase protein	G-A	L34L (CTG-CTA)	SNP																								1
NC_003296	538138	RSp0423	aldolase protein	T-A	I35N (ATC-AAC)	SNP																								1
NC_003295	698968	cpaF1	secretion ATPase protein	G-A	F420F (TTC-TTT)	SNP																								1
NC_003296	928747	RSp0738	putative VGR‑related protein	G-A	A148A (GCC-GCT)	SNP																								1
NC_003296	983083	metB	putative cystathionine gamma‑synthase protein	2 bp-AA	coding (198‑199/1542 nt)	SNP																								1
NC_003295	1375600	truB	tRNA pseudouridine synthase B	C-T	P106P (CCC-CCT)	SNP																								1
NC_003295	1422751	clpB	ATP‑dependent protease	C-T	R588W (CGG-TGG)	SNP																								1
NC_003296	1643216	RSp1292 -/- RSp1293	putative type‑4 fimbrial pilin related signal peptide protein/putative transmembrane protein	G-A	intergenic (‑399/+292)	SNP																								1
NC_003296	1803371	RSp1434	hypothetical protein	C-T	E330E (GAG-GAA)	SNP																								1
NC_003296	1938292	RSp1543	hypothetical protein	A-G	L97S (TTG-TCG)	SNP																								1
NC_003295	2205046	ureF	urease accessory protein UreF	G-A	P132S (CCG-TCG)	SNP																								1
NC_003295	2806386	RSc2601	hypothetical protein	G-A	A33V (GCC-GTC)	SNP																								1
NC_003295	2964636	dgoAa	2‑dehydro‑3‑deoxy‑6‑phosphogalactonate aldolase	2 bp-AA	coding (110‑111/642 nt)	SNP																								1
NC_003295	3406392	RSc3153	hypothetical protein	C-T	A29A (GCG-GCA)	SNP																								1
NC_003295	3453076	RSc3188	putative hemagglutinin‑related protein	2 bp-TT	coding (1979‑1980/8256 nt)	SNP																								1
NC_003295	3500450	tISRso13 -/- RSc3244	ISRSO13‑transposase protein/hypothetical protein	C-T	intergenic (‑302/+585)	SNP																								1
NC_003295	138924	RSc0115	putative hemagglutinin‑related protein	G-T	I8I (ATC-ATA)	SNP																									1	1						1	1
NC_003296	2003690	RSp1597	transport transmembrane protein	C-T	P500L (CCG-CTG)	SNP																									1	1						1	1
NC_003296	25252	clcB +/+ RALSOp_0027	chloride channel protein clcB-like; protein of unknown function	C-T	Intergenic (+185/-3)	SNP																									1
CU633751	111285	pRALTA_0118	conserved hypothetical protein,. putative ubiquitin-activating enzyme (E1) like	G-A	L185L (CTG-TTG)	SNP																									1
CU633751	151313	pRALTA_0174	conserved hypothetical protein	C-T	T59T (ACC-ACT)	SNP																									1
CU633751	162881	pRALTA_0192	conserved hypothetical protein	G-A	Q261Q (CAG-CAA)	SNP																									1
NC_003296	191255	RSp0164	putative multidrug efflux pump	G-A	P311P (CCC-CCT)	SNP																									1
CU633751	243855	pRALTA_0288	putative multi-sensor signal transduction histidine kinase	G-A	E389K (GAG-AAG)	SNP																									1
NC_003296	245345	RSp0200	putative aminotransferase class-III	T-A	K512* (AAA-TAA)	SNP																									1
NC_003296	252073	RALSOp_0229 +/- RSp0203	conserved protein of unknown function, putative acyl-coA thioester hydrolase	C-T	Intergenic (+92/+117)	SNP																									1
NC_003295	303483	RSc0269	putative propionyl-coA carboxylase	G-A	S74L (TCG-TTG)	SNP																									1
CU633751	308835	nodC	NodC N-acetylglucosaminyltransferase	G-A	S394L (TCG-TTG)	SNP																									1
NC_003295	310044	can	carbonic anhydrase	G-A	F84F (TTC-TTT)	SNP																									1
CU633751	345510	pRALTA_0398	conserved hypothetical protein; putative phosphoenolpyruvate synthase/pyruvate phosphate dikinase	G-A	P577L (CCG-CTG)	SNP																									1
NC_003295	364103	dctB	sensor histidine kinase, transcriptional regulator of C4-dicarboxylate transport	C-T	A523V (GCC-GTC)	SNP																									1
NC_003295	364104	dctB	sensor histidine kinase, transcriptional regulator of C4-dicarboxylate transport	C-T	A523A (GCC-GCT)	SNP																									1
CU633751	383590	pRALTA_0443	putative Branched-chain amino acid transport system, Inner-membrane component	C-T	G125E (GGG-GAG)	SNP																									1
NC_003295	411450	nasR	response regulator antiterminator transcriptional regulator, RNA-binding ANTAR domain	C-T	G101S (GGC-AGC)	SNP																									1
CU633751	494598	pRALTA_0597 -/+ pRALTA_0598	hypothetical protein, hypothetical protein	C-T	Intergenic(- 554/-17)	SNP																									1
CU633751	553557	pRALTA_0668	putative cointegrase resolution protein	C-T	P330S (CCC-TCC)	SNP																									1
CU633751	553558	pRALTA_0668	putative cointegrase resolution protein	C-T	P330L (CCC-CTC)	SNP																									1
NC_003295	804205	RSc0760	putative metal-dependent hydrolase cyclase (arylformamidase)	C-T	E129K (GAG-AAG)	SNP																									1
NC_003295	860863	gst	glutathione S-transferase protein	C-T	P78L (CCC-CTC)	SNP																									1
NC_003296	956311	RSp0758	putative lipoprotein yddW precursor	C-G	P234P (CCC-CCG)	SNP																									1
NC_003296	1375281	RSp1083	Type II secretion system protein	C-T	W83* (TGG-TAG)	SNP																									1
NC_003296	1570656	RSp1236	putative type III effector protein	G-A	G79S (GGC-AGC)	SNP																									1
NC_003295	1816483	RSc1698	putative bacteriophage protein	C-G	P772A (CCC-GCC)	SNP																									1
NC_003296	1846569	RSp1468	conserved exported protein of unknown function	C-G	P6A (CCG-GCG)	SNP																									1
NC_003296	1956247	RSp1555	putative secreted protein popf1	C-T	D479N (GAT-AAT)	SNP																									1
NC_003296	1984314	katB	Catalase precursor (Paraquat-inducible catalase isozyme B)	C-T	E345K (GAA-AAA)	SNP																									1
NC_003296	1984315	katB	Catalase precursor (Paraquat-inducible catalase isozyme B)	C-T	S344S (TCG-TCA)	SNP																									1
NC_003296	2020490	RSp1605	conserved hypothethical protein	G-A	V2463V (GTG-GTA)	SNP																									1
NC_003295	2100285	RSc1920	putative tail fiber assembly-like protein	G-A	P98P (CCC-CCT)	SNP																									1
NC_003295	2105729	RSc1926 +/+ RSc1927	conserved exported protein of unknown function,conserved protein of unknown function	A-T	Intergenic (+27/-51)	SNP																									1
NC_003295	2185339	RSc2006	putative extracellular solute-binding protein	A-G	N209D (AAC-GAC)	SNP																									1
NC_003295	2591291	RSc2383	conserved protein of unknown function	C-T	D195N (GAC-AAC)	SNP																									1
NC_003295	2985010	corA	magnesium/nickel/cobalt transporter	C-T	D110D (GAC-GAT)	SNP																									1
NC_003295	2985011	corA	magnesium/nickel/cobalt transporter	C-T	L111L (CTG-TTG)	SNP																									1
NC_003295	3444036	RSc3183	putative hemagglutinin-related signal peptide protein	C-T	A264A (GCG-GCA)	SNP																									1
NC_003295	3665558	RSc3396	putative typeI restriction enzyme (hsdM)	G-A	A63A (GCC-GCT)	SNP																									1
CU633751	208163	pRALTA_0240	type I secretion system ATP‑binding component	C-T	E553E (GAG-GAA)	SNP																										1						1	1
CU633751	330234	nifB	FeMo cofactor biosynthesis protein	A-G	E376E (GAA-GAG)	SNP																										1						1	1
NC_003296	661726	RSp0530	putative cation efflux system transmembrane protein	C-T	S335F (TCC-TTC)	SNP																										1						1	1
NC_003295	923550	RSc0887	hemagglutinin‑related protein	A-G	T765T (ACA-ACG)	SNP																										1						1	1
NC_003296	928282	RSp0738	putative VGR‑related protein	Δ34 bp	coding (876‑909/2697 nt)	Deletion																										1						1	1
NC_003296	1080178	RSp0848 -/+ prhI	hypothetical protein/RNA polymerase sigma factor	T-A	intergenic (‑232/‑89)	SNP																										1						1	1
NC_003295	1340045	ntrB	nitrogen regulation(sensor protein kinase transcription regulator	C-T	F354F (TTC-TTT)	SNP																										1						1	1
NC_003296	1383994	RSp1093	putative hemagglutinin‑related transmembrane protein	G-C	Q153E (CAG-GAG)	SNP																										1						1	1
NC_003295	1405067	RSc1319	hypothetical protein	C-T	D46N (GAT-AAT)	SNP																										1						1	1
NC_003296	1606001	RSp1269	signal peptide protein	C-T	A92A (GCG-GCA)	SNP																										1						1	1
NC_003296	1786431	RSp1419 -/- RSp1420	putative peptide synthase protein/hypothetical protein	G-A	intergenic (‑164/+180)	SNP																										1						1	1
NC_003295	1955277	RSc1806	polyketide synthase protein	G-A	A1115V (GCC-GTC)	SNP																										1						1	1
NC_003295	2108272	RSc1931	putative phage‑related protein (hydrolase)	C-T	G54S (GGT-AGT)	SNP																										1						1	1
NC_003295	2284723	aldH	aldehyde dehydrogenase	G-A	P463P (CCC-CCT)	SNP																										1						1	1
NC_003295	3457692	RSc3193	bacteriophage T7‑like gene protein	G-A	A58A (GCC-GCT)	SNP																										1						1	1
NC_003295	222770	RSc0199 -/+ RSc0200	cytochrome B561 cytochrome transmembrane protein/putative small HEAT shock protein	C-T	intergenic (‑1202/‑37)	SNP																										1
NC_003295	223419	RSc0201	hypothetical protein	C-T	L59F (CTC-TTC)	SNP																										1
NC_003295	510409	RSc0475	acetyl‑CoA acetyltransferase	G-A	L208L (CTG-CTA)	SNP																										1
NC_003296	1096248	hrpF	type III secretion system protein HrpB	G-C	E285Q (GAA-CAA)	SNP																										1
NC_003296	1888626	norB	nitric oxide reductase subunit B	2 bp-TT	coding (2078‑2079/2271 nt)	SNP																										1
NC_003296	218332	RSp0175	putative VGR‑related protein	C-T	S750S (TCC-TCT)	SNP																											1
CU633751	258142	pRALTA_0301 +/+ pRALTA_0305	Phage integrase/transposase, ISL3 family	C-T	intergenic (+1201/‑973)	SNP																											1
CU633751	301558	pRALTA_0352	transposase, IS4 family	G-A	V127V (GTG-GTA)	SNP																											1
NC_003296	548132	RSp0434	transcription regulator protein	G-A	R227Q (CGG-CAG)	SNP																											1
NC_003295	886235	RSc0845	hypothetical protein	G-A	G60E (GGG-GAG)	SNP																											1
NC_003296	934003	RSp0744	hypothetical protein	G-A	E147K (GAA-AAA)	SNP																											1
NC_003296	1118862	RSp0884	hypothetical protein	G-A	E374K (GAG-AAG)	SNP																											1
NC_003295	1139277	RSc1081	glucosidase protein	C-T	I575I (ATC-ATT)	SNP																											1
NC_003296	1183766	RSp0936	hypothetical protein	T-C	K130R (AAG-AGG)	SNP																											1
NC_003295	1288992	engA	GTP‑binding protein EngA	G-A	E166K (GAG-AAG)	SNP																											1
NC_003295	1495778	ligA	putative DNA ligase (polydeoxyribonucleotide synthase [NAD+]) protein	C-T	R709W (CGG-TGG)	SNP																											1
NC_003296	1552222	nasA	nitrate reductase large subunit oxidoreductase protein	T-G	T31P (ACG-CCG)	SNP																											1
NC_003295	2466068	RSc2275	putative signal peptide protein	G-T	Y1252* (TAC-TAA)	SNP																											1
NC_003295	3286890	RSc3049	transmembrane ABC transporter protein	T-C	F190S (TTC-TCC)	SNP																											1
NC_003295	3532359	gcl	glyoxylate carboligase	G-A	M488I (ATG-ATA)	SNP																											1
NC_003295	3675037	RSc3401	hypothetical protein	A-T	M1150L (ATG-TTG)	SNP																											1
NC_003295	132670	thiC -/+ RSc0114	thiamine biosynthesis protein ThiC/hypothetical protein	G-A	intergenic (‑407/‑11)	SNP																												1
CU633751	212275	pRALTA_0244	transposase, IS5 family	A-T	S465T (TCC-ACC)	SNP																												1
CU633751	227872	pRALTA_0265	putative Adenylylsulfate kinase	C-T	S158S (TCC-TCT)	SNP																												1
CU633751	346379	pRALTA_0398	conserved hypothetical protein; putative phosphoenolpyruvate synthase/pyruvate phosphate dikinase	G-A	F287F (TTC-TTT)	SNP																												1
CU633751	376940	pRALTA_0434 +/+ pRALTA_0436	putative transcriptional regulator, IclR family/Conserved hypothetical protein	C-T	intergenic (+525/‑527)	SNP																												1
NC_003296	403846	RSp0308	transcription regulator protein	C-T	G97S (GGC-AGC)	SNP																												1
NC_003295	483116	RSc0454	putative oxidoreductase protein	C-T	L286L (CTC-CTT)	SNP																												1
NC_003296	947684	RSp0752	putative transmembrane protein	2 bp-TT	coding (1880‑1881/2778 nt)	SNP																												1
NC_003296	952215	RSp0755	hypothetical protein	2 bp-TT	coding (1464‑1465/3150 nt)	SNP																												1
NC_003296	988842	RSp0786	hypothetical protein	G-A	R4K (AGA-AAA)	SNP																												1
NC_003296	996970	RSp0792	putative fatty acid desaturase transmembrane protein	G-A	A90A (GCG-GCA)	SNP																												1
NC_003295	1008483	RSc0960	hypothetical protein	G-A	E40K (GAG-AAG)	SNP																												1
NC_003296	1238734	RSp0983	transcription regulator protein	C-T	S114L (TCG-TTG)	SNP																												1
NC_003296	1301965	RSp1028	hypothetical protein	C-T	S72L (TCG-TTG)	SNP																												1
NC_003295	1579197	RSc1475	hypothetical protein	G-A	G285R (GGG-AGG)	SNP																												1
NC_003295	1609542	RSc1503	hypothetical protein	G-T	A441S (GCG-TCG)	SNP																												1
NC_003295	1796304	RSc1677 +/+ RSc1678	hypothetical protein/hypothetical protein	C-T	intergenic (+481/‑547)	SNP																												1
NC_003295	1806889	RSc1689 +/+ RSc1690	hypothetical protein/phage hk97 tail length tape measure‑related protein	G-A	intergenic (+572/‑64)	SNP																												1
NC_003295	2038329	RSc1854 -/- RSc1855	putative outer membrane multidrug resistance lipoprotein/hypothetical protein	G-A	intergenic (‑74/+531)	SNP																												1
NC_003295	2148331	osmB1 +/+ RSc1974	putative osmotically inducible lipoprotein B1 transmembrane/lipooligosaccharide transporter ATP‑binding subunit	G-A	intergenic (+118/‑38)	SNP																												1
NC_003295	2202764	RSc2025	hypothetical protein	T-G	E82A (GAA-GCA)	SNP																												1
NC_003295	2624407	hpaF -/- nirE	putative 5‑carboxymethyl‑2‑hydroxymuconate DELTA‑isomerase protein/uroporphyrin‑III C‑methyltransferase	G-C	intergenic (‑257/+52)	SNP																												1
NC_003295	3466508	RSc3205	transmembrane drug efflux protein	2 bp-AA	coding (1373‑1374/3123 nt)	SNP																												1
NC_003295	3503032	RSc3247	putative site‑specific integrase protein	C-T	P74L (CCC-CTC)	SNP																												1
NC_003295	3641390	RSc3379	putative transmembrane protein	G-A	K221K (AAG-AAA)	SNP																												1
CU633751	6699	pRALTA_0006	putative restriction endonuclease/methyltransferase	G-A	E283K (GAG-AAG)	SNP																													1	1	1			1
CU633751	7722	pRALTA_0006	putative restriction endonuclease/methyltransferase	G-A	E624K (GAA-AAA)	SNP																													1	1	1			1
CU633751	135239	pRALTA_0154	putative ATPase	G-A	A413A (GCC-GCT)	SNP																													1	1	1			1
CU633751	166603	pRALTA_0196	conserved hypothetical protein; putative exported protein; related to plant pathogenesis proteins, PR‑1 family	C-T	L115L (CTG-TTG)	SNP																													1	1	1			1
CU633751	197522	pRALTA_0230	putative ATP‑dependent DNA helicase	G-A	G242E (GGA-GAA)	SNP																													1	1	1			1
CU633751	211819	pRALTA_0242	hypothetical protein	T-C	I101V (ATT-GTT)	SNP																													1	1	1			1
NC_003295	267735	RSc0243	putative transcriptional regulator transcription regulator protein	G-A	L213L (CTC-CTT)	SNP																													1	1	1			1
CU633751	306313	nodH	NodH sulfotransferase	G-A	F166F (TTC-TTT)	SNP																													1	1	1			1
CU633751	308095	nodI	Nod factor export ATP‑binding protein I (Nodulation ATP‑binding protein I)	G-A	P169S (CCT-TCT)	SNP																													1	1	1			1
CU633751	308705	nodC	NodC N‑acetylglucosaminyltransferase	2 bp-AA	coding (1310‑1311/1353 nt)	SNP																													1	1	1			1
NC_003296	382282	RSp0293 +/+ RSp0294	hypothetical protein/putative hemolysin‑type calcium‑binding protein	G-A	intergenic (+24/‑37)	SNP																													1	1	1			1
CU633751	463545	pRALTA_0549 +/+ pRALTA_CDS464277D	transposase, IS21 family/membrane‑bound [NiFe] hydrogenase large subunit fragment	C-A	intergenic (+410/‑732)	SNP																													1	1	1			1
CU633751	502781	pRALTA_0615	integrase fragment	G-A	L93L (CTC-CTT)	SNP																													1	1	1			1
NC_003295	885885	RSc0844	hypothetical protein	2 bp-TT	coding (1151‑1152/1326 nt)	SNP																													1	1	1			1
NC_003296	1414257	RSp1116	putative low specificity L‑threonine aldolase protein	2 bp-TT	coding (96‑97/1098 nt)	SNP																													1	1	1			1
NC_003296	1848419	RSp1469 -/+ RSp1470	putative tyrosine specific protein phosphatase/putative transcription regulator protein	C-T	intergenic (‑8/‑924)	SNP																													1	1	1			1
NC_003296	2063502	RSp1643	hypothetical protein	C-T	P132L (CCC-CTC)	SNP																													1	1	1			1
NC_003296	66025	stcD	stachydrine utilization oxidoreductase protein	C-T	R338C (CGC-TGC)	SNP																													1	1	1
NC_003295	191894	RSc0170	hypothetical protein	2 bp-TT	coding (486‑487/1704 nt)	SNP																													1	1	1
CU633751	225393	pRALTA_0261	conserved hypothetical protein; putative small integral membrane protein	C-T	F33F (TTC-TTT)	SNP																													1	1	1
CU633751	333219	nifH	NifH nitrogenase Fe protein (Nitrogenase component II)(dinitrogenase reductase)	T-C	L49L (CTT-CTC)	SNP																													1	1	1
CU633751	452197	pRALTA_0532	transposase fragment, IS5 family	G-A	L161L (CTG-CTA)	SNP																													1	1	1
NC_003296	620087	RSp0496	hypothetical protein	G-A	R72C (CGC-TGC)	SNP																													1	1	1
NC_003295	835176	glnS	glutaminyl‑tRNA synthetase	G-A	F517F (TTC-TTT)	SNP																													1	1	1
NC_003296	1028753	RSp0815	transcription regulator protein	G-A	S77F (TCC-TTC)	SNP																													1	1	1
NC_003296	1777936	flhD -/- RSp1414	transcriptional activator FlhD/hypothetical protein	G-A	intergenic (‑345/+407)	SNP																													1	1	1
NC_003296	1838103	RSp1460	hypothetical protein	C-T	E199K (GAA-AAA)	SNP																													1	1	1
NC_003295	2041061	RSc1857	putative transcription regulator protein	T-A	Q137L (CAG-CTG)	SNP																													1	1	1
NC_003295	2115420	RSc1941	bacteriophage protein	C-T	F311F (TTC-TTT)	SNP																													1	1	1
NC_003295	2216305	RSc2042	hypothetical protein	+T	Frameshift	Insertion																													1	1	1
NC_003295	2317058	RSc2136	porin signal peptide protein	C-T	T65I (ACC-ATC)	SNP																													1	1	1
NC_003295	2324743	RSc2142	transmembrane ABC transporter protein	G-A	S255L (TCG-TTG)	SNP																													1	1	1
NC_003295	191895	RSc0170	putative transmembrane protein	C-T	L162L (CTG-CTA)	SNP																														1
CU633751	225960	pRALTA_0263	hypothetical protein	C-T	E5K (GAA-AAA)	SNP																														1
CU633751	225961	pRALTA_0263	hypothetical protein	C-T	W4* (TGG-TGA)	SNP																														1
CU633751	308706	nodC	NodC N-acetylglucosaminyltransferase	G-A	P437L (CCC-CTC)	SNP																														1
CU633751	325620	fixB	Electron transfer flavoprotein, alpha subunit	G-A	P242S (CCT-TCT)	SNP																														1
CU633751	373627	betB3	betaine aldehyde dehydrogenase, NAD-dependent	G-A	L389L (CTC-CTT)	SNP																														1
NC_003295	647180	pqiB	paraquat-inducible protein B	C-T	E362E (GAG-GAA)	SNP																														1
NC_003296	885055	RSp0696	putative isopenicillin N epimerase protein (class v)	C-T	F232F (TTC-TTT)	SNP																														1
NC_003295	885886	RSc0844	putative Site-specific DNA-methyltransferase	C-T	A384A (GCC-GCT)	SNP																														1
NC_003295	886110	RSc0845	putative dna modification methylase protein	C-T	L18L (CTC-CTT)	SNP																														1
NC_003296	1091642	hrcV	Hypersensitivity response secretion protein hrcV, Type III secretory pathway component	C-T	M27I (ATG-ATA)	SNP																														1
NC_003296	1414258	ltaA	low specificity L-threonine aldolase protein	C-T	L33F (CTT-TTT)	SNP																														1
NC_003295	1568754	coxE	carbon monoxide dehydrogenase accessory protein; may be involved in the addition of the Cu-ion to CoxL	G-A	F71F (TTC-TTT)	SNP																														1
NC_003295	1607425	RSc1502	conserved protein of unknown function	C-G	A52G (GCC-GGC)	SNP																														1
NC_003296	1763879	RSp1400	putative 4-hydroxyphenylpyruvate dioxygenase	G-A	D450N (GAC-AAC)	SNP																														1
NC_003295	3698739	RSc3426	putative transmembrane protein	G-A	P162S (CCG-TCG)	SNP																														1
NC_003296	481202	fliN	flagellar motor switch protein FliN	A-T	V92E (GTG-GAG)	SNP																															1
NC_003295	717530	RSc0672	putative composite two component regulatory (sensor histidine kinase and response regulator hybrid) transcription regulator protein	2 bp-TT	coding (507‑508/6147 nt)	SNP																															1
NC_003295	875872	RSc0832	hypothetical protein	2 bp-TT	coding (485‑486/696 nt)	SNP																															1
NC_003296	948528	RSp0752	putative transmembrane protein	T-A	S908R (AGT-AGA)	SNP																															1
CU633751	115451	pRALTA_0129	hypothetical protein	C-T	A97A (GCC-GCT)	SNP																																1	1
NC_003296	138718	acnA2	aconitate hydratase	G-A	T290I (ACC-ATC)	SNP																																1	1
CU633751	180823	pRALTA_0213	conserved hypothetical protein; putative PilL‑like protein; putative exported protein	C-T	D109N (GAC-AAC)	SNP																																1	1
CU633751	193901	traG	type IV secretory pathway, conjugative coupling factor protein (putative protein precursor), putative channel‑forming protein, putative ATPase	C-T	L489L (CTC-CTT)	SNP																																1	1
NC_003295	281588	RSc0249	putative calcium binding hemolysin protein	C-T	E27K (GAA-AAA)	SNP																																1	1
CU633751	344006	ilvI2	Acetolactate synthase large subunit	C-T	S422F (TCT-TTT)	SNP																																1	1
NC_003296	465464	fabG	3‑ketoacyl‑(acyl‑carrier‑protein) reductase	G-A	S42F (TCC-TTC)	SNP																																1	1
NC_003296	466079	RSp0361	3‑oxoacyl‑(acyl carrier protein) synthase I	G-A	I391I (ATC-ATT)	SNP																																1	1
NC_003295	487322	RSc0456	ATP‑binding transport ABC transporter protein	C-T	L166L (CTC-CTT)	SNP																																1	1
NC_003296	534395	RSp0420	multidrug resistance 1 transmembrane protein	G-A	L394L (CTG-CTA)	SNP																																1	1
NC_003295	544191	ubiH	hypothetical protein	G-A	H82Y (CAC-TAC)	SNP																																1	1
NC_003296	866277	RSp0679 -/- trpC2	putative diaminopimelate decarboxylase protein/indole‑3‑glycerol phosphate synthase protein	C-T	intergenic (‑10/+146)	SNP																																1	1
NC_003295	1183517	RSc1124	hypothetical protein	2 bp-TA	coding (801‑802/915 nt)	SNP																																1	1
NC_003295	1393955	ansB	L‑asparaginase II precursor signal peptide protein	G-A	L347L (CTG-CTA)	SNP																																1	1
NC_003296	1719693	abpE	thiamine biosynthesis APBE transmembrane protein	G-A	R73W (CGG-TGG)	SNP																																1	1
NC_003296	1723744	nosR	transmembrane regulatory nosR transcription regulator protein	C-T	V399V (GTC-GTT)	SNP																																1	1
NC_003296	1925003	RSp1536	hemagglutinin‑like signal peptide protein	G-A	I513I (ATC-ATT)	SNP																																1	1
NC_003295	2822002	RSc2619	hypothetical protein	C-T	V548V (GTC-GTT)	SNP																																1	1
NC_003295	2887294	RSc2677	putative type 4 fimbrial biogenesis pilw‑related protein transmembrane	G-A	H232Y (CAT-TAT)	SNP																																1	1
NC_003295	3477016	RSc3216	hypothetical protein	C-T	G263E (GGA-GAA)	SNP																																1	1
NC_003295	3664677	RSc3396	type I restriction enzyme M protein	2 bp-TT	coding (1069‑1070/1446 nt)	SNP																																1	1
CU633751	35220	pRALTA_0028	conserved hypothetical protein	C-T	E7K (GAA-AAA)	SNP																																1
CU633751	186260	pRALTA_0219	conserved hypothetical protein; putative trbC/virB2 homolog	2 bp-TT	coding (26‑27/348 nt)	SNP																																1
CU633751	221551	pRALTA_0254	IS3 element protein InsF; DLP12 prophage (fragment)	C-T	pseudogene (80/315 nt)	SNP																																1
CU633751	299549	pRALTA_0349	conserved hypothetical protein	C-T	E87K (GAA-AAA)	SNP																																1
CU633751	306909	nodJ	NodJ membrane transport nodulation protein, ABC‑type transporter	C-T	R258Q (CGG-CAG)	SNP																																1
CU633751	321142	nifN +/+ nifX‑like	NifN nitrogenase iron‑molybdenum cofactor biosynthesis protein;fusion of Protein NifX with DUF683 domain	2 bp-TT	intergenic (+31/‑68)	SNP																																1
CU633751	389279	pRALTA_0451	conserved hypothetical protein; putative exported protein	2 bp-TT	coding (375‑376/1125 nt)	SNP																																1
NC_003296	685364	RSp0542	hypothetical protein	G-A	G129E (GGA-GAA)	SNP																																1
NC_003295	896020	RSc0858	bacteriophage‑like protein	C-T	S295F (TCC-TTC)	SNP																																1
NC_003296	923277	RSp0734	hypothetical protein	G-A	P235L (CCC-CTC)	SNP																																1
NC_003296	1023956	RSp0812	putative transmembrane protein	G-A	R185R (AGG-AGA)	SNP																																1
NC_003296	1034502	RSp0819	drug efflux lipoprotein	G-A	A408V (GCC-GTC)	SNP																																1
NC_003295	1424614	sbp	sulfate‑binding precursor signal peptide protein	C-T	F268F (TTC-TTT)	SNP																																1
NC_003296	1427611	RSp1132	hypothetical protein	C-T	R100K (AGA-AAA)	SNP																																1
NC_003295	1511608	RSc1411	hypothetical protein	G-A	*463* (TAG-TAA)	SNP																																1
NC_003295	1794483	RSc1674 -/+ RSc1675	hypothetical protein/hypothetical protein	C-T	intergenic (‑363/‑224)	SNP																																1
NC_003296	1809984	RSp1440 +/+ RSp1441	hypothetical protein/two‑component sensor kinase transcription regulator protein	G-A	intergenic (+473/‑60)	SNP																																1
NC_003296	2071557	RSp1655	hypothetical protein	C-T	F55F (TTC-TTT)	SNP																																1
NC_003295	2318531	RSc2137 +/+ RSc2138	hypothetical protein/hypothetical protein	G-A	intergenic (+28/‑48)	SNP																																1
NC_003295	2521986	RSc2322 +/- RSc2323	transcription regulator protein/transporter transmembrane protein	G-A	intergenic (+72/+151)	SNP																																1
NC_003295	2794560	RSc2588	transcription regulator protein	C-T	E313K (GAG-AAG)	SNP																																1
NC_003295	3707104	RSc3436	hypothetical protein	A-G	K427E (AAA-GAA)	SNP																																1
NC_003296	480	+repA	RepA replicase protein	2 bp-TT	intergenic (–/‑738)	SNP																																	1
CU633751	39880	pRALTA_0034	hypothetical protein; putative membrane protein	G-A	Q143* (CAA-TAA)	SNP																																	1
NC_003295	46999	hslV	ATP‑dependent protease peptidase subunit	T-C	E155G (GAG-GGG)	SNP																																	1
NC_003296	66956	stcD	stachydrine utilization oxidoreductase protein	C-T	P648L (CCG-CTG)	SNP																																	1
NC_003296	112339	RSp0101	hypothetical protein	C-T	P15L (CCC-CTC)	SNP																																	1
CU633751	225538	pRALTA_0261	conserved hypothetical protein; putative small integral membrane protein	G-A	D82N (GAT-AAT)	SNP																																	1
NC_003296	265407	RSp0215	hypothetical protein	C-T	H166Y (CAC-TAC)	SNP																																	1
NC_003296	271892	RSp0218 -/+ RSp0219	hypothetical protein/hypothetical protein	T-C	intergenic (‑104/‑1051)	SNP																																	1
CU633751	333392	nifH	NifH nitrogenase Fe protein (Nitrogenase component II)(dinitrogenase reductase)	C-T	S107L (TCA-TTA)	SNP																																	1
CU633751	336850	nifK	NifK nitrogenase molybdenum‑iron protein beta chain (Nitrogenase component I) (Dinitrogenase)	C-T	L430L (CTC-CTT)	SNP																																	1
CU633751	372696	xpsR3	transcriptional regulator	G-A	L151F (CTT-TTT)	SNP																																	1
CU633751	468970	pRALTA_0566	putative beta‑lactamase precursor	G-A	R46W (CGG-TGG)	SNP																																	1
NC_003296	619386	RSp0496	hypothetical protein	G-A	T305T (ACC-ACT)	SNP																																	1
NC_003296	652750	RSp0522	hypothetical protein	C-T	F266F (TTC-TTT)	SNP																																	1
NC_003296	741065	paaE	ferredoxin reductase protein	C-T	T228I (ACC-ATC)	SNP																																	1
NC_003295	935668	RSc0889	hypothetical protein	2 bp-AA	coding (616‑617/1434 nt)	SNP																																	1
NC_003295	1193756	RSc1137	hypothetical protein	G-A	A157V (GCC-GTC)	SNP																																	1
NC_003295	1315084	iolC	transferase kinase protein	G-A	T152T (ACC-ACT)	SNP																																	1
NC_003295	1331289	RSc1252	putative signal peptide protein	G-A	D47N (GAC-AAC)	SNP																																	1
NC_003295	1405587	RSc1320	hypothetical protein	G-A	P188S (CCG-TCG)	SNP																																	1
NC_003295	1656335	RSc1546	hypothetical protein	G-A	M128I (ATG-ATA)	SNP																																	1
NC_003295	1979212	RSc1813	transcription regulator protein	G-A	S284F (TCC-TTC)	SNP																																	1
NC_003295	2049458	RSc1865	hypothetical protein	2 bp-TT	coding (1986‑1987/2241 nt)	SNP																																	1
NC_003295	2107853	RSc1931	putative phage‑related protein (hydrolase)	C-T	P193P (CCG-CCA)	SNP																																	1
NC_003295	2764583	RSc2555	hypothetical protein	C-T	L92F (CTC-TTC)	SNP																																	1
NC_003295	3200717	dgt	deoxyguanosinetriphosphate triphosphohydrolase‑like protein	G-A	L188L (CTG-TTG)	SNP																																	1
CU633751	33444	pRALTA_0026	hypothetical protein	C-T	G201G (GGC-GGT)	SNP																																		1
NC_003296	84621	RSp0074	putative signal peptide protein	C-T	P97P (CCC-CCT)	SNP																																		1
NC_003296	142631	prpR	putative propionate catabolism operon regulatory transcription regulator protein	C-T	L218L (CTC-CTT)	SNP																																		1
CU633751	158964	pRALTA_0187	putative DNA primase	G-A	V28V (GTC-GTT)	SNP																																		1
CU633751	206155	pRALTA_0238	Outer membrane efflux protein precursor	C-T	G40S (GGC-AGC)	SNP																																		1
NC_003295	221278	RSc0199	cytochrome B561 cytochrome transmembrane protein	C-T	M97I (ATG-ATA)	SNP																																		1
NC_003295	225866	RSc0203	hypothetical protein	C-T	T64T (ACC-ACT)	SNP																																		1
CU633751	253148	pRALTA_0297 +/- pRALTA_0299	transposase, IS21 family/hypothetical protein	C-T	intergenic (+114/+321)	SNP																																		1
NC_003296	268369	RSp0216	serine/threonine‑protein kinase	G-C	P464A (CCT-GCT)	SNP																																		1
CU633751	325386	fixB	Electron transfer flavoprotein, alpha subunit	C-T	E320K (GAA-AAA)	SNP																																		1
CU633751	375792	pRALTA_0434	putative transcriptional regulator, IclR family	2 bp-TT	coding (103‑104/726 nt)	SNP																																		1
NC_003296	384269	RSp0294 +/+ RSp0295	putative hemolysin‑type calcium‑binding protein/putative hemolysin‑type protein	G-A	intergenic (+181/‑232)	SNP																																		1
CU633751	468365	pRALTA_0563	transposase, IS66 family	G-A	F11F (TTC-TTT)	SNP																																		1
NC_003296	495751	fliF	flagellar M‑ring transmembrane protein	G-A	P570P (CCG-CCA)	SNP																																		1
NC_003296	687316	RSp0546	hypothetical protein	G-A	E77K (GAG-AAG)	SNP																																		1
NC_003295	864227	RSc0821	putative NADPH nitroreductase protein	C-T	P198S (CCG-TCG)	SNP																																		1
NC_003295	880426	RSc0839	hypothetical protein	G-A	A265A (GCG-GCA)	SNP																																		1
NC_003296	881436	RSp0693	hypothetical protein	C-T	S119F (TCC-TTC)	SNP																																		1
NC_003296	893439	RSp0704	transcription regulator protein	C-T	P216L (CCG-CTG)	SNP																																		1
NC_003296	932187	RSp0741 -/+ RSp0742	putative transmembrane protein/putative lipoprotein	C-T	intergenic (‑179/‑189)	SNP																																		1
NC_003296	983141	metB	putative cystathionine gamma‑synthase protein	2 bp-AA	coding (256‑257/1542 nt)	SNP																																		1
NC_003295	1144004	nagL	putative GST‑related protein	G-A	I69F (ATC-TTT)	SNP																																		1
NC_003295	1144006	nagL	putative GST‑related protein	T-A	I69F (ATC-TTT)	SNP																																		1
NC_003295	1145995	nagI	gentisate 1,2‑dioxygenase oxidoreductase protein	G-A	L29L (CTC-CTT)	SNP																																		1
NC_003296	1322792	cnrT	cobalt‑nickel‑resistance system transmembrane protein	C-T	L145L (CTC-CTT)	SNP																																		1
NC_003296	1409629	YS02621	transmembrane multidrug‑efflux system lipoprotein transmembrane	C-T	I476I (ATC-ATT)	SNP																																		1
NC_003296	1456688	RSp1155	hypothetical protein	G-A	L44L (CTC-CTT)	SNP																																		1
NC_003296	1600991	RSp1265	acetyl‑coenzyme A synthetase	2 bp-TT	coding (1665‑1666/1689 nt)	SNP																																		1
NC_003295	1784307	RSc1656	hypothetical protein	G-A	F207F (TTC-TTT)	SNP																																		1
NC_003295	1808664	RSc1690	phage hk97 tail length tape measure‑related protein	C-T	T571I (ACC-ATC)	SNP																																		1
NC_003295	1998270	RSc1828	putative indolepyruvate oxidoreductase subunit B	C-T	E292K (GAA-AAA)	SNP																																		1
NC_003295	2006790	RSc1834	putative transmembrane protein	C-T	G122E (GGA-GAA)	SNP																																		1
NC_003295	2131003	RSc1952	acetyl‑CoA synthetase	C-T	L92L (CTG-CTA)	SNP																																		1
NC_003295	2257769	RSc2084	hypothetical protein	C-T	A353A (GCC-GCT)	SNP																																		1
NC_003295	2364687	RSc2180	putative transmembrane protein	G-A	P17S (CCC-TCC)	SNP																																		1
NC_003295	2477086	RSc2283	hypothetical protein	G-A	S93L (TCG-TTG)	SNP																																		1
NC_003295	2496086	RSc2297	putative signal peptide protein	C-T	K647K (AAG-AAA)	SNP																																		1
NC_003295	3335266	kefC -/- RSc3097	glutathione‑regulated potassium‑efflux system protein KefC/putative NAD(P)H oxidoreductase (NAD(P)H dehydrogenase (quinone)) oxidoreductase protein	2 bp-AA	intergenic (‑21/+12)	SNP																																		1
NC_003295	3367462	RSc3124	hypothetical protein	A-G	N95D (AAC-GAC)	SNP																																		1
NC_003295	3385346	RSc3137	hypothetical protein	G-A	F769F (TTC-TTT)	SNP																																		1
NC_003295	3439296	RSc3179	transposase	2 bp-TT	coding (172‑173/1092 nt)	SNP																																		1
NC_003295	3488630	RSc3229	hypothetical protein	C-T	K562K (AAG-AAA)	SNP																																		1
a signals + and -represent the localization of the gene in the positive or in the negative DNA strand, respectively. bIndels are separated by group, as insertions or deletions. Δ, deletion of one or more nucleotide in the DNA sequence. +, insertion of one or more nucleotide in the DNA sequence. cintergenic (x/x), negative values of “x” represent the distance between the mutation position and the …

## Sheet: lineage F
Supplementary Table S10. Mutations present in the evolved clones from the lineage F
Replicon	Position	Genea	Description	Mutationb	Change effectc	Mutation type	Clone F16	Clone F35
CU633751	927	pRALTA_0001	restriction modification Type III methylase	C-T	F303F (TTC-TTT)	SNP	1	1
CU633751	22906	pRALTA_0016	conserved hypothetical protein; putative ATPase	G-A	L291L (CTC-CTT)	SNP	1	1
NC_003296	117223	RSp0103	putative VGR‑related protein	C-T	P834L (CCC-CTC)	SNP	1	1
NC_003295	122608	RSc0105	hypothetical protein	C-T	K13K (AAG-AAA)	SNP	1	1
CU633751	138197	pRALTA_0156	putative DNA exonuclease	C-T	E135K (GAG-AAG)	SNP	1	1
CU633751	157394	pRALTA_0185	conserved hypothetical protein	G-A	G8D (GGC-GAC)	SNP	1	1
NC_003295	191213	RSc0170	hypothetical protein	G-A	H390Y (CAC-TAC)	SNP	1	1
NC_003296	223234	RSp0178	hypothetical protein	G-A	E164K (GAG-AAG)	SNP	1	1
NC_003295	263770	RSc0238	putative permease transmembrane protein	G-A	F39F (TTC-TTT)	SNP	1	1
NC_003296	330638	RSp0254	hypothetical protein	2 bp-TT	coding (2569‑2570/3537 nt)	SNP	1	1
CU633751	331594	nifZ +/+ fixU	NifZ nitrogen fixation protein; FixU nitrogen fixation protein	G-A	intergenic (+25/‑319)	SNP	1	1
CU633751	331965	fixU	FixU nitrogen fixation protein	3 bp-TTT	coding (53‑55/210 nt)	SNP	1	1
CU633751	451764	pRALTA_0532	transposase fragment, IS5 family	C-T	P17L (CCG-CTG)	SNP	1	1
NC_003296	473654	RSp0366	hypothetical protein	G-A	I115I (ATC-ATT)	SNP	1	1
NC_003296	883392	RSp0695	putative signal peptide protein	C-T	L180L (CTC-CTT)	SNP	1	1
NC_003296	917561	RSp0731	trehalose‑6‑phosphate synthase	C-T	P75S (CCC-TCC)	SNP	1	1
NC_003296	1102599	popC	POPC protein	C-T	E1000K (GAA-AAA)	SNP	1	1
NC_003295	1487651	RSc1396	putative transmembrane protein	C-T	S23F (TCC-TTC)	SNP	1	1
NC_003296	1520968	RSp1198	drug efflux pump transmembrane protein	2 bp-TT	coding (399‑400/3126 nt)	SNP	1	1
NC_003295	1714966	RSc1598	two‑component transmembrane sensor histidine kinase transcription regulator protein	2 bp-AA	coding (2027‑2028/2574 nt)	SNP	1	1
NC_003296	1723946	nosR	transmembrane regulatory nosR transcription regulator protein	2 bp-AA	coding (1399‑1400/2619 nt)	SNP	1	1
NC_003296	1874558	RSp1493 +/- RSp1494	hypothetical protein/hypothetical protein	2 bp-TT	intergenic (+97/+233)	SNP	1	1
NC_003295	2324484	RSc2141	hypothetical protein	G-A	P56S (CCG-TCG)	SNP	1	1
NC_003295	2829786	RSc2626	putative hydrolase protein	C-T	A214V (GCC-GTC)	SNP	1	1
NC_003295	3405216	RSc3153	hypothetical protein	C-T	E421E (GAG-GAA)	SNP	1	1
NC_003295	3452309	RSc3188	putative hemagglutinin‑related protein	2 bp-TT	coding (2746‑2747/8256 nt)	SNP	1	1
NC_003295	3483412	tISRso1	transposase	C-T	P27L (CCA-CTA)	SNP	1	1
NC_003295	3487467	RSc3228	putative bacteriophage‑related protein	2 bp-TT	coding (426‑427/465 nt)	SNP	1	1
NC_003295	3640991	RSc3379	putative transmembrane protein	G-A	V88V (GTG-GTA)	SNP	1	1
NC_003295	3654872	RSc3389 -/+ RSc3390	hypothetical protein/porin signal peptide protein	C-A	intergenic (‑263/‑28)	SNP	1	1
NC_003296	6805	galU	UTP--glucose-1-phosphate uridylyltransferase (UDP-glucose pyrophosphorylase) (UDPGP) (Alpha-D-glucosyl-1-phosphate uridylyltransferase) (Uridine diphosphoglucose pyrophosphorylase)	G-A	M1I (ATG-ATA)	SNP	1
CU633751	35991	pRALTA_0030	conserved hypothetical protein	G-A	S593F (TCC-TTC)	SNP	1
NC_003295	48245	dppA	periplasmic dipeptide transport protein	A-T	I319N (ATC-AAC)	SNP	1
NC_003296	57505	RSp0051 +/- RSp0052	putative porin signal peptide protein; putative transporter, Major facilitator superfamily (MFS_1)	G-A	Intergenic (+69/+15)	SNP	1
CU633751	107046	pRALTA_0114	Putative DNA/RNA helicase, superfamily II (fragment)	G-T	C73F (TGT-TTT)	SNP	1
NC_003295	123053	RSc0105 -/+ RSc0106	conserved protein of unknown function, conserved exported protein of unknown function	C-T	Intergenic (-407/-512)	SNP	1
NC_003295	123054	RSc0105 -/+ RSc0106	conserved protein of unknown function, conserved exported protein of unknown function	C-T	Intergenic (-408/-511)	SNP	1
CU633751	153126	pRALTA_0176 +/- pRALTA_0178	putative endonuclease, hupB3; HU, DNA-binding transcriptional regulator, beta subunit	+A	Intergenic (+417/+138)	Insertion	1
NC_003295	272002	RALSOp_0252 +/+ RALSOp_0254	protein of unknown function, protein of unknown function	G-A	Intergenic (+6/-34)	SNP	1
NC_003296	330639	RSp0254	putative signal transduction eal-ggdef domains transmembrane protein	C-T	P857L (CCG-CTG)	SNP	1
CU633751	331966	fixU	FixU nitrogen fixation protein	C-T	D18D (GAC-GAT)	SNP	1
CU633751	331967	fixU	FixU nitrogen fixation protein	C-T	L19F (CTT-TTT)	SNP	1
CU633751	333209	nifH	NifH nitrogenase Fe protein (Nitrogenase component II)(dinitrogenase reductase)	C-T	S46F (TCC-TTC)	SNP	1
CU633751	341499	pRALTA_0394 +/+ pRALTA_0395	fused transposase IS66/IS21, putative Histidinol-phosphate aminotransferase 1 (Imidazole acetol-phosphate transaminase 1)	G-A	Intergenic (+387/-194)	SNP	1
CU633751	345030	pRALTA_0398	conserved hypothetical protein; putative phosphoenolpyruvate synthase/pyruvate phosphate dikinase	G-A	S737L (TCA-TTA)	SNP	1
CU633751	347643	pRALTA_0398 -/- pRALTA_CDS348117R	conserved hypothetical protein; putative phosphoenolpyruvate synthase/pyruvate phosphate dikinase, transposase remnant, IS21 family	C-T	Intergenic (-404/+474)	SNP	1
CU633751	377416	pRALTA_0434 +/+ pRALTA_0436	putative transcriptional regulator, IclR family, Conserved hypothetical protein	T-G	Intergenic (+1001 /-51)	SNP	1
CU633751	478533	pRALTA_0575	conserved hypothetical protein; putative aminotransferase	C-A	S25S (TCC-TCA)	SNP	1
NC_003296	518759	RSp0408 +/+ RSp0409	conserved protein of unknown function, conserved exported protein of unknown function	G-A	Intergenic (+40/-10)	SNP	1
CU633751	548411	pRALTA_0662	putative ATPase; putative exported protein	C-T	T96M (ACG-ATG)	SNP	1
NC_003296	566899	RSp0454 -/- RSp0455	putative rhs-related protein; putative rhs-related protein	G-A	Intergenic (-4/+38)	SNP	1
NC_003296	566900	RSp0454 -/- RSp0455	putative rhs-related protein; putative rhs-related protein	G-A	Intergenic (-5/+37)	SNP	1
NC_003295	704357	RALSOp_0622 -/+ RSp0560	transposase, conserved protein of unknown function	G-A	Intergenic (-75/-6)	SNP	1
NC_003295	704358	RALSOp_0622 -/+ RSp0560	transposase, conserved protein of unknown function	G-A	Intergenic (-76/-5)	SNP	1
NC_003295	733191	rfbC	dTDP-4-dehydrorhamnose 3,5-epimerase	A-T	Y65 (TAC-TTC)	SNP	1
NC_003295	866557	RSc0824 +/+ RSc0825	type III effector protein (part 1), conserved protein of unknown function	C-T	Intergenic (+165/-378)	SNP	1
NC_003295	875171	secA +/+ RALSOc_0895	putative preprotein translocase subunit secA (Atpase, rna helicase)-related protein; protein of unknown function	T-A	Intergenic (+301/-126)	SNP	1
NC_003295	920517	RSc0886	conserved hypothethical protein	C-T	G119S (GGC-AGC)	SNP	1
NC_003296	1177392	RSp0930	Type III effector protein (Skwp3)	G-A	L530L (CTC-CTT)	SNP	1
NC_003296	1428709	RSp1134	conserved protein of unknown function	G-A	P87S (CCG-TCG)	SNP	1
NC_003295	1494061	ligA	DNA ligase	C-T	N136N (AAC-AAT)	SNP	1
NC_003295	1494062	ligA	DNA ligase	C-T	L137L (CTG-TTG)	SNP	1
NC_003295	1500119	glnD	[Protein-PII] uridylyltransferase	G-A	V758V (GTC-GTT)	SNP	1
NC_003296	1520969	mdtB	multidrug efflux system, subunit B	C-T	P134S (CCG-TCG)	SNP	1
NC_003296	1623392	RSp1281	putative type III effector protein, HopR1 family	G-A	I1369I (ATC-ATT)	SNP	1
NC_003295	1714967	RSc1598	putative sensor hybrid histidine kinase	G-A	S676F (TCC-TTC)	SNP	1
NC_003296	1723947	nosR	nitrous oxide reductase regulatory protein NosR	G-A	G467E (GGG-GAG)	SNP	1
NC_003295	1799275	RALSOc_1794	Phage terminase-like protein	C-T	I186I (ATC-ATT)	SNP	1
NC_003295	1811877	RSc1694	putative phage tail protein	C-T	L146L (CTC-CTT)	SNP	1
NC_003295	1874559	RALSOp_1680	protein of unknown function	C-T	G28G (GGG-GGA)	SNP	1
NC_003295	2008070	RSc1836	conserved protein of unknown function	C-T	G156G (GGG-GGA)	SNP	1
NC_003295	2480995	RSc2287	Alkyl hydroperoxide reductase/ Thiol specific antioxidant	T-G	D78A (GAC-GCC)	SNP	1
NC_003295	2878327	glcE	Glycolate oxidase subunit glcE	C-G	P365A (CCC-GCC)	SNP	1
NC_003295	3213121	lysA +/- RSc2980	Diaminopimelate decarboxylase; conserved membrane protein of unknown function, Ferric reductase-like domain	ΔC	Intergenic (+6/+62)	Deletion	1
NC_003295	3224421	dipZ	thiol:disulfide interchange protein, cytochrome c-type biogenesis, N-terminal interacts with and activates DsbC	A-G	F199L (TTT-CTT)	SNP	1
NC_003295	3224422	dipZ	thiol:disulfide interchange protein, cytochrome c-type biogenesis, N-terminal interacts with and activates DsbC	G-A	T198T (ACC-ACT)	SNP	1
NC_003295	3226692	rpoA	RNA polymerase, alpha subunit; RNA polymerase alpha chain family	G-A	I120I (ATC-ATT)	SNP	1
NC_003295	3452310	RSc3188	putative hemagglutinin-related protein	C-T	G916S (GGT-AGT)	SNP	1
NC_003295	3487468	RSc3228	putative bacteriophage-related protein	C-T	L142L (CTG-CTA)	SNP	1
NC_003295	3715758	dnaA	chromosomal replication initiator protein DnaA, DNA-binding transcriptional dual regulator	G-A	P173P (CCC-CCT)	SNP	1
CU633751	28310	pRALTA_0021	hypothetical protein	G-A	P130L (CCC-CTC)	SNP		1
CU633751	36967	pRALTA_0030	conserved hypothetical protein, COG5293	G-A	L268F (CTT-TTT)	SNP		1
NC_003296	51534	soxB1	sarcosine oxidase subunit beta	G-A	E385K (GAG-AAG)	SNP		1
NC_003296	59808	fdhA	glutathione‑independent formaldehyde dehydrogenase oxidoreductase protein	G-A	G196S (GGC-AGC)	SNP		1
NC_003295	99370	cca	multifunctional tRNA nucleotidyl transferase/2'3'‑cyclic phosphodiesterase/2'nucleotidase/phosphatase	+CCAGCGCGTACTCGGCCTGCGTGCGCG	Frameshift	Insertion		1
NC_003296	112743	RSp0101	hypothetical protein	G-A	V150M (GTG-ATG)	SNP		1
NC_003296	123558	RSp0107 -/+ RSp0108	putative transport transmembrane protein/putative transcription regulator protein	T-A	intergenic (‑92/‑76)	SNP		1
NC_003295	125824	RSc0107 -/- thiE1	hypothetical protein/thiamine‑phosphate pyrophosphorylase protein	2 bp-AA	intergenic (‑109/+18)	SNP		1
NC_003296	138698	acnA2	aconitate hydratase	C-T	E297K (GAG-AAG)	SNP		1
NC_003295	151737	RSc0130	hypothetical protein	G-A	R277W (CGG-TGG)	SNP		1
CU633751	161358	pRALTA_0191	conserved hypothetical protein; putative exported protein	C-T	A21T (GCG-ACG)	SNP		1
CU633751	193189	traG	type IV secretory pathway, conjugative coupling factor protein (putative protein precursor), putative channel‑forming protein, putative ATPase	G-A	W252* (TGG-TAG)	SNP		1
NC_003296	202618	RSp0165 -/- cysC2	hypothetical protein/adenylylsulfate kinase	G-A	intergenic (‑10203/+5194)	SNP		1
NC_003296	204535	RSp0165 -/- cysC2	hypothetical protein/adenylylsulfate kinase	A-T	intergenic (‑12120/+3277)	SNP		1
CU633751	211697	pRALTA_0242	hypothetical protein	C-T	R141R (CGG-CGA)	SNP		1
NC_003295	231463	RSc0207 +/+ tISRso1	putative transporter transmembrane protein/ISRSO1‑transposase protein	G-A	intergenic (+137/‑451)	SNP		1
CU633751	256734	pRALTA_0301	Phage integrase	C-T	P548P (CCC-CCT)	SNP		1
CU633751	302108	pRALTA_0352 +/- nodQ‑like	transposase, IS4 family/nodulation protein, Adenylyl‑sulfate kinase (APS kinase) (ATP adenosine‑5'‑phosphosulfate 3'‑phosphotransferase)	T-A	intergenic (+160/+46)	SNP		1
NC_003296	309690	RSp0241	putative alpha‑amylase‑related protein	C-T	E968K (GAA-AAA)	SNP		1
CU633751	322120	fdxB	FERREDOXIN IRON‑SULFUR 4FE‑4S	G-A	E68E (GAG-GAA)	SNP		1
CU633751	322891	pRALTA_0377	conserved hypothetical protein	A-T	*162K (TAA-AAA)	SNP		1
CU633751	323405	pRALTA_0377 -/- fixX	conserved hypothetical protein/ferredoxin‑like protein	2 bp-AA	intergenic (‑31/+207)	SNP		1
CU633751	327297	nifW	Nitrogen fixation accessory protein NifW	C-T	Q82Q (CAG-CAA)	SNP		1
CU633751	328650	nifV	Homocitrate synthase	C-T	M19I (ATG-ATA)	SNP		1
CU633751	329692	nifB	NifB FeMo cofactor biosynthesis protein	A-T	I196F (ATC-TTC)	SNP		1
CU633751	332506	pRALTA_0388 +/+ pRALTA_0389	conserved hypothetical protein/hypothetical protein	G-A	intergenic (+101/‑1)	SNP		1
CU633751	334230	nifD	NifD nitrogenase molybdenum‑iron protein alpha chain (Nitrogenase component I) (Dinitrogenase)	G-A	G71R (GGA-AGA)	SNP		1
CU633751	342149	pRALTA_0395	putative Histidinol‑phosphate aminotransferase 1 (Imidazole acetol‑phosphate transaminase 1)	G-A	E153K (GAA-AAA)	SNP		1
CU633751	344075	ilvI2	Acetolactate synthase large subunit	C-T	S445F (TCT-TTT)	SNP		1
CU633751	345368	pRALTA_0398	conserved hypothetical protein; putative phosphoenolpyruvate synthase/pyruvate phosphate dikinase	G-C	F624L (TTC-TTG)	SNP		1
NC_003296	378478	RSp0291	hemolysin secretion‑like transmembrane protein	G-A	I382F (ATC-TTT)	SNP		1
NC_003296	378480	RSp0291	hemolysin secretion‑like transmembrane protein	T-A	I382F (ATC-TTT)	SNP		1
NC_003295	380471	ptsI	phosphoenolpyruvate‑protein phosphotransferase transmembrane	A-T	I228F (ATC-TTC)	SNP		1
CU633751	388472	pRALTA_0450	conserved hypothetical protein; putative exported protein	A-C	L7V (TTG-GTG)	SNP		1
CU633751	404108	pRALTA_0471	putative Sterol desaturase; putative membrane protein	G-A	L154L (CTC-CTT)	SNP		1
NC_003296	449420	flgD	basal‑body rod modification protein FlgD	C-T	P49L (CCG-CTG)	SNP		1
CU633751	463815	pRALTA_0549 +/+ pRALTA_CDS464277D	transposase, IS21 family/membrane‑bound [NiFe] hydrogenase large subunit fragment	G-A	intergenic (+680/‑462)	SNP		1
NC_003296	472689	RSp0366	hypothetical protein	G-A	P437L (CCG-CTG)	SNP		1
CU633751	478819	pRALTA_0575 +/+ pRALTA_0576	conserved hypothetical protein; putative aminotransferase/transposase, IS4 family	A-G	intergenic (+43/‑279)	SNP		1
CU633751	494072	pRALTA_0597 -/+ pRALTA_0598	hypothetical protein/hypothetical protein	G-A	intergenic (‑28/‑543)	SNP		1
NC_003296	511234	RSp0403 +/- RSp0404	putative signal peptide protein/hypothetical protein	+C	intergenic (+2154/+1380)	Insertion		1
CU633751	512901	pRALTA_0628	putative Binding‑protein‑dependent transporter, inner membrane component	C-T	M555I (ATG-ATA)	SNP		1
CU633751	525688	czcA2	Cobalt‑zinc‑cadmium resistance membrane component, Cation efflux system	G-A	T433T (ACC-ACT)	SNP		1
NC_003296	562017	RSp0449	putative RSH‑related protein	C-T	E91K (GAG-AAG)	SNP		1
NC_003295	635221	RSc0589	amidase	Δ(CG)	Frameshift	Deletion		1
NC_003296	638527	RSp0512	hypothetical protein	C-T	F569F (TTC-TTT)	SNP		1
NC_003295	682775	RSc0635	transcription regulator protein	G-A	S69F (TCC-TTC)	SNP		1
NC_003296	685350	RSp0542	hypothetical protein	C-T	F124F (TTC-TTT)	SNP		1
NC_003296	714871	RSp0577	hypothetical protein	G-A	I50I (ATC-ATT)	SNP		1
NC_003295	727159	pyrX	dihydroorotase	C-G	P55A (CCG-GCG)	SNP		1
NC_003295	768254	RSc0721	hypothetical protein	G-A	Q4* (CAG-TAG)	SNP		1
NC_003296	772861	RSp0633 +/+ rfaC2	hypothetical protein/lipopolysaccharide heptosyltransferase protein	C-T	intergenic (+164/‑347)	SNP		1
NC_003295	826119	fadD2	acyl‑CoA synthetase	C-T	F534F (TTC-TTT)	SNP		1
NC_003295	833109	RSc0787	hypothetical protein	C-T	R270C (CGC-TGC)	SNP		1
NC_003296	837929	copD	copper resistance D transmembrane protein	T-C	V84A (GTG-GCG)	SNP		1
NC_003296	852419	RSp0670	transporter lipoprotein transmembrane	C-T	I772I (ATC-ATT)	SNP		1
NC_003295	863022	RSc0820	putative transcription regulator protein	G-A	P187S (CCC-TCC)	SNP		1
NC_003295	868736	RSc0827	hypothetical protein	G-A	R244C (CGC-TGC)	SNP		1
NC_003296	869582	RSp0682	trimethylamine dehydrogenase oxidoreductase protein	G-T	P301H (CCC-CAC)	SNP		1
NC_003295	869616	RSc0827 -/- tISRso14b	hypothetical protein/ISRSO14‑transposase orfB protein	G-A	intergenic (‑151/+353)	SNP		1
NC_003295	895547	RSc0858	bacteriophage‑like protein	C-T	A137A (GCC-GCT)	SNP		1
NC_003296	925406	RSp0736	putative transmembrane protein	G-A	I130I (ATC-ATT)	SNP		1
NC_003296	925894	RSp0737	hypothetical protein	2 bp-AA	coding (599‑600/702 nt)	SNP		1
NC_003296	934006	RSp0744	hypothetical protein	G-A	E148K (GAA-AAA)	SNP		1
NC_003296	948451	RSp0752	putative transmembrane protein	A-T	K883* (AAA-TAA)	SNP		1
NC_003296	950606	RSp0754 +/+ RSp0755	hypothetical protein/hypothetical protein	C-T	intergenic (+59/‑146)	SNP		1
NC_003296	973105	RSp0769	putative transmembrane protein	G-A	E380E (GAG-GAA)	SNP		1
NC_003296	984197	metB	putative cystathionine gamma‑synthase protein	A-T	I438F (ATC-TTC)	SNP		1
NC_003296	997417	RSp0792	putative fatty acid desaturase transmembrane protein	G-A	R239R (CGG-CGA)	SNP		1
NC_003296	997419	RSp0792	putative fatty acid desaturase transmembrane protein	T-A	I240N (ATC-AAC)	SNP		1
NC_003295	1072806	RSc1018	hypothetical protein	C-T	A162A (GCC-GCT)	SNP		1
NC_003296	1127540	hpaE	putative 5‑carboxymethyl‑2‑hydroxymuconate semialdehyde dehydrogenase oxidoreductase protein	2 bp-AA	coding (430‑431/1467 nt)	SNP		1
NC_003295	1201037	dapA	dihydrodipicolinate synthase	C-T	A92V (GCC-GTC)	SNP		1
NC_003296	1247626	RSp0993	cytochrome c oxidase subunit transmembrane protein	G-A	F176F (TTC-TTT)	SNP		1
NC_003296	1258281	RSp0998	hypothetical protein	C-T	G165E (GGA-GAA)	SNP		1
NC_003295	1268932	RSc1199 +/+ RSc1200	ABC transporter ATP‑binding protein/transmembrane permease ABC transporter protein	C-T	intergenic (+8/‑16)	SNP		1
NC_003296	1285171	epsB	EPS I polysaccharide export transmembrane protein	G-A	P187L (CCC-CTC)	SNP		1
NC_003296	1297504	RSp1025 -/- RSp1026	putative amino‑acid efflux transmembrane protein/signal peptide protein	G-A	intergenic (‑2/+810)	SNP		1
NC_003295	1312933	iolD	putative acetolactate synthase protein	G-A	F207F (TTC-TTT)	SNP		1
NC_003296	1318771	RSp1040	putative cation efflux system transmembrane protein	C-T	V61V (GTG-GTA)	SNP		1
NC_003296	1327941	RSp1048	putative formate dehydrogenase oxidoreductase protein	2 bp-AA	coding (441‑442/2340 nt)	SNP		1
NC_003295	1408251	RSc1322	putative aminotransferase protein	G-C	P18R (CCC-CGC)	SNP		1
NC_003296	1428233	RSp1133	hypothetical protein	G-A	S70F (TCT-TTT)	SNP		1
NC_003295	1476946	RSc1385	lipoprotein transmembrane	C-T	P34L (CCG-CTG)	SNP		1
NC_003296	1582385	RSp1244	2‑dehydropantoate 2‑reductase	2 bp-AA	coding (735‑736/1017 nt)	SNP		1
NC_003296	1582806	RSp1244	2‑dehydropantoate 2‑reductase	G-A	F105F (TTC-TTT)	SNP		1
NC_003295	1632325	mrsA	putative phosphoglucosamine mutase (MRSA protein)	C-T	F166F (TTC-TTT)	SNP		1
NC_003296	1732703	RSp1374	hypothetical protein	C-A	R1192S (CGC-AGC)	SNP		1
NC_003296	1795967	pvdA	L‑ornithine 5‑monooxygenase oxidoreductase protein	G-A	H423Y (CAC-TAC)	SNP		1
NC_003295	1805966	RSc1689	hypothetical protein	G-A	Q101Q (CAG-CAA)	SNP		1
NC_003296	1822654	RSp1447 -/- pykA2	putative Leu/Ile/Val‑binding lipoprotein transmembrane/pyruvate kinase	C-T	intergenic (‑374/+119)	SNP		1
NC_003296	1828186	RSp1453 +/- RSp1454	putative cytochrome C signal peptide protein/two‑component transmembrane sensor kinase transcription regulator protein	G-C	intergenic (+72/+132)	SNP		1
NC_003295	1891447	RSc1764	hypothetical protein	G-A	V74V (GTG-GTA)	SNP		1
NC_003296	1905776	RSp1522	hypothetical protein	G-A	S606F (TCC-TTC)	SNP		1
NC_003295	1910310	RSc1775	hemagglutinin‑related protein	G-A	D2917N (GAC-AAC)	SNP		1
NC_003295	1911031	RSc1775	hemagglutinin‑related protein	G-A	G3157E (GGA-GAA)	SNP		1
NC_003295	1912353	RSc1776 +/+ RSc1777	hypothetical protein/putative lipoprotein transmembrane	T-C	intergenic (+166/‑550)	SNP		1
NC_003296	1918908	RSp1530	putative L‑ascorbate oxidase (ASCORBASE) oxidoreductase protein	C-T	E164E (GAG-GAA)	SNP		1
NC_003296	1937018	RSp1541	hypothetical protein	G-A	S97L (TCG-TTG)	SNP		1
NC_003296	1938934	RSp1544	hypothetical protein	G-C	H45D (CAC-GAC)	SNP		1
NC_003296	1974786	RSp1572	putative transport transmembrane protein	G-A	L94L (CTG-CTA)	SNP		1
NC_003296	2003571	RSp1597	transport transmembrane protein	C-T	F460F (TTC-TTT)	SNP		1
NC_003296	2009052	RSp1600 -/- RSp1601	hypothetical protein/hypothetical protein	C-T	intergenic (‑34/+352)	SNP		1
NC_003296	2015348	RSp1605	hemagglutinin‑like protein	G-A	T749T (ACG-ACA)	SNP		1
NC_003296	2045044	rcsC	capsular synthesis two‑component sensor kinase and response regulator transcription regulator protein	T-G	D74A (GAT-GCT)	SNP		1
NC_003296	2046149	RSp1623	hypothetical protein	G-A	D213N (GAC-AAC)	SNP		1
NC_003296	2058432	RSp1638	hypothetical protein	3 bp-TTT	coding (330‑332/894 nt)	SNP		1
NC_003296	2058747	RSp1638	hypothetical protein	G-T	P6H (CCC-CAC)	SNP		1
NC_003295	2201129	RSc2022 +/+ RSc2023	hypothetical protein/hypothetical protein	+TGCGTGGC	intergenic (+119/‑17)	Insertion		1
NC_003295	2393058	RSc2208 -/+ RSc2209	putative pirin‑like protein/transcriptional regulator transcription regulator protein	C-T	intergenic (‑69/‑39)	SNP		1
NC_003295	2476350	RSc2282	hypothetical protein	C-T	W193* (TGG-TAG)	SNP		1
NC_003295	2487766	RSc2294	hypothetical protein	G-A	L230L (CTC-CTT)	SNP		1
NC_003295	2507913	RSc2308	putative GSPE‑related protein	G-A	V547V (GTC-GTT)	SNP		1
NC_003295	2524847	RSc2324	putative transport transmembrane protein	G-A	P140L (CCC-CTC)	SNP		1
NC_003295	2577021	RSc2373	formate dehydrogenase large subunit	G-A	S465F (TCC-TTC)	SNP		1
NC_003295	2822405	RSc2619	hypothetical protein	T-A	Y683N (TAT-AAT)	SNP		1
NC_003295	2823889	RSc2621	hypothetical protein	C-A	E239* (GAG-TAG)	SNP		1
NC_003295	3009537	RSc2799	putative methyl‑accepting chemotaxis transmembrane protein	T-G	V400G (GTG-GGG)	SNP		1
NC_003295	3035116	rpmA -/- rplU	50S ribosomal protein L27/50S ribosomal protein L21	G-C	intergenic (‑5/+33)	SNP		1
NC_003295	3049926	RSc2835	putative transmembrane protein	C-T	K301K (AAG-AAA)	SNP		1
NC_003295	3143738	cyoB1	transmembrane cytochrome O ubiquinol oxidase subunit I	G-A	P15P (CCC-CCT)	SNP		1
NC_003295	3216970	RSc2985	putative transmembrane cytochrome C‑type biogenesis transmembrane protein	G-A	F379F (TTC-TTT)	SNP		1
NC_003295	3229763	secY	preprotein translocase subunit SecY	G-A	F305F (TTC-TTT)	SNP		1
NC_003295	3422911	RSc3163	TPR domain protein	C-T	F464F (TTC-TTT)	SNP		1
NC_003295	3439240	RSc3179	transposase	G-A	H77Y (CAC-TAC)	SNP		1
NC_003295	3453118	RSc3188	putative hemagglutinin‑related protein	G-C	A646A (GCC-GCG)	SNP		1
NC_003295	3487207	RSc3226	hypothetical protein	C-T	E7K (GAA-AAA)	SNP		1
NC_003295	3493740	RSc3235	hypothetical protein	2 bp-AG	coding (191‑192/906 nt)	SNP		1
NC_003295	3576319	RSc3314	hypothetical protein	C-T	G30S (GGC-AGC)	SNP		1
NC_003295	3658484	RSc3392 +/- tISRso5	response regulator transcription regulator protein/ISRSO5‑transposase protein	Δ1 bp	intergenic (+579/+900)	Deletion		1
a signals + and -represent the localization of the gene in the positive or in the negative DNA strand, respectively. bIndels are separated by group, as insertions or deletions. Δ, deletion of one or more nucleotide in the DNA sequence. +, insertion of one or more nucleotide in the DNA sequence. cintergenic (x/x), negative values of “x” represent the distance between the mutation position and the …

## Sheet: lineage G
Supplementary Table S10. Mutations present in the evolved clones from lineage G
Replicon	Position	Genea	Description	Mutationb	Change effectc	Mutation type	Clone G1	Clone G2	Clone G3	Clone G4	Clone G5	Clone G6	Clone G7	Clone G8	Clone G9	Clone G10	Clone G11	Clone G12	Clone G13	Clone G14	Clone G15	Clone G16	Clone G17	Clone G18	Clone G19	Clone G20	Clone G21	Clone G22	Clone G23	Clone G24	Clone G25	Clone G26	Clone G27	Clone G28	Clone G29	Clone G30	Clone G31	Clone G32	Clone G33	Clone G35
NC_003295	1155501	efpR	transcription regulator protein	G-A	E66K (GAG-AAG)	SNP		1	1	1	1	1	1	1	1	1	1	1	1	1	1	1	1	1	1	1	1	1	1	1	1	1	1	1	1	1	1	1	1	1
NC_003295	3213121	lysA +/- RSc2980	Diaminopimelate decarboxylase, conserved membrane protein of unknown function, Ferric reductase-like domain	ΔC	Intergenic (+6/+62)	Deletion		1		1		1
NC_003296	71547	RSp0062	putative dioxygenase (Alpha subunit) oxidoreductase protein	G-A	P175P (CCG/CCA)	SNP		1
CU633751	466982	pRALTA_0558 -/- pRALTA_0561	hypothetical protein, transposase, IS66 family	A-T	Intergenic (-703/+1)	SNP		1
NC_003295	1742515	tex	transcriptional accessory protein	C-A	S697S (TCG/TCT)	SNP		1
CU633751	20272	pRALTA_0016	conserved hypothetical protein; putative ATPase	G-A	F1169F (TTC/TTT)	SNP			1
NC_003296	74654	purU	Formyltetrahydrofolate deformylase	G-A	P237L (CCG/CTG)	SNP			1
NC_003296	127277	RSp0111	putative protease, Transglutaminase motif	G-A	A287A (GCG/GCA)	SNP			1
CU633751	180028	pRALTA_0213	conserved hypothetical protein; putative PilL-like protein; putative exported protein	C-T	G374S (GGT/AGT)	SNP			1
CU633751	187812	trbE	Type IV secretory pathway, Conjugal transfer protein, putative ATPase	G-A	K302K (AAG/AAA)	SNP			1
CU633751	192657	traG	type IV secretory pathway, conjugative coupling factor protein (putative protein precursor), putative channel-forming protein, putative ATPase	G-A	D75N (GAC/AAC)	SNP			1
CU633751	325660	fixB	Electron transfer flavoprotein, alpha subunit	G-A	L228L (CTC/CTT)	SNP			1
CU633751	334761	nifD	NifD nitrogenase molybdenum-iron protein alpha chain (Nitrogenase component I) (Dinitrogenase)	C-T	L248F (CTT/TTT)	SNP			1
CU633751	341564	pRALTA_0394 +/+ pRALTA_0395	fused transposase IS66/IS21, putative Histidinol-phosphate aminotransferase 1 (Imidazole acetol-phosphate transaminase 1)	A-T	Intergenic (+452/-129)	SNP			1
CU633751	347476	pRALTA_0398 -/- pRALTA_CDS348117R	conserved hypothetical protein; putative phosphoenolpyruvate synthase/pyruvate phosphate dikinase, transposase remnant, IS21 family	C-T	Intergenic (-237/+641)	SNP			1
CU633751	347477	pRALTA_0398 -/- pRALTA_CDS348117R	conserved hypothetical protein; putative phosphoenolpyruvate synthase/pyruvate phosphate dikinase, transposase remnant, IS21 family	C-T	Intergenic (-238/+640)	SNP			1
CU633751	371600	pRALTA_0429	transposase fragment, IS1111	G-A	Q22* (CAG/TAG)	SNP			1
CU633751	371601	pRALTA_0429	transposase fragment, IS1111	G-A	A21A (GCC/GCT)	SNP			1
CU633751	386121	pRALTA_0446 -/+ pRALTA_0447	transposase, IS3 family, transposase fragment, ISL3 family	G-A	Intergenic (-118/-74)	SNP			1
CU633751	406674	pRALTA_0473 +/+ pRALTA_0474	transposase, IS5 family transposase, IS5 family	+G	Intergenic (+117/-70)	Insertion			1
NC_003295	697879	tadB	Tad secretion system, pilus assembly protein	C-T	*326* (TGA/TAA)	SNP			1
NC_003296	780797	RSp0639	putative Zn-dependent hydrolases	G-A	P62P (CCC/CCT)	SNP			1
NC_003296	932507	RSp0742	conserved exported protein of unknown function, partial TRP motif	G-A	S44S (TCG/TCA)	SNP			1
NC_003295	2016822	RSc1839	Type III effector protein (Skwp 4)	G-A	A624A (GCC/GCT)	SNP			1
NC_003295	2099535	RSc1919	conserved protein of unknown function	G-A	R99C (CGC/TGC)	SNP			1
NC_003295	2398136	RSc2213	transcriptional regulator, TetR family	G-A	L46F (CTC/TTC)	SNP			1
CU633751	233149	pRALTA_0272	hypothetical protein	G-A	G20R (GGA-AGA)	SNP				1	1		1	1	1		1	1	1	1	1	1	1	1	1	1	1	1	1	1	1	1	1	1	1	1	1	1	1	1
NC_003295	2141969	RSc1962	putative transmembrane protein	C-T	S9F (TCT-TTT)	SNP				1	1		1	1	1		1	1	1	1	1	1	1	1	1	1	1	1	1	1	1	1	1	1	1	1	1	1	1	1
NC_003295	2157029	RSc1982	DNA‑methyltransferase (DNA‑modification methylase) protein	G-A	I100I (ATC-ATT)	SNP				1	1		1	1	1		1	1	1	1	1	1	1	1	1	1	1	1	1	1	1	1	1	1	1	1	1	1	1	1
CU633751	32888	pRALTA_0026	hypothetical protein	C-T	S16L (TCA/TTA)	SNP				1
NC_003295	789444	aroG	3-deoxy-7-phosphoheptulonate synthase	C-T	A242V (GCG/GTG)	SNP				1
NC_003295	897820	RSc0861	conserved protein of unknown function	C-T	A11A (GCC/GCT)	SNP				1
NC_003296	1283506	epsB	tyrosine-protein kinase epsB (EPS I polysaccharide export protein epsB)	G-A	P742L (CCA/CTA)	SNP				1
NC_003295	1801491	RSc1682	putative phage phi-105 orf25-like portal protein	C-T	R175C (CGC/TGC)	SNP				1
NC_003295	2121581	RSc1944 -/- RSc1945	putative vgr-related protein, conserved protein of unknown function	C-T	Intergenic (-269/+394)	SNP				1
NC_003295	3438994	RSc3179	transposase	G-A	Q159* (CAA/TAA)	SNP				1
CU633751	101840	pRALTA_0107	conserved hypothetical protein	T-C	W56R (TGG-CGG)	SNP					1		1	1	1		1	1	1	1	1	1	1	1	1	1	1	1	1	1	1	1	1	1	1	1	1	1	1	1
CU633751	155145	pRALTA_0179 -/+ pRALTA_0183	putative topoisomerase/recombinase/integrase/putative plasmid stability protein, Actin‑like ATPase domain	C-T	intergenic (‑240/‑822)	SNP					1		1	1	1		1	1	1	1	1	1	1	1	1	1	1	1	1	1	1	1	1	1	1	1	1	1	1	1
NC_003295	1222748	ppiB	peptidyl‑prolyl cis‑trans isomerase B	G-A	Q112* (CAG-TAG)	SNP					1		1	1	1		1	1	1	1	1	1	1	1	1	1	1	1	1	1	1	1	1	1	1	1	1	1	1	1
NC_003295	2474088	RSc2277	hypothetical protein	T-G	V321G (GTG-GGG)	SNP					1		1	1	1		1	1	1	1	1	1	1	1	1	1	1	1	1	1	1	1	1	1	1	1	1	1	1	1
NC_003295	3627239	RSc3367	hypothetical protein	C-T	P337L (CCG-CTG)	SNP					1		1	1			1	1	1		1	1	1	1	1	1	1	1	1	1	1	1	1	1	1	1	1	1	1	1
NC_003296	192967	RALSOp_0184	putative polyketide/nonribosomal protein synthase (Partial sequence)	G-A	R3123C (CGC/TGC)	SNP					1
NC_003296	192968	RALSOp_0184	putative polyketide/nonribosomal protein synthase (Partial sequence)	G-A	H3122H (CAC/CAT)	SNP					1
NC_003295	673206	RSc0625	putative transcription regulator protein	C-T	R241C (CGT/TGT)	SNP					1
NC_003295	3444579	RSc3183	putative hemagglutinin-related signal peptide protein	A-G	A83A (GCT/GCC)	SNP					1
NC_003295	30552	metW	S-adenosyl-L-methionine-dependent methyltransferase	C-T	V181I (GTC/ATC)	SNP						1		1		1
NC_003295	30553	metW	S-adenosyl-L-methionine-dependent methyltransferase	C-T	K180K (AAG/AAA)	SNP						1		1		1
CU633751	36481	pRALTA_0030	conserved hypothetical protein, COG5293	G-A	L430F (CTT/TTT)	SNP						1		1		1
NC_003295	47037	hslV	peptidase component of the HslUV protease	C-T	L142L (CTG/CTA)	SNP						1		1		1
NC_003296	47926	RSp0044	putative transcription regulator protein	C-T	E254K (GAA/AAA)	SNP						1		1		1
NC_003295	132984	RSc0114	conserved hypothetical protein, Putative 2-nitropropane dioxygenase	G-A	E102K (GAA/AAA)	SNP						1		1		1
CU633751	210086	pRALTA_0241	conserved hypothetical protein, putative hemolysin	G-A	P427S (CCG/TCG)	SNP						1		1		1
NC_003295	261343	RSc0237	METHYLMALONYL-COA MUTASE	A-G	K554R (AAG/AGG)	SNP						1		1		1
CU633751	265668	repA3	Replication protein A	G-A	R280C (CGT/TGT)	SNP						1		1		1
CU633751	265669	repA3	Replication protein A	G-A	L279L (CTC/CTT)	SNP						1		1		1
CU633751	397415	tmoA	Toluene-4-monooxygenase system protein A	G-A	E296K (GAA/AAA)	SNP						1		1		1
NC_003296	665082	RSp0532	putative aminopeptidase	G-A	P483P (CCC/CCT)	SNP						1		1		1
NC_003296	981779	RSp0780	putative hydrolase protein	C-T	I376I (ATC/ATT)	SNP						1		1		1
NC_003296	984232	RSp0781	putative cystathionine beta-lyases protein (metB)	C-T	I449I (ATC/ATT)	SNP						1		1		1
NC_003296	1176125	RSp0930	Type III effector protein (Skwp3)	C-T	E953K (GAG/AAG)	SNP						1		1		1
NC_003296	1719880	RSp1366	putative thiamine biosynthesis lipoprotein apbE precursor	G-A	A10A (GCC/GCT)	SNP						1		1		1
NC_003296	1719881	RSp1366	putative thiamine biosynthesis lipoprotein apbE precursor	G-A	A10V (GCC/GTC)	SNP						1		1		1
NC_003295	1785849	RSc1658	conserved exported protein of unknown function	G-A	I221I (ATC/ATT)	SNP						1		1		1
NC_003296	1803629	RSp1434	putative acyl-coa synthetases(Amp-forming) protein	G-A	P244P (CCC/CCT)	SNP						1		1		1
NC_003295	2385882	RSc2204	putative lipopolysaccharide transmembrane protein	G-A	F344F (TTC/TTT)	SNP						1		1		1
NC_003295	2474343	RSc2277	conserved membrane protein of unknown function	T-C	L406P (CTG/CCG)	SNP						1		1		1
NC_003295	3255525	RSc3030	conserved exported protein of unknown function	C-T	K266K (AAG/AAA)	SNP						1		1		1
NC_003295	30307	phaP -/- metW	putative polyhydroxybutyrate granule-associated protein (Phasin) phap2; S-adenosyl-L-methionine-dependent methyltransferase	C-T	Intergenic (-89/+138)	SNP						1				1
CU633751	160487	pRALTA_0189	conserved hypothetical protein	G-A	P30S (CCC/TCC)	SNP						1				1
NC_003296	197791	RALSOp_0184	putative polyketide/nonribosomal protein synthase (Partial sequence)	G-A	P1515S (CCG/TCG)	SNP						1				1
CU633751	305215	nodS	NodS methyl transferase	G-A	R19R (CGC/CGT)	SNP						1				1
CU633751	322868	nifQ +/- pRALTA_0377	NifQ nitrogen fixation protein, molybdenum ion binding; conserved hypothetical protein	G-A	Intergenic (+64/+21)	SNP						1				1
CU633751	452679	pRALTA_0532 +/+ pRALTA_0534	transposase fragment, IS5 family, transposase fragment, IS4 family	T-C	Intergenic (+218/-191)	SNP						1				1
NC_003295	577884	fabG	3-ketoacyl-(Acyl-carrier-protein) reductase	C-T	G63G (GGG/GGA)	SNP						1				1
NC_003296	758955	RSp0625	putative magnesium chelatase subunit	G-A	A127A (GCC/GCT)	SNP						1				1
NC_003295	902073	popP2	PopP2 type III effector protein PopP2(YopJ family)	C-T	A196T (GCG/ACG)	SNP						1				1
NC_003296	1263817	tek	membrane associated precursor, exported and processed into extracellular protein EXP	G-A	P105P (CCC/CCT)	SNP						1				1
NC_003296	1437449	RSp1138	conserved hypothethical protein	C-G	E9Q (GAA/CAA)	SNP						1				1
NC_003296	1461903	baeS	sensory histidine kinase in two-component regulatory system with BaeR	G-A	P392S (CCG/TCG)	SNP						1				1
NC_003295	1811060	RSc1693	putative tail fiber assembly protein homolog	G-A	D72N (GAT/AAT)	SNP						1				1
NC_003295	3522509	arsC -/+ RSc3272	arsenate reductase with thioredoxin-like domain; Putative type III effector protein	C-T	Intergenic (-134/-108)	SNP						1				1
NC_003295	3641313	RSc3379	conserved exported protein of unknown function	G-A	G196S (GGC/AGC)	SNP						1				1
NC_003295	122607	RSc0105	conserved protein of unknown function	T-C	N14D (AAC/GAC)	SNP						1
CU633751	149193	pRALTA_0171	Phage Gp37Gp68	C-T	P244L (CCG/CTG)	SNP						1
CU633751	347798	pRALTA_0398 -/- pRALTA_CDS348117R	conserved hypothetical protein; putative phosphoenolpyruvate synthase/pyruvate phosphate dikinase, transposase remnant, IS21 family	C-T	Intergenic (-559/+319)	SNP						1
CU633751	347799	pRALTA_0398 -/- pRALTA_CDS348117R	conserved hypothetical protein; putative phosphoenolpyruvate synthase/pyruvate phosphate dikinase, transposase remnant, IS21 family	C-T	Intergenic (-560/+318)	SNP						1
NC_003296	408372	RSp0312	component of efflux pump	G-A	P915L (CCC/CTC)	SNP						1
NC_003296	514217	RSp0405	putative carboxypeptidase regulatory region; protein	C-T	Q52Q (CAG/CAA)	SNP						1
NC_003296	687759	RSp0546 +/+ RSp0547	conserved protein of unknown function, tISRso8a|transposase	C-T	Intergenic (+252/-45)	SNP						1
NC_003296	1279827	epsE	EPS I polysaccharide export inner membrane protein epsE	G-A	F323F (TTC/TTT)	SNP						1
NC_003295	1664871	RSc1553	putative transglycolsylase protein	C-T	P108L (CCA/CTA)	SNP						1
NC_003296	1996240	RSp1591 -/- RSp1592	probable Aldehyde dehydrogenase family 7 member A1, similar to eukaryote aldehyde dehydrogenase, putative leucine transporter subunit ; periplasmic-binding component of ABC superfamily	G-A	Intergenic (-4/+71)	SNP						1
NC_003296	1996241	RSp1591 -/- RSp1592	probable Aldehyde dehydrogenase family 7 member A1, similar to eukaryote aldehyde dehydrogenase, putative leucine transporter subunit ; periplasmic-binding component of ABC superfamily	G-A	Intergenic (- 5/+70)	SNP						1
NC_003295	2009489	RSc1837	putative oxygenase	C-T	D104N (GAC/AAC)	SNP						1
NC_003296	2026095	RSp1610	conserved exported protein of unknown function	G-A	A214A (GCC/GCT)	SNP						1
NC_003295	2809718	RSc2606	putative replication initiation repa-like protein	G-A	P103L (CCC/CTC)	SNP						1
NC_003296	66500	stcD	stachydrine utilization oxidoreductase protein	2 bp-TT	coding (1487‑1488/2064 nt)	SNP							1	1	1		1	1	1	1		1	1	1	1	1	1	1	1	1	1	1	1	1	1	1	1	1	1	1
NC_003296	393192	RSp0296	hypothetical protein	G-A	F199F (TTC-TTT)	SNP							1	1	1		1	1	1	1		1	1	1	1	1	1	1	1	1	1	1	1	1	1	1	1	1	1	1
CU633751	394073	pRALTA_0457	transposase, ISNCY family	C-T	G421E (GGA-GAA)	SNP							1	1	1		1	1	1	1		1	1	1	1	1	1	1	1	1	1	1	1	1	1	1	1	1	1	1
NC_003296	568876	RSp0455	rhs‑related protein	G-A	S236F (TCC-TTC)	SNP							1	1	1		1	1	1	1		1	1	1	1	1	1	1	1	1	1	1	1	1	1	1	1	1	1	1
NC_003296	579228	tISRso10a -/- RSp0462	ISRSO10‑transposase ORFA protein/putative signal peptide protein	G-A	intergenic (‑487/+111)	SNP							1	1	1		1	1	1	1		1	1	1	1	1	1	1	1	1	1	1	1	1	1	1	1	1	1	1
NC_003296	636396	epsC2	UDP‑N‑acetylglucosamine 2‑epimerase protein	C-T	L390F (CTC-TTC)	SNP							1	1	1		1	1	1	1		1	1	1	1	1	1	1	1	1	1	1	1	1	1	1	1	1	1	1
NC_003295	748540	uppP	undecaprenyl pyrophosphate phosphatase	C-T	L85L (CTC-CTT)	SNP							1	1	1		1	1	1	1		1	1	1	1	1	1	1	1	1	1	1	1	1	1	1	1	1	1	1
NC_003296	858298	RSp0672 -/+ RSp0673	GALA protein/lipoprotein	G-A	intergenic (‑131/‑713)	SNP							1	1	1		1	1	1	1		1	1	1	1	1	1	1	1	1	1	1	1	1	1	1	1	1	1	1
NC_003296	864092	metR	putative transcriptional activator METR transcription regulator protein	G-A	E262K (GAG-AAG)	SNP							1	1	1		1	1	1	1		1	1	1	1	1	1	1	1	1	1	1	1	1	1	1	1	1	1	1
NC_003295	961950	rpsA	30S ribosomal protein S1	C-T	I448I (ATC-ATT)	SNP							1	1	1		1	1	1	1		1	1	1	1	1	1	1	1	1	1	1	1	1	1	1	1	1	1	1
NC_003296	1989500	RSp1585	putative RHS‑related transmembrane protein	G-T	T245T (ACG-ACT)	SNP							1	1	1		1	1	1	1		1	1	1	1	1	1	1	1	1	1	1	1	1	1	1	1	1	1	1
NC_003295	2605258	RSc2398	ABC transporter ATP‑binding protein	G-A	V245V (GTC-GTT)	SNP							1	1	1		1	1	1	1		1	1	1	1	1	1	1	1	1	1	1	1	1	1	1	1	1	1	1
NC_003295	2817844	RSc2617	hypothetical protein	C-T	E353E (GAG-GAA)	SNP							1	1	1		1	1	1	1		1	1	1	1	1	1	1	1	1	1	1	1	1	1	1	1	1	1	1
NC_003295	2820413	RSc2619	hypothetical protein	G-A	G19R (GGA-AGA)	SNP							1	1	1		1	1	1	1		1	1	1	1	1	1	1	1	1	1	1	1	1	1	1	1	1	1	1
NC_003295	2821972	RSc2619	hypothetical protein	G-A	E538E (GAG-GAA)	SNP							1	1	1		1	1	1	1		1	1	1	1	1	1	1	1	1	1	1	1	1	1	1	1	1	1	1
NC_003295	2823701	RSc2621	hypothetical protein	C-T	K301K (AAG-AAA)	SNP							1	1	1		1	1	1	1		1	1	1	1	1	1	1	1	1	1	1	1	1	1	1	1	1	1	1
NC_003295	2960662	gapA	glyceraldehyde‑3‑phosphate dehydrogenase	G-A	I28I (ATC-ATT)	SNP							1	1	1		1	1	1	1		1	1	1	1	1	1	1	1	1	1	1	1	1	1	1	1	1	1	1
NC_003295	3534744	glxR	transmembrane 2‑hydroxy‑3‑oxopropionate reductase oxidoreductase protein	G-A	G261S (GGC-AGC)	SNP							1	1	1		1	1	1	1		1	1	1	1	1	1	1	1	1	1	1	1	1	1	1	1	1	1	1
NC_003296	66501	stcD	putative stachydrine utilization oxidoreductase protein	C-T	A496A (GCC/GCT)	SNP							1	1	1		1	1	1	1		1									1					1
NC_003296	639360	RSp0513	putative transmembrane protein	C-T	F267F (TTC-TTT)	SNP							1	1	1		1	1				1	1	1	1	1	1	1	1	1	1	1	1	1	1	1	1	1	1	1
NC_003296	1825437	ttuD1	hydroxypyruvate reductase oxidoreductase protein	G-A	F33F (TTC-TTT)	SNP							1	1				1				1	1	1	1	1	1	1	1	1	1	1	1	1	1	1	1	1	1	1
NC_003296	1943830	RSp1545	putative hemagglutinin‑related protein	T-G	A1103A (GCA-GCC)	SNP							1		1		1	1	1	1			1	1	1	1	1	1	1	1	1	1	1	1	1	1	1	1	1	1
CU633751	153126	pRALTA_0176 +/- pRALTA_0178	putative endonuclease hupB3|HU, DNA-binding transcriptional regulator, beta subunit	ΔA	Intergenic (+417/+138)	Deletion							1
NC_003296	190517	RSp0163	phosphopantetheinyl transferase	C-T	L192L (CTC/CTT)	SNP							1
NC_003296	912725	RSp0725	putative predicted fe-s oxidoreductases oxidoreductase protein	G-A	E309K (GAG/AAG)	SNP							1
NC_003296	1287340	epsA	EPS I polysaccharide export outer membrane protein epsA precursor	T-G	V3V (GTA/GTC)	SNP							1
NC_003295	2769486	RSc2560 +/+ RSc2561	putative transcription regulator protein, TetR-like, DNA-binding, bacterial/archaeal, conserved exported protein of unknown function	A-C	Intergenic (+221/-124)	SNP							1
NC_003296	552613	RSp0440	putative multidrug resistance homolog transmembrane protein (emrA)	C-T	R60R (CGG/CGA)	SNP								1	1
NC_003296	94804	RSp0085	putative rhs-related protein	C-G	T774T (ACC/ACG)	SNP								1								1
NC_003295	2084541	RS03460 +/+ RSc1896	tRNA-serW|tRNA-Ser, prophage integrase	C-T	Intergenic (+84/-61)	SNP								1
NC_003295	2106671	RSc1928	bacteriophage protein, putative phage P2 Tail completion protein gpS	C-T	W10* (TGG/TGA)	SNP								1
NC_003295	2106672	RSc1928	bacteriophage protein, putative phage P2 Tail completion protein gpS	C-T	W10* (TGG/TAG)	SNP								1
NC_003295	3535625	hemN	Coproporphyrinogen III oxidase	C-T	R274Q (CGG/CAG)	SNP								1
CU633751	31160	pRALTA_0024	hypothetical protein	C-T	S69F (TCT/TTT)	SNP									1
NC_003295	3410495	RALSOc_3372	conserved protein of unknown function	C-A	A49S (GCG/TCG)	SNP									1
NC_003295	3410496	RALSOc_3372	conserved protein of unknown function	G-C	A48A (GCC/GCG)	SNP									1
CU633751	337425	nifK +/+ pRALTA_CDS337458D	NifK nitrogenase molybdenum-iron protein beta chain (Nitrogenase component I) (Dinitrogenase); transposase, IS66 family	T-C	Intergenic (+305/-33)	SNP										1
NC_003296	597907	RSp0477	putative rhs-related transmembrane protein	G-A	G574S (GGC/AGC)	SNP										1
NC_003295	620949	purK	phosphoribosylaminoimidazole carboxylase (AIR carboxylase), ATPase subunit	C-T	S364F (TCC/TTC)	SNP										1
NC_003295	686132	RSc0639	putative heat shock protein Hsp70	C-T	T366T (ACG/ACA)	SNP										1
NC_003296	823987	RSp0647	putative enoyl-coA hydratase	C-T	E174E (GAG/GAA)	SNP										1
NC_003295	865939	RSc0823 +/+ RSc0824	conserved protein of unknown function, type III effector protein (part 1)	C-T	Intergenic (-391/+157)	SNP										1
NC_003296	1038485	RSp0821	conserved membrane protein of unknown function	G-A	F33F (TTC/TTT)	SNP										1
NC_003295	1276166	rpoS	RNA polymerase sigma factor rpoS	C-T	R230R (CGC/CGT)	SNP										1
NC_003296	1372440	RSp1080	conserved exported protein of unknown function	C-T	A262A (GCG/GCA)	SNP										1
NC_003296	1878000	RSp1497	putative lipoprotein	G-A	S285F (TCC/TTC)	SNP										1
CU633751	213063	pRALTA_0244	transposase, IS5 family	C-T	G202D (GGC-GAC)	SNP											1	1	1			1		1	1	1	1	1	1	1	1	1	1	1	1	1	1	1	1	1
NC_003295	558407	gloA -/- RSc0521	lactoylglutathione lyase/hypothetical protein	T-C	intergenic (‑85/+649)	SNP											1	1	1			1		1	1	1	1	1	1	1	1	1	1	1	1	1	1	1	1	1
NC_003296	777392	RSp0637 -/- RSp0638	hypothetical protein/ABC transporter ATP‑binding protein	G-C	intergenic (‑180/+184)	SNP											1	1	1			1		1	1	1	1	1	1	1	1	1	1	1	1	1	1	1	1	1
NC_003296	1808334	cysE1	serine acetyltransferase protein	G-A	P248L (CCC-CTC)	SNP											1	1	1			1		1	1	1	1	1	1	1	1	1	1	1	1	1	1	1	1	1
NC_003295	2778271	ada	bifunctional methylated‑DNA‑‑protein‑cysteine methyltransferase/O‑6‑methylguanine‑DNA transcription regulator	C-T	T14T (ACC-ACT)	SNP											1	1	1			1		1	1	1	1	1	1	1	1	1	1	1	1	1	1	1	1	1
CU633751	418081	pnlA	Pectin/pectate lyase	T-C	I231V (ATT/GTT)	SNP											1	1
NC_003295	906546	RSc0873	Bacteriophage-related protein, tape measure domain	G-A	G446G (GGG/GGA)	SNP											1	1
NC_003295	2831059	pcnB	poly(A) polymerase I	T-G	W410G (TGG/GGG)	SNP											1	1
CU633751	226722	pRALTA_0264	transposase, IS5 family	C-T	K151K (AAG/AAA)	SNP												1	1
CU633751	383609	pRALTA_0443	putative Branched-chain amino acid transport system, Inner-membrane component	C-T	G119S (GGT/AGT)	SNP													1
NC_003296	1858850	RSp1479 +/+ RSp1480	conserved hypothethical protein,conserved hypothethical protein	G-C	Intergenic (+68/-222)	SNP													1
NC_003296	1858851	RSp1479 +/+ RSp1480	conserved hypothethical protein,conserved hypothethical protein	G-A	Intergenic (+69/-221)	SNP													1
NC_003296	222984	RSp0178	hypothetical protein	2 bp-TT	coding (240‑241/783 nt)	SNP														1			1
CU633751	302925	nodU	NodU Carbamoyltransferase	G-A	S570F (TCC-TTC)	SNP														1			1
CU633751	340842	pRALTA_0394	fused transposase IS66/IS21	C-T	F847F (TTC-TTT)	SNP														1			1
NC_003295	625433	RSc0581	putative phosphoglycolate phosphatase protein	2 bp-AA	coding (17‑18/702 nt)	SNP														1			1
NC_003296	1195300	pntAa2	NAD(P) transhydrogenase alpha subunit P	G-A	V227V (GTG-GTA)	SNP														1			1
NC_003296	1793987	RSp1423	putative transmembrane protein	C-T	D174N (GAT-AAT)	SNP														1			1
NC_003295	2822952	RSc2620	hypothetical protein	G-A	S96L (TCG-TTG)	SNP														1			1
NC_003296	210451	RSp0168	conserved exported protein of unknown function, TPR-like	A-C	D180A (GAC/GCC)	SNP														1
NC_003296	222985	RSp0178	conserved hypothethical protein	C-T	P81S (CCC/TCC)	SNP														1
NC_003296	472709	RSp0366	putative glycosyl transferase, family 2 and acyltransferase domains (bifunctional)	G-A	L430L (CTC/CTT)	SNP														1
NC_003295	625434	RSc0581	putative phosphoglycolate phosphatase protein	G-A	T6I (ACC/ATC)	SNP														1
NC_003296	63975	RSp0056	putative dipeptidase protein	G-A	T222T (ACG/ACA)	SNP															1
CU633751	221962	pRALTA_0254 +/- pRALTA_0256	IS3 element protein InsF; DLP12 prophage (fragment), Integrase	G-A	Intergenic (+176/+114)	SNP															1
CU633751	300650	pRALTA_0351	transposase (fragment)	C-T	F13F (TTC/TTT)	SNP															1
CU633751	321178	nifN +/+ nifX	NifN nitrogenase iron-molybdenum cofactor biosynthesis protein; NifX-like fusion of Protein nifX with DUF683 domain	C-T	Intergenic (+67/-33)	SNP															1
CU633751	449221	pRALTA_0530	transposase fragment, IS5 family	C-T	G45G (GGG/GGA)	SNP															1
NC_003296	466597	RSp0361	Beta-ketoacyl-acyl-carrier-protein synthase I	C-T	A219T (GCC/ACC)	SNP															1
NC_003296	597372	RSp0477	putative rhs-related transmembrane protein	G-A	Q395Q (CAG/CAA)	SNP															1
NC_003295	680099	RSc0633	putative flavodoxin/nitric oxide synthase	C-T	G189E (GGA/GAA)	SNP															1
NC_003295	713000	rubA +/+ pilG	Rubredoxin; Type IV pilus response regulator PilG	T-C	Intergenic (+295/-20)	SNP															1
NC_003295	775941	pilV -/- nrdR	putative Type IV pilus assembly protein PilV; Transcriptional repressor NrdR	T-C	Intergenic (-129/+41)	SNP															1
NC_003295	909653	RSc0874	conserved protein of unknown function	C-T	F113F (TTC/TTT)	SNP															1
NC_003295	913777	RSc0876	conserved protein of unknown function	C-T	G158G (GGC/GGT)	SNP															1
NC_003295	924678	RSc0887	putative hemagglutinin-related protein	T-C	N1141N (AAT/AAC)	SNP															1
NC_003295	1121126	nagZ	Beta-hexosaminidase; N-acetyl-beta-glucosaminidase; Beta-N-acetylhexosaminidase	C-T	V268V (GTC/GTT)	SNP															1
NC_003295	1477180	RSc1385	conserved protein of unknown function, peritrophin-A domain	C-T	T112I (ACC/ATC)	SNP															1
NC_003296	1865160	RSp1485	conserved membrane protein of unknown function, MFS general substrate transporter domain	A-G	L89P (CTG/CCG)	SNP															1
NC_003295	2024823	RSc1843	transposase	T-C	S152G (AGC/GGC)	SNP															1
NC_003295	2216891	RSc2043	putative dehydratase, MaoC-like domain	G-A	L60L (CTC/CTT)	SNP															1
NC_003295	2291352	RSc2114 +/- RSc2115	putative transcriptional regulator, GntR family, conserved membrane protein of unknown function	+A	Intergenic (+ 122/+99)	Insertion															1
NC_003295	2322641	ripA1	Type III effector AWR1	G-A	E1056K (GAA/AAA)	SNP															1
NC_003295	2361573	RSc2177	putative outer membrane lipoprotein	C-T	F79F (TTC/TTT)	SNP															1
NC_003295	2663113	vsrB	sensor hybrid histidine kinase	G-A	F287F (TTC/TTT)	SNP															1
NC_003295	2809642	RSc2606	putative replication initiation repa-like protein	C-T	R128R (CGG/CGA)	SNP															1
NC_003295	2809643	RSc2606	putative replication initiation repa-like protein	C-T	R128Q (CGG/CAG)	SNP															1
NC_003295	2847427	hutH	Histidine ammonia-lyase (Histidase)	C-T	L153L (CTG/CTA)	SNP															1
NC_003295	2993862	mpl	UDP-N-acetylmuramate:L-alanyl-gamma-D-glutamyl-meso-diaminopimelate ligase (Murein peptide ligase)	G-A	F188F (TTC/TTT)	SNP															1
CU633751	225961	pRALTA_0263	hypothetical protein	C-G	W4C (TGG-TGC)	SNP																1		1	1	1	1	1	1	1	1	1	1	1	1	1	1	1	1	1
CU633751	345478	pRALTA_0398	conserved hypothetical protein; putative phosphoenolpyruvate synthase/pyruvate phosphate dikinase	G-A	Q588* (CAG-TAG)	SNP																1		1	1	1	1	1	1	1	1	1	1	1	1	1	1	1	1	1
NC_003296	1923505	RSp1535	activation/secretion signal peptide protein	T-G	Q162P (CAG-CCG)	SNP																1		1	1	1	1	1	1	1	1	1	1	1	1	1	1	1	1	1
NC_003295	2473174	RSc2277	hypothetical protein	C-T	F16F (TTC-TTT)	SNP																1		1	1	1	1	1	1	1	1	1	1	1	1	1	1	1	1	1
NC_003296	707577	RSp0565	putative signal peptide protein	G-A	S5S (TCC-TCT)	SNP																1		1		1		1	1
NC_003295	318571	RSc0286	hypothetical protein	G-A	F164F (TTC-TTT)	SNP																1						1	1
NC_003296	715240	RSp0577 -/- RSp0578	hypothetical protein/hypothetical protein	A-G	intergenic (‑220/+549)	SNP																1						1	1
NC_003296	722699	RSp0587	putative signal peptide protein	G-A	S119F (TCC-TTC)	SNP																1						1	1
NC_003296	857739	RSp0672	GALA protein	G-A	A143A (GCC-GCT)	SNP																1						1	1
CU633751	477788	pRALTA_0574	putative sugar-alcohol dehydrogenase	C-T	S274L (TCG/TTG)	SNP																1
NC_003296	1584442	RSp1246	putative translation initiation inhibitor, endoribonuclease	C-T	A111A (GCC/GCT)	SNP																1
NC_003295	2595963	panC +/+ RSc2388	Pantothenate synthetase (PS) (Pantoate--beta-alanine ligase); conserved protein of unknown function	C-T	Intergenic (+79/-199)	SNP																1
NC_003296	511234	RSp0403 +/- RSp0404	putative signal peptide protein/hypothetical protein	+C	intergenic (+2154/+1380)	Insertion																	1	1	1	1	1	1	1	1		1	1	1	1		1	1	1	1
NC_003295	2201129	RSc2022 +/+ RSc2023	hypothetical protein/hypothetical protein	+TGCGTGGC	intergenic (+119/‑17)	Insertion																	1	1	1	1	1	1	1	1		1	1	1	1		1	1	1	1
NC_003295	3658484	RSc3392 +/- tISRso5	response regulator transcription regulator protein/ISRSO5‑transposase protein	Δ1 bp	intergenic (+579/+900)	Deletion																	1	1	1	1	1	1	1	1		1	1	1	1		1	1	1	1
CU633751	34345	pRALTA_0027	hypothetical protein	2 bp-TT	coding (156‑157/249 nt)	SNP																	1
CU633751	40313	pRALTA_0034 -/+ pRALTA_0036	hypothetical protein; putative membrane protein/hypothetical protein	G-A	intergenic (‑7/‑245)	SNP																	1
NC_003296	266296	RSp0215	hypothetical protein	+(CGAAGCGAC)	coding (1385/2265 nt)	Insertion																	1
CU633751	313128	nifA	NifA transcriptional activator	A-T	N140I (AAT-ATT)	SNP																	1
CU633751	313130	nifA	NifA transcriptional activator	C-T	R141* (CGA-TGA)	SNP																	1
NC_003296	382465	RSp0294	putative hemolysin‑type calcium‑binding protein	G-A	M49I (ATG-ATA)	SNP																	1
CU633751	382705	pRALTA_0442	putative Zinc‑containing alcohol dehydrogenase	G-A	L60L (CTC-CTT)	SNP																	1
NC_003296	624673	RSp0501 -/+ RSp0502	hypothetical protein/hypothetical protein	T-C	intergenic (‑59/‑50)	SNP																	1
NC_003296	625095	RSp0502 +/+ tISRso12a	hypothetical protein/isrso12‑transposase orfa protein	C-T	intergenic (+82/‑80)	SNP																	1
NC_003296	685350	RSp0542	hypothetical protein	C-T	F124F (TTC-TTT)	SNP																	1
NC_003295	791525	RSc0745 +/+ tauD	hypothetical protein/putative alpha‑ketoglutarate‑dependent taurine dioxygenase oxidoreductase protein	G-T	intergenic (+87/‑172)	SNP																	1
NC_003296	871140	RSp0683	hypothetical protein	C-T	R13R (AGG-AGA)	SNP																	1
NC_003295	874833	RSc0831	hypothetical protein	2 bp-AA	coding (2573‑2574/2610 nt)	SNP																	1
NC_003296	1164868	RSp0924	hypothetical protein	C-T	P251L (CCG-CTG)	SNP																	1
NC_003296	1234353	narX	putative transmembrane nitrate/nitrite sensor kinase transcription regulator protein	C-T	S177F (TCC-TTC)	SNP																	1
NC_003295	1474877	RSc1382	transmembrane ABC transporter protein	C-T	F275F (TTC-TTT)	SNP																	1
NC_003296	1799699	RSp1429	esterase protein	G-A	H93Y (CAC-TAC)	SNP																	1
NC_003296	1867832	cmcH	3'‑hydroxymethylcephem‑O‑carbamoyltransferase protein	C-T	G195G (GGG-GGA)	SNP																	1
NC_003296	1932932	RSp1539	hemagglutinin‑related protein	G-A	A966A (GCC-GCT)	SNP																	1
NC_003295	2389343	dnaE	DNA polymerase III subunit alpha	G-A	F399F (TTC-TTT)	SNP																	1
NC_003295	2764254	argF -/+ RSc2555	ornithine carbamoyltransferase/hypothetical protein	2 bp-TT	intergenic (‑276/‑55)	SNP																	1
NC_003295	3351945	gspD	general secretory pathway D transmembrane protein	C-T	F587F (TTC-TTT)	SNP																	1
NC_003295	3451191	RSc3188	putative hemagglutinin‑related protein	G-A	L1289L (CTG-TTG)	SNP																	1
CU633751	34927	pRALTA_0028	conserved hypothetical protein	A-G	I104I (ATT-ATC)	SNP																		1
CU633751	287690	pRALTA_0336 +/- pRALTA_0338	transposase fragment/hypothetical protein	C-T	intergenic (+139/+268)	SNP																		1
NC_003296	386797	RSp0296	hypothetical protein	G-A	P2331L (CCG-CTG)	SNP																		1
NC_003296	469438	RSp0362	lipoprotein transmembrane	G-A	V76V (GTC-GTT)	SNP																		1
NC_003296	547473	RSp0434	transcription regulator protein	G-A	L7L (TTG-TTA)	SNP																		1
NC_003296	593233	RSp0476	putative RHS‑related transmembrane protein	C-T	A438A (GCC-GCT)	SNP																		1
NC_003296	926114	RSp0737	hypothetical protein	C-T	G127E (GGA-GAA)	SNP																		1
NC_003296	927138	RSp0738	putative VGR‑related protein	C-T	E685K (GAA-AAA)	SNP																		1
NC_003296	1112025	pglA	polygalacturonase precursor (pectinase) signal peptide protein	C-T	A440A (GCG-GCA)	SNP																		1
NC_003296	1248113	RSp0993	cytochrome c oxidase subunit transmembrane protein	G-A	S14F (TCC-TTC)	SNP																		1
NC_003296	1434737	RSp1137	putative RHS‑related transmembrane protein	G-T	A764A (GCC-GCA)	SNP																		1
NC_003295	1639544	phoR	phosphate regulon two‑component sensor kinase transcription regulator protein	C-A	P276H (CCC-CAC)	SNP																		1
NC_003296	1809626	RSp1440 +/+ RSp1441	hypothetical protein/two‑component sensor kinase transcription regulator protein	G-A	intergenic (+115/‑418)	SNP																		1
NC_003296	1995667	RSp1591	putative transmembrane aldehyde dehydrogenase oxidoreductase protein	G-A	F190F (TTC-TTT)	SNP																		1
NC_003295	2031209	RSc1847 -/- RSc1848	hypothetical protein/hypothetical protein	T-G	intergenic (‑113/+279)	SNP																		1
NC_003295	2039378	RSc1856	signal peptide protein	G-A	G41E (GGG-GAG)	SNP																		1
NC_003295	2512642	RSc2311	putative two‑component sensor histidine kinase transcription regulator protein	C-A	Q346K (CAA-AAA)	SNP																		1
NC_003295	2520670	RSc2321	dehydrogenase/reductase oxidoreductase protein	C-T	E257E (GAG-GAA)	SNP																		1
NC_003295	2523040	RSc2323	transporter transmembrane protein	G-A	L221L (CTC-CTT)	SNP																		1
NC_003295	2564323	RSc2360	hypothetical protein	C-T	L33L (CTG-CTA)	SNP																		1
NC_003295	2784843	trbF	conjugal transfer TrbF transmembrane protein	G-A	P19S (CCG-TCG)	SNP																		1
NC_003295	2877936	glcE	glycolate oxidase FAD binding subunit	C-T	A234A (GCC-GCT)	SNP																		1
NC_003295	215421	RSc0194	zinc‑dependent alcohol dehydrogenase oxidoreductase protein	C-T	S102F (TCC-TTC)	SNP																			1		1			1	1	1	1	1	1	1	1	1	1	1
CU633751	243390	pRALTA_0288	putative multi‑sensor signal transduction histidine kinase	C-T	L234F (CTT-TTT)	SNP																			1		1			1	1	1	1	1	1	1	1	1	1	1
NC_003296	257762	RSp0208	hypothetical protein	2 bp-TG	coding (274‑275/1839 nt)	SNP																			1		1			1	1	1	1	1	1	1	1	1	1	1
NC_003295	719867	RSc0672	putative composite two component regulatory (sensor histidine kinase and response regulator hybrid) transcription regulator protein	C-T	F948F (TTC-TTT)	SNP																			1		1			1	1	1	1	1	1	1	1	1	1	1
NC_003296	931539	RSp0741	putative transmembrane protein	A-T	I157N (ATC-AAC)	SNP																			1		1			1	1	1	1	1	1	1	1	1	1	1
NC_003296	943055	RSp0750	putative VGR‑related protein	C-T	S379F (TCC-TTC)	SNP																			1		1			1	1	1	1	1	1	1	1	1	1	1
NC_003295	1754626	phbB	acetyacetyl‑CoA reductase	C-T	S38F (TCT-TTT)	SNP																			1		1			1	1	1	1	1	1	1	1	1	1	1
NC_003295	2526677	RSc2326	putative lipoprotein	C-T	G116S (GGC-AGC)	SNP																			1		1			1	1	1	1	1	1	1	1	1	1	1
NC_003295	3453748	RSc3188	putative hemagglutinin‑related protein	C-T	G436G (GGG-GGA)	SNP																			1		1			1	1	1	1	1	1	1	1	1	1	1
CU633751	7090	pRALTA_0006	putative restriction endonuclease/methyltransferase	T-A	I413N (ATT-AAT)	SNP																			1		1			1	1	1	1				1
CU633751	227860	pRALTA_0265	putative Adenylylsulfate kinase	C-T	L154L (CTC-CTT)	SNP																			1		1			1	1	1	1				1
NC_003295	2813583	RSc2612	hypothetical protein	G-T	K159N (AAG-AAT)	SNP																			1		1			1	1	1	1				1
NC_003295	3662449	RSc3394	putative restriction modification enzyme R subunit protein	G-A	P321P (CCC-CCT)	SNP																			1		1			1	1	1	1				1
NC_003295	3694748	RSc3419	hypothetical protein	C-T	E16K (GAA-AAA)	SNP																			1		1			1	1	1	1				1
NC_003295	3698338	RSc3426	hypothetical protein	2 bp-TT	coding (884‑885/1161 nt)	SNP																			1		1			1	1	1	1				1
NC_003295	3702648	RSc3430	putative VGR‑related protein	C-T	P474P (CCG-CCA)	SNP																			1		1			1	1	1	1				1
NC_003296	52366	soxA1	sarcosine oxidase subunit alpha	G-A	W132* (TGG-TGA)	SNP																				1
NC_003296	72790	RSp0063	ferredoxin oxidoreductase protein	G-A	D168N (GAC-AAC)	SNP																				1
NC_003296	104454	RSp0096	putative RHS‑related protein	G-A	K387K (AAG-AAA)	SNP																				1
NC_003296	384453	RSp0294 +/+ RSp0295	putative hemolysin‑type calcium‑binding protein/putative hemolysin‑type protein	C-T	intergenic (+365/‑48)	SNP																				1
CU633751	389983	pRALTA_0452 +/+ pRALTA_0453	hypothetical protein/conserved hypothetical protein	C-T	intergenic (+40/‑196)	SNP																				1
NC_003296	438736	RSp0334	hypothetical protein	G-A	L877L (CTC-CTT)	SNP																				1
NC_003296	767821	RSp0629	putative VGR‑related protein	G-A	V778V (GTG-GTA)	SNP																				1
NC_003296	1181500	RSp0933	amino acid ABC transporter transmembrane protein	G-A	V95V (GTC-GTT)	SNP																				1
NC_003295	1607596	RSc1502	hypothetical protein	C-T	S109L (TCG-TTG)	SNP																				1
NC_003296	1794245	RSp1423	putative transmembrane protein	C-T	E88K (GAG-AAG)	SNP																				1
NC_003295	1807154	RSc1690	phage hk97 tail length tape measure‑related protein	G-A	D68N (GAC-AAC)	SNP																				1
NC_003296	1821430	RSp1447	putative Leu/Ile/Val‑binding lipoprotein transmembrane	G-A	S284F (TCC-TTC)	SNP																				1
NC_003296	1864127	RSp1484	putative esterase protein	G-A	L7L (CTG-TTG)	SNP																				1
NC_003295	2079173	RSc1893	hypothetical protein	G-A	F448F (TTC-TTT)	SNP																				1
NC_003295	2079177	RSc1893	hypothetical protein	G-C	A447G (GCC-GGC)	SNP																				1
NC_003295	2466866	RSc2275	putative signal peptide protein	G-A	I986I (ATC-ATT)	SNP																				1
NC_003295	1795624	RSc1676 +/+ RSc1677	hypothetical protein/hypothetical protein	C-T	intergenic (+7/‑2)	SNP																					1					1	1				1
NC_003295	24960	RSc0021	transmembrane sensor histidine kinase transcription regulator protein	A-G	F375L (TTC-CTC)	SNP																					1
CU633751	35941	pRALTA_0030	conserved hypothetical protein, COG5293	A-G	Y610H (TAT-CAT)	SNP																					1
NC_003295	281257	RSc0249	putative calcium binding hemolysin protein	2 bp-AA	coding (409‑410/4500 nt)	SNP																					1
CU633751	337163	nifK + / + pRALTA_0393	NifK nitrogenase molybdenum‑iron protein beta chain (Nitrogenase component I) (Dinitrogenase)/transposase, IS66 family	C-T	intergenic (+43/‑757)	SNP																					1
NC_003296	1170829	RSp0928	cation efflux system transmembrane protein	G-A	A748T (GCC-ACC)	SNP																					1
NC_003296	1868462	cmcH -/- RSp1488	3'‑hydroxymethylcephem‑O‑carbamoyltransferase protein/hypothetical protein	A-G	intergenic (‑46/+25)	SNP																					1
NC_003296	2076707	prfC -/+ RSp1663	peptide chain release factor 3/hypothetical protein	G-A	intergenic (‑299/‑89)	SNP																					1
NC_003295	2086875	RSc1898	phage‑like protein	C-T	E620K (GAA-AAA)	SNP																					1
NC_003295	2135609	RSc1956	glutamate racemase	C-T	V270V (GTC-GTT)	SNP																					1
NC_003295	3198511	RSc2966	hypothetical protein	G-C	S172C (TCC-TGC)	SNP																					1
NC_003295	3668425	RSc3399	hypothetical protein	G-A	G193R (GGA-AGA)	SNP																					1
NC_003296	778532	RSp0638	ABC transporter ATP‑binding protein	T-A	I238F (ATC-TTT)	SNP																						1	1										1
NC_003296	51678	soxD1	sarcosine oxidase subunit delta	G-A	G10R (GGG-AGG)	SNP																						1	1
NC_003295	189458	RSc0168	hypothetical protein	G-A	S49S (TCC-TCT)	SNP																						1	1
CU633751	211760	pRALTA_0242	hypothetical protein	A-C	F120L (TTT-TTG)	SNP																						1	1
CU633751	341556	pRALTA_0394 +/+ pRALTA_0395	fused transposase IS66/IS21/putative Histidinol‑phosphate aminotransferase 1 (Imidazole acetol‑phosphate transaminase 1)	C-T	intergenic (+444/‑137)	SNP																						1	1
CU633751	478869	pRALTA_0575 +/+ pRALTA_0576	conserved hypothetical protein; putative aminotransferase/transposase, IS4 family	C-T	intergenic (+93/‑229)	SNP																						1	1
NC_003295	517031	gdhA +/+ RSc0481	glutamate dehydrogenase (NAD(P)+) oxidoreductase protein/amino‑acid‑binding periplasmic (PBP) ABC transporter protein	C-T	intergenic (+136/‑357)	SNP																						1	1
NC_003296	778530	RSp0638	ABC transporter ATP‑binding protein	G-A	I238F (ATC-TTT)	SNP																						1	1
NC_003295	854398	RSc0806	hypothetical protein	G-A	D114N (GAC-AAC)	SNP																						1	1
NC_003295	863630	RSc0820 -/+ RSc0821	putative transcription regulator protein/putative NADPH nitroreductase protein	C-T	intergenic (‑50/‑6)	SNP																						1	1
NC_003296	1218052	nrdG	putative ribonucleotide reductase activating transmembrane protein	G-A	R87R (CGG-CGA)	SNP																						1	1
NC_003295	1290988	RSc1221	hypothetical protein	2 bp-TT	coding (539‑540/1254 nt)	SNP																						1	1
NC_003296	1416681	RSp1119	hypothetical protein	C-G	G161R (GGT-CGT)	SNP																						1	1
NC_003296	1430878	tISRso18	ISRSO18‑transposase protein	C-T	E227E (GAG-GAA)	SNP																						1	1
NC_003296	1437671	RSp1139	Vgr‑related protein	C-T	E710K (GAG-AAG)	SNP																						1	1
NC_003296	1439981	RSp1139 -/- RSp1140	Vgr‑related protein/substrate‑binding periplasmic (PBP) ABC transporter protein	C-T	intergenic (‑183/+301)	SNP																						1	1
NC_003296	1577561	RSp1239 +/+ RSp1240	hypothetical protein/putative transglycosylase protein	G-A	intergenic (+212/‑113)	SNP																						1	1
NC_003296	1891470	RSp1508	transmembranee ABC transporter protein	G-A	E279E (GAG-GAA)	SNP																						1	1
NC_003295	1928982	RSc1793	ABC transporter permease	G-T	R228R (CGG-CGT)	SNP																						1	1
NC_003295	2047044	cysI2	sulfite reductase oxidoreductase protein	C-T	H466Y (CAC-TAC)	SNP																						1	1
NC_003295	3538342	solI	autoinducer synthesis protein SOLI	A-G	I5T (ATT-ACT)	SNP																						1	1
NC_003295	3697378	RSc3423	hypothetical protein	C-T	E76K (GAG-AAG)	SNP																						1	1
NC_003295	308295	atoB	acetyl‑CoA acetyltransferase	G-A	P230S (CCC-TCC)	SNP																						1
NC_003296	1081852	prhR +/+ prhJ	3‑compartiment signal transduction system, component PRHR transmembrane protein/transcription regulator PRHJ transcription regulator protein	C-T	intergenic (+129/‑58)	SNP																						1
NC_003295	2698783	RSc2492	hypothetical protein	C-T	F189F (TTC-TTT)	SNP																								1	1
NC_003295	3552697	sdaA2 +/+ RSc3297	L‑serine dehydratase/hypothetical protein	2 bp-TT	intergenic (+674/‑27)	SNP																								1	1
NC_003296	138959	acnA2	aconitate hydratase	2 bp-TT	coding (627‑628/2598 nt)	SNP																								1
CU633751	139591	pRALTA_0157	Retron‑type reverse transcriptase, RNA‑directed DNA polymerase	C-T	E173K (GAA-AAA)	SNP																								1
NC_003296	421694	leuA2	2‑isopropylmalate synthase	G-A	L188L (CTG-TTG)	SNP																								1
NC_003295	706598	RSc0661 -/- RSc0662	putative pilin transmembrane protein/hypothetical protein	G-A	intergenic (‑104/+996)	SNP																								1
NC_003296	780349	RSp0639	hypothetical protein	G-A	P212S (CCG-TCG)	SNP																								1
NC_003296	929639	RSp0739	hypothetical protein	C-T	L134L (CTG-CTA)	SNP																								1
NC_003296	1097261	hrcN	type III secretion system ATPase	C-A	P322T (CCG-ACG)	SNP																								1
NC_003296	1778081	flhD -/- RSp1414	transcriptional activator FlhD/hypothetical protein	G-A	intergenic (‑490/+262)	SNP																								1
NC_003295	2012274	RSc1839	hypothetical protein	C-T	Q2144Q (CAG-CAA)	SNP																								1
NC_003295	2435048	pobB	4‑hydroxybenzoate 3‑monooxygenase	C-T	E369K (GAG-AAG)	SNP																								1
NC_003295	2545035	nadE	NAD synthetase	G-A	P472L (CCC-CTC)	SNP																								1
NC_003296	257763	RSp0208	conserved hypothethical protein	C-G	G92R (GGG/CGG)	SNP																									1					1
CU633751	308021	nodI	Nod factor export ATP-binding protein I (Nodulation ATP- binding protein I)	N-A	X193X (NNN/NNT)	SNP																									1					1
CU633751	308022	nodI	Nod factor export ATP-binding protein I (Nodulation ATP- binding protein I)	N-G	X193X (NNN/NCN)	SNP																									1					1
CU633751	308023	nodI	Nod factor export ATP-binding protein I (Nodulation ATP- binding protein I)	N-T	X193X (NNN/ANN)	SNP																									1					1
CU633751	2442	pRALTA_0002	putative Type III restriction enzyme	C-T	L118F (CTC/TTC)	SNP																									1
CU633751	19301	pRALTA_0015	conserved hypothetical protein	G-A	L112L (CTC/CTT)	SNP																									1
NC_003296	92684	RSp0085	putative rhs-related protein	G-A	G68R (GGG/AGG)	SNP																									1
NC_003296	92685	RSp0085	putative rhs-related protein	G-A	G68E (GGG/GAG)	SNP																									1
CU633751	161881	pRALTA_0191 -/+ pRALTA_0192	conserved hypothetical protein; putative exported protein,conserved hypothetical protein	G-A	Intergenic (-463/-218)	SNP																									1
NC_003296	285746	RSp0228	putative transcriptional regulator	G-A	F135F (TTC/TTT)	SNP																									1
CU633751	305907	nodA	NodA N-acyltransferase	C-T	E17K (GAA/AAA)	SNP																									1
NC_003296	397306	RSp0303	MCP: methyl-accepting chemotaxis protein	G-A	A276T (GCC/ACC)	SNP																									1
NC_003296	532685	RSp0419	putative siderophore-iron transmembrane transporter, siderophore synthetase	G-A	G453D (GGC/GAC)	SNP																									1
NC_003295	671654	RSc0624	putative zinc-dependent alcohol dehydrogenase oxidoreductase protein	C-T	G194S (GGT/AGT)	SNP																									1
NC_003295	671655	RSc0624	putative zinc-dependent alcohol dehydrogenase oxidoreductase protein	C-T	M193I (ATG/ATA)	SNP																									1
NC_003295	758132	RSc0709	putative lytic transglycosylase	C-T	A331V (GCC/GTC)	SNP																									1
NC_003296	922291	RSp0733	conserved hypothethical protein	G-A	P252S (CCC/TCC)	SNP																									1
NC_003296	971870	RSp0768	conserved hypothethical protein, VGR related protein	G-A	G981S (GGC/AGC)	SNP																									1
NC_003295	1235222	RSc1175	putative ABC-type transport system, permease component	T-C	F34L (TTC/CTC)	SNP																									1
NC_003296	1280153	epsE	EPS I polysaccharide export inner membrane protein epsE	G-T	P215T (CCG/ACG)	SNP																									1
NC_003296	1285613	epsB	tyrosine-protein kinase epsB (EPS I polysaccharide export protein EpsB)	C-T	V40I (GTT/ATT)	SNP																									1
NC_003296	1432620	RSp1137	putative rhs-related transmembrane protein	T-A	N1470I (AAT/ATT)	SNP																									1
NC_003295	1514372	skp	periplasmic molecular chaperone for outer membrane proteins	C-T	F121F (TTC/TTT)	SNP																									1
NC_003296	1534917	appB	Cytochrome bd ubiquinol oxidase, subunit II	G-A	F259F (TTC/TTT)	SNP																									1
NC_003296	1555579	nirB	NADH-dependent nitrite reductase, Rubredoxin--NAD(+) reductase	G-A	I299I (ATC/ATT)	SNP																									1
NC_003296	1635906	scrR	dna-binding sucrose operon transcriptional repressor transcription regulator protein	G-A	T13T (ACC/ACT)	SNP																									1
NC_003295	1658321	RSc1546	putative formate C-acetyltransferase	C-T	F790F (TTC/TTT)	SNP																									1
NC_003295	1770641	envZ	sensory histidine kinase in two-component regulatory system with OmpR, regulates ompF and ompC expression, senses osmolarity (OmpR family)	G-A	I424I (ATC/ATT)	SNP																									1
NC_003295	1795757	RSc1677	conserved protein of unknown function	C-T	F44F (TTC/TTT)	SNP																									1
NC_003295	2514350	RSc2313	putative transposase, integrase domain	C-A	E243* (GAA/TAA)	SNP																									1
NC_003295	2821671	RSc2619	conserved protein of unknown function	G-A	G438E (GGA/GAA)	SNP																									1
NC_003295	2879952	RSc2669	putative LrgA homolg; regulator of murein hydrolase activity	G-A	L97L (CTG/CTA)	SNP																									1
NC_003295	2879953	RSc2669	putative LrgA homolg; regulator of murein hydrolase activity	G-A	A98T (GCC/ACC)	SNP																									1
NC_003295	3065351	murF	UDP-N-acetylmuramoyl-tripeptide--D-alanyl-D-alanine ligase	G-A	A221A (GCC/GCT)	SNP																									1
NC_003295	3165100	RSc2933 -/- RSc2934	putative porin,putative iron(III)-binding periplasmic protein precursor (fbpA)	G-A	Intergenic (-325/+11)	SNP																									1
NC_003295	3280795	glpR	Glycerol-3-phosphate regulon repressor, DeoR family	A-G	F234S (TTC/TCC)	SNP																									1
NC_003295	3443765	RSc3183	putative hemagglutinin-related signal peptide protein	C-T	E355K (GAG/AAG)	SNP																									1
NC_003295	3552698	sdaA +/+ RSc3297	L-serine deaminase I; Oligopeptide transporter	C-T	Intergenic (+675/-27)	SNP																									1
NC_003295	3698339	RSc3426	putative transmembrane protein	C-T	R295K (AGG/AAG)	SNP																									1
NC_003296	550093	RSp0437	transport transmembrane protein	G-A	A185A (GCG-GCA)	SNP																										1	1				1
CU633751	1794	pRALTA_0001	restriction modification Type III methylase	C-T	I592I (ATC-ATT)	SNP																										1
CU633751	38924	pRALTA_0033	hypothetical protein	G-A	L16L (CTC-CTT)	SNP																										1
NC_003295	122477	RSc0105	hypothetical protein	G-A	T57I (ACC-ATC)	SNP																										1
NC_003296	133167	RSp0115 +/+ RSp0116	putative signal peptide protein; putative lipoprotein	A-G	intergenic (+386/‑233)	SNP																										1
CU633751	139169	pRALTA_0157	Retron‑type reverse transcriptase, RNA‑directed DNA polymerase	G-A	F313F (TTC-TTT)	SNP																										1
NC_003295	197038	RSc0174 -/+ RSc0175	2‑dehydropantoate 2‑reductase; hypothetical protein	ΔG	intergenic (‑23/‑138)	Deletion																										1
CU633751	235160	pRALTA_0275 -/+ pRALTA_0276	conserved hypothetical protein, putative partial/transposase, IS4 family	C-T	intergenic (‑137/‑146)	SNP																										1
CU633751	247165	pRALTA_0290 -/+ pRALTA_0291	RESPONSE REGULATOR, LuxR family, similar to vsrD/putative Aldose 1‑epimerase/Galactose mutarotase	C-T	intergenic (‑780/‑564)	SNP																										1
CU633751	271787	pRALTA_0317 -/+ pRALTA_0320	transposase, ISL3 family/transposase fragment	2 bp-AA	intergenic (‑334/‑662)	SNP																										1
NC_003295	310499	aceK	bifunctional isocitrate dehydrogenase kinase/phosphatase protein	G-A	F550F (TTC-TTT)	SNP																										1
NC_003295	318275	dsbA1 -/- RSc0286	thiol:disulfide interchange signal peptide protein/hypothetical protein	G-A	intergenic (‑31/+71)	SNP																										1
CU633751	404858	pRALTA_0471 -/- pRALTA_0472	putative Sterol desaturase; putative membrane protein/conserved hypothetical protein	C-T	intergenic (‑289/+5)	SNP																										1
NC_003296	468706	RSp0362	lipoprotein transmembrane	G-A	I320I (ATC-ATT)	SNP																										1
NC_003296	469763	RSp0363	putative signal peptide protein	G-A	R179C (CGC-TGC)	SNP																										1
NC_003295	471156	RSc0442 +/+ RSc0443	acyl‑CoA synthetase/glycin‑rich signal peptide protein	C-T	intergenic (+490/‑194)	SNP																										1
NC_003295	624935	RSc0581	putative phosphoglycolate phosphatase protein	2 bp-AA	coding (515‑516/702 nt)	SNP																										1
NC_003295	690059	groEL	chaperonin GroEL	C-T	A384V (GCC-GTC)	SNP																										1
NC_003296	737178	RSp0603 -/+ paaA	putative serine protease protein/phenylacetate‑CoA oxygenase subunit PaaA	G-A	intergenic (‑93/‑472)	SNP																										1
NC_003295	872819	RSc0831	hypothetical protein	G-C	D187H (GAT-CAT)	SNP																										1
NC_003296	926763	RSp0738	putative VGR‑related protein	C-T	A810T (GCG-ACG)	SNP																										1
NC_003295	932612	RSc0887 +/+ RSc0888	hemagglutinin‑related protein/activation/secretion protein	2 bp-AA	intergenic (+851/‑644)	SNP																										1
NC_003295	937546	RSc0890	putative bacteriophage related protein	2 bp-AA	coding (459‑460/498 nt)	SNP																										1
NC_003296	951308	RSp0755	hypothetical protein	C-T	S186L (TCG-TTG)	SNP																										1
NC_003296	951847	RSp0755	hypothetical protein	G-A	D366N (GAT-AAT)	SNP																										1
NC_003296	978197	RSp0776	hypothetical protein	C-A	G29V (GGA-GTA)	SNP																										1
NC_003296	1552222	nasA	nitrate reductase large subunit oxidoreductase protein	T-G	T31P (ACG-CCG)	SNP																										1
NC_003296	1781996	RSp1417	transmembrane efflux transmembrane protein	2 bp-TT	coding (526‑527/1404 nt)	SNP																										1
NC_003295	1848468	RSc1727	hypothetical protein	G-A	E166E (GAG-GAA)	SNP																										1
NC_003296	1980709	speB	agmatinase	C-T	P8L (CCC-CTC)	SNP																										1
NC_003296	1989178	RSp1585	putative RHS‑related transmembrane protein	C-T	S138L (TCG-TTG)	SNP																										1
NC_003295	2097117	RSc1915	phage‑like protein	C-T	G14S (GGC-AGC)	SNP																										1
NC_003295	2241529	pnp	polynucleotide phosphorylase/polyadenylase	G-A	F103F (TTC-TTT)	SNP																										1
NC_003295	2503376	RSc2303	GSPD‑like protein	2 bp-AA	coding (1811‑1812/2370 nt)	SNP																										1
NC_003295	2503401	RSc2303	GSPD‑like protein	A-T	L596* (TTG-TAG)	SNP																										1
NC_003295	2520817	RSc2321	dehydrogenase/reductase oxidoreductase protein	G-C	G208G (GGC-GGG)	SNP																										1
NC_003295	2692725	RSc2485 -/- RSc2486	hypothetical protein/hypothetical protein	G-A	intergenic (‑50/+260)	SNP																										1
NC_003295	2769823	RSc2561	lipoprotein	G-C	A72P (GCG-CCG)	SNP																										1
NC_003295	3497766	RSc3240	hypothetical protein	C-T	I607I (ATC-ATT)	SNP																										1
NC_003295	3543868	RSc3291	hypothetical protein	C-T	A81V (GCC-GTC)	SNP																										1
NC_003295	3545314	RSc3292 -/+ gcvT	hypothetical protein/glycine cleavage system aminomethyltransferase T	C-T	intergenic (‑214/‑625)	SNP																										1
NC_003295	3588128	parB2	putative chromosome partitioning protein PARB	G-A	S80L (TCG-TTG)	SNP																										1
NC_003296	41556	RSp0036	acyl‑CoA dehydrogenase oxidoreductase protein	G-A	G54S (GGC-AGC)	SNP																											1				1
NC_003295	166285	RSc0144	transcription regulator protein	G-A	Q86* (CAG-TAG)	SNP																											1				1
NC_003295	270473	RSc0245	hypothetical protein	T-A	D148V (GAC-GTC)	SNP																											1				1
NC_003295	271069	RSc0245 -/- RSc0246	hypothetical protein/putative calcium binding hemolysin protein	G-A	intergenic (‑154/+667)	SNP																											1				1
CU633751	375218	pRALTA_0432	hypothetical protein	G-A	P65S (CCG-TCG)	SNP																											1				1
CU633751	521720	pRALTA_0636	transposase, Tn3 family	C-T	S685L (TCG-TTG)	SNP																											1				1
NC_003296	936883	RSp0747	hypothetical protein	G-A	E214K (GAG-AAG)	SNP																											1				1
NC_003296	977220	RSp0773	putative signal peptide protein	G-A	D81N (GAC-AAC)	SNP																											1				1
NC_003295	1201665	dapA +/+ RSc1146	dihydrodipicolinate synthase/hypothetical protein	C-T	intergenic (+18/‑23)	SNP																											1				1
NC_003296	1236418	narL	nitrate/nitrite response regulator transcription regulator protein	G-A	E216K (GAA-AAA)	SNP																											1				1
NC_003295	1317518	RSc1242	sugar ATP‑binding ABC transporter protein	G-A	M225I (ATG-ATA)	SNP																											1				1
NC_003296	1428383	RSp1133	hypothetical protein	G-A	S20F (TCT-TTT)	SNP																											1				1
NC_003295	1489556	RSc1396 +/+ RSc1397	putative transmembrane protein/hypothetical protein	C-T	intergenic (+905/‑2861)	SNP																											1				1
NC_003295	1508378	cdsA	phosphatidate cytidylyltransferase transmembrane protein	C-T	A92A (GCC-GCT)	SNP																											1				1
NC_003296	1874598	RSp1493 +/- RSp1494	hypothetical protein/hypothetical protein	C-T	intergenic (+137/+194)	SNP																											1				1
NC_003295	3092450	dppA1	periplasmic dipeptide transport protein	G-A	I476I (ATC-ATT)	SNP																											1				1
NC_003295	3439111	RSc3179	transposase	2 bp-TT	coding (357‑358/1092 nt)	SNP																											1				1
NC_003296	257773	RSp0208	hypothetical protein	G-A	I88I (ATC-ATT)	SNP																												1	1	1		1	1	1
CU633751	345083	pRALTA_0398	conserved hypothetical protein; putative phosphoenolpyruvate synthase/pyruvate phosphate dikinase	C-T	W719* (TGG-TGA)	SNP																												1	1	1		1	1	1
NC_003295	579465	fadE	acyl‑CoA dehydrogenase	C-T	A378A (GCG-GCA)	SNP																												1	1	1		1	1	1
NC_003296	713879	RSp0574	hypothetical protein	G-A	L15L (CTC-CTT)	SNP																												1	1	1		1	1	1
NC_003296	722803	RSp0587	putative signal peptide protein	A-T	P84P (CCT-CCA)	SNP																												1	1	1		1	1	1
NC_003296	957425	RSp0759	hypothetical protein	2 bp-TT	coding (273‑274/1014 nt)	SNP																												1	1	1		1	1	1
NC_003296	971879	RSp0768	putative VGR‑related protein	C-T	P984S (CCT-TCT)	SNP																												1	1	1		1	1	1
NC_003296	973212	RSp0769	putative transmembrane protein	T-C	F416S (TTT-TCT)	SNP																												1	1	1		1	1	1
NC_003296	980536	RSp0779 +/+ RSp0780	autoinducer synthase/hypothetical protein	C-T	intergenic (+26/‑116)	SNP																												1	1	1		1	1	1
NC_003296	1265100	xpsR	transcription regulator XpsR transcription regulator protein	G-A	V31V (GTC-GTT)	SNP																												1	1	1		1	1	1
NC_003295	1395827	dnaB	replicative DNA helicase	C-T	S21S (TCC-TCT)	SNP																												1	1	1		1	1	1
NC_003296	1789297	RSp1422	putative peptide synthetase protein	C-T	G1298E (GGA-GAA)	SNP																												1	1	1		1	1	1
NC_003295	2589097	RSc2383	putative signal peptide protein	A-G	V926A (GTG-GCG)	SNP																												1	1	1		1	1	1
NC_003295	2865469	RSc2657	hypothetical protein	A-C	Y913S (TAC-TCC)	SNP																												1	1	1		1	1	1
CU633751	323538	pRALTA_0377 -/- fixX	conserved hypothetical protein/ferredoxin‑like protein	G-A	intergenic (‑164/+75)	SNP																												1	1	1
NC_003295	326495	metHb	5‑methyltetrahydrofolate‑‑homocysteine methyltransferase	G-A	F655F (TTC-TTT)	SNP																												1	1	1
CU633751	375912	pRALTA_0434	putative transcriptional regulator, IclR family	G-A	G75R (GGA-AGA)	SNP																												1	1	1
NC_003296	461320	RSp0355	hypothetical protein	C-T	S68L (TCG-TTG)	SNP																												1	1	1
NC_003295	745669	RSc0696 -/- pcm	hypothetical protein/protein‑L‑isoaspartate O‑methyltransferase	G-A	intergenic (‑8/+17)	SNP																												1	1	1
NC_003296	891531	RSp0702	hypothetical protein	G-A	P11S (CCC-TCC)	SNP																												1	1	1
NC_003296	1320392	RSp1042	two‑component response regulator transcription regulator protein	T-A	I47N (ATC-AAC)	SNP																												1	1	1
NC_003296	1781339	RSp1417	transmembrane efflux transmembrane protein	C-T	G395E (GGG-GAG)	SNP																												1	1	1
NC_003296	1883934	RSp1502	signal peptide protein	2 bp-TT	coding (479‑480/792 nt)	SNP																												1	1	1
NC_003295	1911265	RSc1775 +/+ RSc1776	hemagglutinin‑related protein/hypothetical protein	C-T	intergenic (+206/‑128)	SNP																												1	1	1
NC_003295	2093329	RSc1912	phage‑related protein	G-A	F215F (TTC-TTT)	SNP																												1	1	1
NC_003295	3568188	RSc3306	hypothetical protein	G-A	P49P (CCG-CCA)	SNP																												1	1	1
NC_003296	103128	RSp0095 +/+ RSp0096	hypothetical protein/putative RHS‑related protein	T-A	intergenic (+566/‑166)	SNP																												1
CU633751	138829	pRALTA_0157	Retron‑type reverse transcriptase, RNA‑directed DNA polymerase	C-T	G427S (GGC-AGC)	SNP																												1
CU633751	206792	pRALTA_0239	Type I secretion system membrane fusion protein	C-T	D301N (GAT-AAT)	SNP																												1
NC_003295	229330	RSc0206	putative signal peptide protein	G-A	E107E (GAG-GAA)	SNP																												1
CU633751	299974	pRALTA_0350	hypothetical protein	C-T	G62E (GGA-GAA)	SNP																												1
CU633751	322832	nifQ +/- pRALTA_0377	NifQ nitrogen fixation protein, molybdenum ion binding/conserved hypothetical protein	G-A	intergenic (+28/+57)	SNP																												1
CU633751	324396	fixC	Electron‑transferring‑flavoprotein dehydrogenase	C-T	G275E (GGA-GAA)	SNP																												1
CU633751	328898	nifV -/+ nifB	Homocitrate synthase/NifB FeMo cofactor biosynthesis protein	G-A	intergenic (‑192/‑209)	SNP																												1
NC_003296	367840	dinF +/+ RSp0284	DNA‑damage‑inducible F transmembrane protein/hypothetical protein	G-A	intergenic (+2/‑237)	SNP																												1
NC_003296	388797	RSp0296	hypothetical protein	2 bp-TT	coding (4991‑4992/7017 nt)	SNP																												1
CU633751	428416	pRALTA_0505	transposase fragment, IS66 family	G-A	pseudogene (347/459 nt)	SNP																												1
CU633751	500345	pRALTA_0611 +/- pRALTA_0612	transposase fragment/Integrase/recombinase (part 2)	C-T	intergenic (+73/+45)	SNP																												1
NC_003296	612191	RSp0490	putative signal peptide protein	C-T	P35S (CCG-TCG)	SNP																												1
NC_003295	658925	apbE	thiamine biosynthesis lipoprotein apbE precursor transmembrane	G-A	E217K (GAG-AAG)	SNP																												1
NC_003295	678935	RSc0631	hypothetical protein	G-A	Q14* (CAG-TAG)	SNP																												1
NC_003296	686171	RSp0543 +/+ RSp0544	hypothetical protein/hypothetical protein	+T	intergenic (+269/‑255)	Insertion																												1
NC_003296	717917	TIS1421b +/+ RSp0583	IS1421‑transposase protein B/exoglucanase A	2 bp-AA	intergenic (+107/‑313)	SNP																												1
NC_003295	768825	RSc0722	putative type 4 fimbrial pilin related transmembrane protein	2 bp-AA	coding (173‑174/612 nt)	SNP																												1
NC_003296	903666	RSp0714	putative D‑alanine aminotransferase (D‑aspartate aminotransferase) protein	C-T	S211L (TCG-TTG)	SNP																												1
NC_003296	933031	RSp0742 +/+ RSp0743	putative lipoprotein/hypothetical protein	2 bp-TT	intergenic (+8/‑28)	SNP																												1
NC_003296	993727	RSp0789	hypothetical protein	C-T	F120F (TTC-TTT)	SNP																												1
NC_003296	1044654	RSp0827	ketoglutarate semialdehyde dehydrogenase protein	G-A	R134H (CGC-CAC)	SNP																												1
NC_003296	1062205	RSp0840	putative methyl‑accepting chemotaxis transducer transmembrane protein	C-T	V12V (GTG-GTA)	SNP																												1
NC_003296	1129177	RSp0891	putative hydratase protein	G-A	G202R (GGG-AGG)	SNP																												1
NC_003295	1152034	RSc1094	transcriptional regulatory DNA‑binding transcription regulator protein	G-A	G28S (GGC-AGC)	SNP																												1
NC_003296	1196013	pntAb2	transmembrane NAD(P) transhydrogenase alpha subunit	C-G	V85V (GTC-GTG)	SNP																												1
NC_003296	1217861	nrdG	putative ribonucleotide reductase activating transmembrane protein	2 bp-AA	coding (70‑71/741 nt)	SNP																												1
NC_003295	1656606	RSc1546	hypothetical protein	G-A	E219K (GAG-AAG)	SNP																												1
NC_003296	2075754	prfC	peptide chain release factor 3	2 bp-TT	coding (654‑655/1602 nt)	SNP																												1
NC_003295	2137710	RSc1958	hypothetical protein	G-A	E69K (GAA-AAA)	SNP																												1
NC_003295	2398583	RSc2214	hypothetical protein	C-T	E273K (GAA-AAA)	SNP																												1
NC_003295	2818350	RSc2617	hypothetical protein	G-A	R185C (CGC-TGC)	SNP																												1
NC_003295	2818642	RSc2617	hypothetical protein	2 bp-AA	coding (260‑261/1794 nt)	SNP																												1
NC_003295	3698223	RSc3426	hypothetical protein	C-T	E334K (GAG-AAG)	SNP																												1
NC_003296	668878	icc	putative ICC protein	C-T	S268L (TCA-TTA)	SNP																													1	1
NC_003296	1644973	RSp1295	hypothetical protein	G-A	L195L (CTC-CTT)	SNP																													1	1
NC_003295	2437724	RSc2244	substrate‑binding periplasmic ABC transporter protein	C-T	P107P (CCC-CCT)	SNP																													1	1
CU633751	153291	hupB3	HU, DNA‑binding transcriptional regulator, beta subunit	C-T	Q84Q (CAG-CAA)	SNP																													1
NC_003296	262557	RSp0213	hypothetical protein	T-A	N15I (AAT-ATT)	SNP																													1
CU633751	320202	nifN	NifN nitrogenase iron‑molybdenum cofactor biosynthesis protein	C-T	V133V (GTC-GTT)	SNP																													1
CU633751	345321	pRALTA_0398	conserved hypothetical protein; putative phosphoenolpyruvate synthase/pyruvate phosphate dikinase	G-A	P640L (CCT-CTT)	SNP																													1
NC_003296	433077	acnA3	aconitate hydratase	2 bp-TT	coding (1817‑1818/2634 nt)	SNP																													1
NC_003296	517483	RSp0407	hypothetical protein	G-A	R172C (CGC-TGC)	SNP																													1
NC_003296	579135	tISRso10a -/- RSp0462	ISRSO10‑transposase ORFA protein/putative signal peptide protein	G-A	intergenic (‑394/+204)	SNP																													1
NC_003295	842271	alaS	alanyl‑tRNA synthetase	C-T	H321Y (CAC-TAC)	SNP																													1
NC_003296	937224	RSp0747	hypothetical protein	G-A	Q327Q (CAG-CAA)	SNP																													1
NC_003295	1313212	iolD	putative acetolactate synthase protein	G-A	A114A (GCC-GCT)	SNP																													1
NC_003295	1315260	iolC	transferase kinase protein	G-A	P94S (CCG-TCG)	SNP																													1
NC_003296	1354751	RSp1073	hemagglutinin‑related protein	C-T	G3315G (GGG-GGA)	SNP																													1
NC_003296	1368674	RSp1076	putative glucose‑fructose oxidoreductase oxidoreductase protein	G-A	E383K (GAA-AAA)	SNP																													1
NC_003295	1572141	RSc1468	oxidoreductase protein	G-A	F318F (TTC-TTT)	SNP																													1
NC_003296	1633752	scrA	PTS system, sucrose‑specific (IIBC component) transmembrane protein	C-T	D357N (GAC-AAC)	SNP																													1
NC_003296	1880997	RSp1498	signal peptide protein	A-C	L72V (TTG-GTG)	SNP																													1
NC_003296	1923171	RSp1535	activation/secretion signal peptide protein	C-T	A273A (GCG-GCA)	SNP																													1
NC_003295	2007741	RSc1835	hypothetical protein	G-A	S70L (TCA-TTA)	SNP																													1
NC_003296	2009026	RSp1600 -/- RSp1601	hypothetical protein/hypothetical protein	C-T	intergenic (‑8/+378)	SNP																													1
NC_003295	2058458	RSc1874	hypothetical protein	G-A	A104V (GCC-GTC)	SNP																													1
NC_003295	3301282	RSc3062	transcription regulator protein	C-T	Q239* (CAG-TAG)	SNP																													1
NC_003295	3505112	RSc3248 +/+ RSc3249	putative bacteriophage‑related protein/putative signal peptide protein	C-T	intergenic (+541/‑70)	SNP																													1
CU633751	81008	pRALTA_0084+/-pRALTA_0086	feruloyl esterase, RNA-directed DNA polymerase, retrotranscriptase	G-A	Intergenic (+124/+225)	SNP																														1
CU633751	186537	pRALTA_0219	conserved hypothetical protein; putative trbC/virB2 homolog	G-A	S101S (TCG/TCA)	SNP																														1
CU633751	225740	pRALTA_0262 / pRALTA_0263	putatve outer membrane protein assembly factor (fragment), hypothetical protein	G-A	T33T (ACG/ACA) / S78L (TCG/TTG)	SNP																														1
CU633751	304911	nodS	NodS methyl transferase	G-A	L121F (CTT/TTT)	SNP																														1
NC_003296	624064	RSp0500	conserved hypothethical protein	G-A	L73F (CTT/TTT)	SNP																														1
NC_003296	643789	RSp0517	conserved hypothethical protein	C-A	P129P (CCG/CCT)	SNP																														1
NC_003295	687741	RALSOc_0693 +/+ RSc0640	protein of unknown function, conserved protein of unknown function	C-T	Intergenic (+24/-20)	SNP																														1
NC_003295	687742	RALSOc_0693 +/+ RSc0640	protein of unknown function,conserved protein of unknown function	C-T	Intergenic (+25/-19)	SNP																														1
NC_003296	722588	RALSOp_0655/RSp0587	protein of unknown function, conserved exported protein of unknown function	C-T	G32G (GGG/GGA) / G156E (GGG/GAG)	SNP																														1
NC_003296	748118	cobO	Cob(I)yrinic acid a,c-diamide adenosyltransferase (Cob(I)alamin adenosyltransferase) (Corrinoid adenosyltransferase)	G-A	F66F (TTC/TTT)	SNP																														1
NC_003296	755888	RSp0623	putative precorrin-8X methylmutase (CobH/CbiC)	G-A	L61L (CTC/CTT)	SNP																														1
NC_003296	841965	RALSOp_0742 +/+ RSp0663	protein of unknown function, putative drug resistance transporter	G-A	Intergenic (+103/-16)	SNP																														1
NC_003296	954158	RALSOp_0846	fragment of conserved hypothethical protein (part 1)	G-A	R87R (AGG/AGA)	SNP																														1
NC_003296	957426	RSp0759	conserved hypothethical protein	C-T	P92S (CCG/TCG)	SNP																														1
NC_003296	966757	RSp0765	conserved hypothethical protein with PAAR_motif	C-T	V39I (GTC/ATC)	SNP																														1
NC_003296	966758	RSp0765	conserved hypothethical protein with PAAR_motif	C-T	K38K (AAG/AAA)	SNP																														1
NC_003296	977079	RSp0773	conserved exported protein of unknown function	G-A	G34R (GGG/AGG)	SNP																														1
NC_003296	1427579	RSp1132	conserved protein of unknown function	G-A	L111L (CTG/TTG)	SNP																														1
NC_003295	1610473	RSc1504 -/- RSc1505	putative universal stress protein (Usp),putative alcohol dehydrogenase superfamily, zinc-containing oxidoreductase protein	G-T	Intergenic (-56/+34)	SNP																														1
NC_003295	1657777	RSc1546	putative formate C-acetyltransferase	G-A	R609Q (CGG/CAG)	SNP																														1
NC_003296	1883935	RSp1502	putative Sulfatase-modifying factor (C-alpha-formyglycine- generating enzyme)	C-T	W160* (TGG/TAG)	SNP																														1
NC_003296	1909397	RSp1524	putative signal transduction ggdef domain transmembrane protein	C-T	A313A (GCC/GCT)	SNP																														1
NC_003295	2358923	RSc2174	putative ABC transport system (permease protein)	G-A	G285D (GGC/GAC)	SNP																														1
NC_003295	2821596	RSc2619	conserved protein of unknown function	C-T	S413F (TCT/TTT)	SNP																														1
NC_003295	2933977	RSc2727	putative multidrug resistance transmembrane protein	C-T	A278A (GCC/GCT)	SNP																														1
CU633751	40019	pRALTA_0034	hypothetical protein; putative membrane protein	T-A	V96V (GTA-GTT)	SNP																															1
NC_003296	83269	RSp0071 -/- RSp0072	hypothetical protein/hypothetical protein	C-T	intergenic (‑42/+89)	SNP																															1
NC_003296	188452	RSp0161 -/+ egl	putative transmembrane protein/endoglucanase precursor (endo‑1,4‑BETA‑glucanase) protein	G-A	intergenic (‑200/‑148)	SNP																															1
CU633751	216958	pRALTA_0248	transposase, IS3 family	C-T	Q99* (CAG-TAG)	SNP																															1
CU633751	321206	nifN +/+ nifX‑like	NifN nitrogenase iron‑molybdenum cofactor biosynthesis protein;fusion of Protein NifX with DUF683 domain	G-A	intergenic (+95/‑5)	SNP																															1
CU633751	323173	pRALTA_0377	conserved hypothetical protein	G-A	R68* (CGA-TGA)	SNP																															1
NC_003296	360745	treA +/+ RSp0278	periplasmic alpha,alpha‑trehalase signal peptide protein/hypothetical protein	C-T	intergenic (+29/‑47)	SNP																															1
CU633751	451763	pRALTA_0532	transposase fragment, IS5 family	2 bp-TA	coding (49‑50/747 nt)	SNP																															1
NC_003296	469050	RSp0362	lipoprotein transmembrane	G-A	L206F (CTC-TTC)	SNP																															1
NC_003295	543980	ubiH	hypothetical protein	G-A	S152F (TCC-TTC)	SNP																															1
NC_003296	575876	RSp0459	putative RHS‑related protein	C-T	D104N (GAC-AAC)	SNP																															1
NC_003296	734726	RSp0602 -/- RSp0603	signal peptide protein/putative serine protease protein	G-A	intergenic (‑207/+368)	SNP																															1
NC_003295	768801	RSc0722	putative type 4 fimbrial pilin related transmembrane protein	G-A	A66A (GCC-GCT)	SNP																															1
NC_003296	895233	RSp0706	amino‑acid composite ATP‑binding transmembrane ABC transporter protein	C-T	P96S (CCG-TCG)	SNP																															1
NC_003296	969106	RSp0768	putative VGR‑related protein	C-T	L59L (CTC-CTT)	SNP																															1
NC_003295	1009586	RSc0960	hypothetical protein	G-A	E407E (GAG-GAA)	SNP																															1
NC_003295	1412571	RSc1327	homoserine dehydrogenase	G-A	G12S (GGT-AGT)	SNP																															1
NC_003296	1506997	dsd	D‑serine deaminase	Δ1 bp	Frameshift	Deletion																															1
NC_003296	1584764	RSp1247	transcription regulator protein	C-T	A57A (GCC-GCT)	SNP																															1
NC_003295	1919834	RSc1783	hypothetical protein	C-T	R367W (CGG-TGG)	SNP																															1
NC_003296	1927185	RSp1538	putative lipoprotein	C-T	G145G (GGG-GGA)	SNP																															1
NC_003295	2021892	RSc1841 +/- RSc1842	putative hydrolase protein/transposase	G-A	intergenic (+465/+1363)	SNP																															1
NC_003295	2096401	RSc1914	phage‑related tail transmembrane protein	C-T	E220K (GAG-AAG)	SNP																															1
NC_003295	2157824	trpB	tryptophan synthase subunit beta	2 bp-TT	coding (720‑721/1212 nt)	SNP																															1
NC_003295	2731082	RSc2524	hypothetical protein	C-T	L223L (CTC-CTT)	SNP																															1
NC_003295	3203570	pilQ	fimbrial type‑4 assembly signal peptide protein	G-A	I563I (ATC-ATT)	SNP																															1
NC_003295	3212150	lysA	diaminopimelate decarboxylase protein	G-A	D131N (GAC-AAC)	SNP																															1
NC_003295	3265841	rpoB	DNA‑directed RNA polymerase subunit beta	G-A	L585L (CTC-CTT)	SNP																															1
NC_003295	3702499	RSc3430	putative VGR‑related protein	C-T	R524Q (CGG-CAG)	SNP																															1
NC_003295	3707266	RSc3436	hypothetical protein	C-T	L481F (CTT-TTT)	SNP																															1
NC_003296	60423	fdhA +/- RSp0054	glutathione‑independent formaldehyde dehydrogenase oxidoreductase protein/transcriptional regulator transcription regulator protein	G-A	intergenic (+4/+90)	SNP																																1	1	1
NC_003296	70808	eftB	putative electron transfer flavoprotein beta‑subunit	G-A	P208P (CCG-CCA)	SNP																																1	1	1
NC_003296	362855	RSp0279	signal peptide protein	G-A	P40S (CCC-TCC)	SNP																																1	1	1
NC_003296	1422552	RSp1126	transcription regulator protein	C-T	F67F (TTC-TTT)	SNP																																1	1	1
NC_003296	1867604	cmcH	3'‑hydroxymethylcephem‑O‑carbamoyltransferase protein	C-T	L271L (CTG-CTA)	SNP																																1	1	1
NC_003296	1936465	RSp1540 -/- RSp1541	hypothetical protein/hypothetical protein	G-A	intergenic (‑88/+351)	SNP																																1	1	1
NC_003295	2298622	RSc2122	hypothetical protein	G-A	G9E (GGA-GAA)	SNP																																1	1	1
NC_003295	2698601	RSc2492	hypothetical protein	C-T	P129S (CCG-TCG)	SNP																																1	1	1
NC_003295	3469133	RSc3207	putative transcription regulator protein	C-T	E188K (GAA-AAA)	SNP																																1	1	1
NC_003295	64650	mreB	rod shape‑determining protein	G-A	K58K (AAG-AAA)	SNP																																1		1
NC_003296	101143	RSp0092 +/- TIS1421b	hypothetical protein/TIS1421‑transposase protein B	2 bp-AA	intergenic (+146/+290)	SNP																																1		1
NC_003295	114589	RSc0102	putative calcium binding hemolysin protein	2 bp-AA	coding (3346‑3347/3654 nt)	SNP																																1		1
CU633751	148074	pRALTA_0169 +/+ pRALTA_0170	conserved hypothetical protein/hypothetical protein	2 bp-TT	intergenic (+12/‑20)	SNP																																1		1
CU633751	202422	pRALTA_0234 +/- pRALTA_0235	transposase, IS256 family/transposase, IS4 family	C-T	intergenic (+78/+403)	SNP																																1		1
NC_003296	276351	RSp0221	transcription regulator protein	C-T	W274* (TGG-TGA)	SNP																																1		1
NC_003296	277335	vanA	vanillate O‑demethylase oxygenase subunit oxidoreductase protein	C-T	P13L (CCC-CTC)	SNP																																1		1
CU633751	325941	fixB	Electron transfer flavoprotein, alpha subunit	C-T	G135S (GGT-AGT)	SNP																																1		1
NC_003296	336924	RSp0260 -/+ RSp0261	transcription regulator protein/putative transmembrane protein	C-T	intergenic (‑391/‑24)	SNP																																1		1
NC_003296	413657	RSp0315	transmembrane sensor kinase transcription regulator protein	2 bp-TT	coding (499‑500/1083 nt)	SNP																																1		1
NC_003296	492078	RSp0388	hypothetical protein	C-T	R431R (CGG-CGA)	SNP																																1		1
NC_003296	573230	RSp0458	rhs‑related protein	G-A	P343S (CCG-TCG)	SNP																																1		1
NC_003296	924677	RSp0735	hypothetical protein	C-T	E197K (GAG-AAG)	SNP																																1		1
NC_003296	954117	RSp0755 +/+ RSp0756	hypothetical protein/hypothetical protein	C-G	intergenic (+216/‑350)	SNP																																1		1
NC_003296	1095672	hrpF	type III secretion system protein HrpB	C-T	H93Y (CAT-TAT)	SNP																																1		1
NC_003296	1428353	RSp1133	hypothetical protein	+T	Frameshift	Insertion																																1		1
NC_003296	1428355	RSp1133	hypothetical protein	C-T	E29E (GAG-GAA)	SNP																																1		1
NC_003296	1785440	RSp1419	putative peptide synthase protein	G-A	F276F (TTC-TTT)	SNP																																1		1
NC_003295	1813450	RSc1696	phage HK022 GP20‑like protein	T-A	D198E (GAT-GAA)	SNP																																1		1
NC_003295	1987032	RSc1817	putative siderophore biosynthesis oxidoreductase protein	C-T	R384C (CGT-TGT)	SNP																																1		1
NC_003295	2127263	RSc1951	solute:Na+ symporter permease transmembrane protein	C-T	R671Q (CGG-CAG)	SNP																																1		1
NC_003295	2172582	sdhA	succinate dehydrogenase flavoprotein subunit	G-A	V2V (GTC-GTT)	SNP																																1		1
NC_003295	2337814	spoT -/- rpoZ	bifunctional (P)ppGpp synthetase II/guanosine‑3',5'‑bisdiphosphate 3'‑pyrophosphohydrolase/DNA‑directed RNA polymerase subunit omega	G-A	intergenic (‑259/+205)	SNP																																1		1
NC_003295	2575244	RSc2372	formate dehydrogenase iron‑sulfur subunit	G-A	I52I (ATC-ATT)	SNP																																1		1
NC_003295	2635436	RSc2430	putative transcription regulator protein	C-T	P135S (CCC-TCC)	SNP																																1		1
NC_003295	2914199	RSc2709	hypothetical protein	2 bp-AA	coding (1013‑1014/1131 nt)	SNP																																1		1
NC_003295	3457842	RSc3193	bacteriophage T7‑like gene protein	C-T	Q8Q (CAG-CAA)	SNP																																1		1
NC_003295	3591341	gidA	tRNA uridine 5‑carboxymethylaminomethyl modification enzyme GidA	C-A	V165F (GTC-TTC)	SNP																																1		1
NC_003295	3692041	RSc3414 -/+ RSc3415	hypothetical protein/hypothetical protein	G-A	intergenic (‑13/‑71)	SNP																																1		1
NC_003295	6642	rpsU -/- RSc0009	30S ribosomal protein S21/drug efflux lipoprotein	A-G	intergenic (‑226/+257)	SNP																																	1
CU633751	30481	pRALTA_0023	hypothetical protein	G-T	G429C (GGT-TGT)	SNP																																	1
NC_003296	66097	stcD	stachydrine utilization oxidoreductase protein	C-T	L362F (CTC-TTC)	SNP																																	1
NC_003296	71083	RSp0062	putative dioxygenase (alpha subunit) oxidoreductase protein	G-A	E21K (GAG-AAG)	SNP																																	1
CU633751	304895	nodS	NodS methyl transferase	G-A	S126F (TCT-TTT)	SNP																																	1
CU633751	320134	nifN	NifN nitrogenase iron‑molybdenum cofactor biosynthesis protein	C-T	L111F (CTC-TTC)	SNP																																	1
CU633751	336292	nifK	NifK nitrogenase molybdenum‑iron protein beta chain (Nitrogenase component I) (Dinitrogenase)	C-T	I244I (ATC-ATT)	SNP																																	1
CU633751	347646	pRALTA_0398 -/+ pRALTA_0405	conserved hypothetical protein; putative phosphoenolpyruvate synthase/pyruvate phosphate dikinase/hypothetical protein	T-C	intergenic (‑407/‑1580)	SNP																																	1
CU633751	371966	pRALTA_0429 -/- xpsR3	transposase fragment, IS1111/transcriptional regulator	G-A	intergenic (‑303/+413)	SNP																																	1
CU633751	385339	pRALTA_0444 -/- pRALTA_0445	transposase, IS5 family/transposase fragment, IS3 family	C-T	intergenic (‑136/+99)	SNP																																	1
NC_003296	391219	RSp0296	hypothetical protein	G-A	S857F (TCC-TTC)	SNP																																	1
CU633751	547813	pRALTA_0661	conserved hypothetical protein	C-T	S270S (TCC-TCT)	SNP																																	1
NC_003296	623198	RSp0500	hypothetical protein	G-A	S361S (TCC-TCT)	SNP																																	1
NC_003296	623628	RSp0500	hypothetical protein	G-A	S218F (TCC-TTC)	SNP																																	1
NC_003296	711387	RSp0570	hypothetical protein	G-C	D155H (GAC-CAC)	SNP																																	1
NC_003296	880619	RSp0692 +/+ RSp0693	transcription regulator transcription regulator protein/hypothetical protein	G-A	intergenic (+75/‑462)	SNP																																	1
NC_003296	907121	RSp0719	putative signal peptide protein	C-T	A89V (GCC-GTC)	SNP																																	1
NC_003296	944202	RSp0750	putative VGR‑related protein	G-A	Q761Q (CAG-CAA)	SNP																																	1
NC_003296	944204	RSp0750	putative VGR‑related protein	T-A	I762N (ATC-AAC)	SNP																																	1
NC_003296	982812	RSp0780 +/+ metB	hypothetical protein/putative cystathionine gamma‑synthase protein	C-T	intergenic (+151/‑74)	SNP																																	1
NC_003296	1022557	RSp0811	tonb‑dependent receptor signal peptide protein	C-T	R374C (CGC-TGC)	SNP																																	1
NC_003295	1054528	RSc1003 -/+ RSc1004	carboxypeptidase/hypothetical protein	C-T	intergenic (‑342/‑438)	SNP																																	1
NC_003296	1308828	RSp1031 +/+ RSp1032	hypothetical protein/hypothetical protein	G-C	intergenic (+290/‑194)	SNP																																	1
NC_003296	1309858	RSp1032	hypothetical protein	G-T	V279V (GTG-GTT)	SNP																																	1
NC_003295	1318373	RSc1242	sugar ATP‑binding ABC transporter protein	C-T	V510V (GTC-GTT)	SNP																																	1
NC_003296	1407511	YS02620	transmembrane multidrug efflux system transmembrane protein	C-T	F221F (TTC-TTT)	SNP																																	1
NC_003295	1451510	RSc1362	putative 2‑haloalkanoic acid dehalogenase protein	A-T	K62N (AAA-AAT)	SNP																																	1
NC_003295	1451512	RSc1362	putative 2‑haloalkanoic acid dehalogenase protein	C-T	P63L (CCG-CTG)	SNP																																	1
NC_003295	1507313	frr +/+ uppS	ribosome recycling factor/undecaprenyl pyrophosphate synthetase protein	G-A	intergenic (+42/‑10)	SNP																																	1
NC_003295	1572213	RSc1468	oxidoreductase protein	2 bp-AA	coding (881‑882/2385 nt)	SNP																																	1
NC_003296	1651924	tISRso1–tISRso17	61 genes	Δ60,380 bp	between IS4	Deletion																																	1
NC_003296	1712333	tISRso17 -/+ RSp1363	ISRSO17‑transposase protein/methyl‑accepting chemotaxis transducer transmembrane protein	T-G	intergenic (‑62/‑393)	SNP																																	1
NC_003296	1733965	RSp1374	hypothetical protein	G-A	M1612I (ATG-ATA)	SNP																																	1
NC_003295	1762974	serB -/- argE	putative phosphoserine phosphatase protein/acetylornithine deacetylase	G-A	intergenic (‑10/+102)	SNP																																	1
NC_003295	1869284	RSc1748	hypothetical protein	G-A	T401T (ACC-ACT)	SNP																																	1
NC_003296	1869911	RSp1490	hypothetical protein	G-A	P21S (CCG-TCG)	SNP																																	1
NC_003295	1965416	RSc1810	polyketide synthase protein	C-T	E2235K (GAA-AAA)	SNP																																	1
NC_003296	2010359	RSp1601 -/+ RSp1602	hypothetical protein/hypothetical protein	C-T	intergenic (‑209/‑402)	SNP																																	1
NC_003296	2034625	RSp1617	hypothetical protein	G-A	F187F (TTC-TTT)	SNP																																	1
NC_003295	2203824	RSc2028	hypothetical protein	G-C	G20A (GGT-GCT)	SNP																																	1
NC_003295	2517026	RSc2316	putative drug transport transmembrane protein	G-A	H198Y (CAC-TAC)	SNP																																	1
NC_003295	2903257	RSc2696 -/- RSc2697	signal peptide protein/hypothetical protein	G-A	intergenic (‑51/+1573)	SNP																																	1
NC_003295	3445559	RSc3185	hypothetical protein	2 bp-AT	coding (36‑37/288 nt)	SNP																																	1
NC_003295	3706465	RSc3436	hypothetical protein	G-A	E214K (GAG-AAG)	SNP																																	1
NC_003295	3708145	RSc3437	hypothetical protein	G-A	A105A (GCG-GCA)	SNP																																	1
NC_003295	3708591	RSc3437	hypothetical protein	C-T	A254V (GCT-GTT)	SNP																																	1
NC_003295	166321	RSc0144	transcription regulator protein	2 bp-TT	coding (219‑220/966 nt)	SNP																																		1
NC_003296	198581	RSp0165 -/- cysC2	hypothetical protein/adenylylsulfate kinase	G-A	intergenic (‑6166/+9231)	SNP																																		1
NC_003295	209943	RSc0187	hypothetical protein	2 bp-TT	coding (426‑427/531 nt)	SNP																																		1
CU633751	335000	nifD	NifD nitrogenase molybdenum‑iron protein alpha chain (Nitrogenase component I) (Dinitrogenase)	T-C	I327I (ATT-ATC)	SNP																																		1
CU633751	346247	pRALTA_0398	conserved hypothetical protein; putative phosphoenolpyruvate synthase/pyruvate phosphate dikinase	G-C	A331A (GCC-GCG)	SNP																																		1
NC_003296	1070556	RSp0845	hypothetical protein	C-T	V233V (GTG-GTA)	SNP																																		1
NC_003295	1795608	RSc1676	hypothetical protein	2 bp-TT	coding (402‑403/411 nt)	SNP																																		1
NC_003295	2092643	RSc1911	putative DNA‑methyltransferase protein	C-T	M70I (ATG-ATA)	SNP																																		1
NC_003295	2522334	RSc2323	transporter transmembrane protein	T-C	S457G (AGC-GGC)	SNP																																		1
NC_003295	3435441	RSc3176 -/- RSc3177	hypothetical protein/hypothetical protein	G-A	intergenic (‑148/+10)	SNP																																		1
NC_003295	3666690	RSc3398	flavohemoprotein (hemoglobin‑like) transmembrane	G-A	G21S (GGT-AGT)	SNP																																		1
a signals + and -represent the localization of the gene in the positive or in the negative DNA strand, respectively. bIndels are separated by group, as insertions or deletions. Δ, deletion of one or more nucleotide in the DNA sequence. +, insertion of one or more nucleotide in the DNA sequence. cintergenic (x/x), negative values of “x” represent the distance between the mutation position and the …

## Sheet: lineage K
Supplementary Table S10. Mutations present in the evolved clones from the lineage K
Replicon	Position	Genea	Description	Mutationb	Change effectc	Mutation type	Clone K1	Clone K2	Clone K3	Clone K4	Clone K5	Clone K6	Clone K7	Clone K8	Clone K9	Clone K10	Clone K11	Clone K12	Clone K13	Clone K14	Clone K15	Clone K16	Clone K35
NC_003296	1012085	RSp0803	Conserved exported protein of unknown function	T-C	S347G (AGC/GGC)	SNP	1	1	1	1	1	1			1	1	1	1	1	1	1
NC_003296	1011939	RSp0803	Conserved exported protein of unknown function	G-A	T395T (ACC/ACT)	SNP	1	1	1		1	1			1	1	1	1	1	1	1
NC_003296	1281408	epsD	NDP-N-acetyl-D-galactosaminuronic acid dehydrogenase	G-A	F224F (TTC/TTT)	SNP	1
NC_003296	1554051	nirB	NADH-dependent nitrite reductase, Rubredoxin--NAD(+) reductase	G-A	H809Y (CAC/TAC)	SNP	1
CU633751	344830	pRALTA_0397	hypothetical protein	G-A	G46E (GGG/GAG)	SNP	1
CU633751	344831	pRALTA_0397	hypothetical protein	G-A	G46G (GGG/GGA)	SNP	1
NC_003295	984111	RSc0932 -/+ rpsP	putative quinone deshydrogenase; RpsP 30S ribosomal subunit protein S16	G-A	intergenic (-34/-112)	SNP	1
NC_003295	2529132	RSc2328	putative hydrolases or acyltransferases (Alpha/beta hydrolase superfamily) signal peptide protein	C-T	P215P (CCC/CCT)	SNP	1
NC_003295	3437389	RSc3178	conserved protein of unknown function	G-A	P2L (CCA/CTA)	SNP	1
NC_003296	568205	RSp0455	putative rhs-related protein	C-T	E460K (GAA/AAA)	SNP	1
NC_003296	846326	RSp0667	Putative CynX-related transport transmembrane protein	G-A	F260F (TTC/TTT)	SNP	1
NC_003296	951834	RSp0755	conserved membrane protein of unknown function	C-T	D361D (GAC/GAT)	SNP	1
NC_003296	951835	RSp0755	conserved membrane protein of unknown function	C-T	Q362* (CAG/TAG)	SNP	1
NC_003296	1077329	RSp0847	type III effector family protein AWR1	C-T	R693Q (CGG/CAG)	SNP	1
NC_003296	1349809	RSp1067	fragment of putative transmembrane protein (part 1)	G-A	P20S (CCG/TCG)	SNP	1
NC_003296	1790769	RSp1422	putative peptide synthetase protein	G-A	S807S (TCC/TCT)	SNP	1
CU633751	192612	traG	type IV secretory pathway, conjugative coupling factor protein (putative protein precursor), putative channel-forming protein, putative ATPase	C-T	R60W (CGG/TGG)	SNP	1
NC_003296	1012101	RSp0803	Conserved exported protein of unknown function	G-C	G341G (GGC/GGG)	SNP		1	1	1	1	1			1	1	1	1	1	1	1
NC_003295	1903778	RSc1775	putative hemagglutinin-related protein	C-T	N739N (AAC/AAT)	SNP		1		1	1				1	1			1	1
NC_003296	1225968	narK	nitrite extrusion protein (MFS family)	C-T	F332F (TTC/TTT)	SNP		1
NC_003296	1725031	nosR	nitrous oxide reductase regulatory protein NosR	G-A	K828K (AAG/AAA)	SNP		1
NC_003296	1725032	nosR	nitrous oxide reductase regulatory protein NosR	G-A	D829N (GAC/AAC)	SNP		1
CU633751	57620	pRALTA_0052 -/- pRALTA_0053	putative 3-oxoacyl-[acyl-carrier-protein] reductase, Short-chain dehydrogenase; hypothetical protein	G-C	intergenic (-66/+433)	SNP		1
NC_003295	3445194	RSc3184	conserved protein of unknown function	C-A	G18* (GGA/TGA)	SNP		1
NC_003296	1192386	RSp0946	putative gluconate kinase	G-A	E33K (GAA/AAA)	SNP		1
NC_003296	1981649	RSp1578 +/+ RSp1579	putative agmatinase (speB); putative transcription regulator protein, LuxR family	C-T	intergenic (+6/-2)	SNP		1
NC_003295	248349	rtcA	RNA 3\'-terminal phosphate cyclase	G-A	M1I (ATG/ATA)	SNP		1
CU633751	342411	pRALTA_0395	putative Histidinol-phosphate aminotransferase 1 (Imidazole acetol-phosphate transaminase 1)	G-A	G240E (GGA/GAA)	SNP			1														1
NC_003295	1807561	RSc1690	putative phage hk97 tail length tape measure-related protein	G-A	A203A (GCG/GCA)	SNP			1
NC_003295	2473247	RSc2277	hypothetical protein	C-T	R41C (CGC/TGC)	SNP			1
NC_003295	3461891	RSc3200	putative pseudogene ( dehydrogenase,) protein	Δ1 bp	Frameshift	Deletion			1
NC_003295	3461892	RSc3200	putative pseudogene ( dehydrogenase,) protein	Δ1 bp	Frameshift	Deletion			1
NC_003295	3461894	RSc3200	putative pseudogene ( dehydrogenase,) protein	Δ1 bp	Frameshift	Deletion			1
NC_003295	3461895	RSc3200	putative pseudogene ( dehydrogenase,) protein	Δ1 bp	Frameshift	Deletion			1
NC_003295	3461896	RSc3200	putative pseudogene ( dehydrogenase,) protein	Δ1 bp	Frameshift	Deletion			1
NC_003295	3461897	RSc3200	putative pseudogene ( dehydrogenase,) protein	Δ1 bp	Frameshift	Deletion			1
NC_003295	3461898	RSc3200	putative pseudogene ( dehydrogenase,) protein	Δ1 bp	Frameshift	Deletion			1
NC_003295	3461899	RSc3200	putative pseudogene ( dehydrogenase,) protein	Δ1 bp	Frameshift	Deletion			1
NC_003295	3461937	RSc3201	putative pseudogene ( dehydrogenase,) protein	T-C	V2A (GTT/GCT)	SNP			1
NC_003296	59002	RSp0052 -/+ fdhA	putative transporter, Major facilitator superfamily (MFS_1); FdhA Glutathione-independent formaldehyde dehydrogenase	C-T	intergenic (-52/-221)	SNP			1
NC_003296	985203	RSp0782	putative Valyl-tRNA synthetase	C-T	P264S (CCA/TCA)	SNP			1
NC_003296	1506542	RSp1184	putative 2-Keto-3-deoxygluconate kinase (kdgK)	G-A	I12I (ATC/ATT)	SNP			1
NC_003295	2209442	ureD	Urease accessory protein	G-A	S187S (TCC/TCT)	SNP			1
NC_003296	488145	fliD	flagellar hook‑associated protein 2	C-T	S304F (TCC/TTC)	SNP				1	1	1	1	1	1	1	1	1	1	1	1	1	1
NC_003295	646964	pqiB	paraquat-inducible protein B	G-A	I434I (ATC/ATT)	SNP				1	1	1	1	1	1	1	1	1	1	1	1	1	1
NC_003295	672069	RSc0624	zinc‑dependent alcohol dehydrogenase oxidoreductase protein	C-T	E55E (GAG/GAA)	SNP				1	1	1	1	1	1	1	1	1	1	1	1	1	1
NC_003295	2213535	RSc2040	ABC transporter permease	G-A	F314F (TTC/TTT)	SNP				1	1	1	1	1	1	1	1	1	1	1	1	1	1
NC_003295	2473998	RSc2277	hypothetical protein	C-T	P291L (CCC-CTC)	SNP				1	1	1	1	1	1	1	1	1	1	1	1	1	1
NC_003295	2494392	RSc2297	putative signal peptide protein	G-A	P1212L (CCA/CTA)	SNP				1	1	1	1	1	1	1	1	1	1	1	1	1	1
NC_003295	2530407	RSc2330 -/- tISRso10b	hypothetical protein/ISRSO10‑transposase ORFB protein	C-T	intergenic (‑1/+60)	SNP				1	1	1	1	1	1	1	1	1	1	1	1	1	1
NC_003295	2645017	RSc2439	amino‑acid transmembrane ABC transporter protein	G-A	F278F (TTC/TTT)	SNP				1	1	1	1	1	1	1	1	1	1	1	1	1	1
NC_003295	2753616	RSc2546	putative glycerol‑3‑phosphate acyltransferase PlsY	C-T	A33V (GCC/GTC)	SNP				1	1	1	1	1	1	1	1	1	1	1	1	1	1
NC_003295	3286617	RSc3049	transmembrane ABC transporter protein	C-T	S99L (TCG/TTG)	SNP				1	1	1	1	1	1	1	1	1	1	1	1	1	1
NC_003295	3700041	RSc3427	hypothetical protein	C-T	Q5Q (CAG/CAA)	SNP				1	1	1	1	1	1	1	1	1	1	1	1	1	1
NC_003296	257244	RSp0208	hypothetical protein	C-T	D265N (GAC/AAC)	SNP				1	1	1	1	1	1	1	1	1	1	1	1	1	1
NC_003296	347135	RSp0270	hypothetical protein	C-T	E758K (GAA/AAA)	SNP				1	1	1	1	1	1	1	1	1	1	1	1	1	1
NC_003296	378679	RSp0291	hemolysin secretion‑like transmembrane protein	G-A	V315V (GTC/GTT)	SNP				1	1	1	1	1	1	1	1	1	1	1	1	1	1
NC_003296	429439	RSp0328	transcription regulator protein	G-A	L101L (CTG/TTG)	SNP				1	1	1	1	1	1	1	1	1	1	1	1	1	1
NC_003296	548781	RSp0436	transcription regulator protein	C-T	G199R (GGG/AGG)	SNP				1	1	1	1	1	1	1	1	1	1	1	1	1	1
NC_003296	1269077	RSp1006	putative eps aminotransferase protein	A-G	L263P (CTG-CCG)	SNP				1	1	1	1	1	1	1	1	1	1	1	1	1	1
NC_003296	1781593	RSp1417	transmembrane efflux transmembrane protein	G-A	V310V (GTC/GTT)	SNP				1	1	1	1	1	1	1	1	1	1	1	1	1	1
NC_003296	1866390	RSp1486	hypothetical protein	G-A	P147S (CCG/TCG)	SNP				1	1	1	1	1	1	1	1	1	1	1	1	1	1
NC_003296	2009164	RSp1600 -/- RSp1601	hypothetical protein/hypothetical protein	C-T	intergenic (-146/+240)	SNP				1	1	1	1	1	1	1	1	1	1	1	1	1	1
NC_003295	1820290	tISRso18	ISRSO18‑transposase protein	C-T	G317S (GGT/AGT)	SNP				1	1	1	1	1	1	1	1	1	1	1	1	1	1
NC_003296	2009165	RSp1600 -/- RSp1601	hypothetical protein/hypothetical protein	C-T	intergenic (-147/+239)	SNP				1	1	1	1	1	1	1	1	1	1	1	1	1
NC_003295	2494393	RSc2297	putative signal peptide protein	G-A	P1212S (CCA/TCA)	SNP				1	1	1	1	1	1	1	1	1	1	1	1	1
NC_003295	2753617	RSc2546	putative glycerol‑3‑phosphate acyltransferase PlsY	C-T	A33A (GCC/GCT)	SNP				1	1	1	1	1	1	1	1	1	1	1	1	1
NC_003296	1992319	RSp1588	remnant of a transposase gene protein	C-T	D108D (GAC/GAT)	SNP				1	1	1	1	1	1	1	1	1		1	1	1	1
NC_003296	1992320	RSp1588	remnant of a transposase gene protein	C-T	L109F (CTT/TTT)	SNP				1	1	1	1	1	1	1	1	1		1	1	1
NC_003296	183626	RSp0159	hypothetical protein	C-T	E35K (GAA/AAA)	SNP				1	1	1	1	1	1	1	1	1			1	1	1
NC_003295	873558	secA	putative preprotein translocase subunit seca (Atpase, rna helicase)-related protein	C-T	P433L (CCC/CTC)	SNP				1	1	1	1	1	1	1	1	1			1	1	1
NC_003296	97230	RSp0086	putative rhs-related protein	G-A	T713T (ACG/ACA)	SNP				1	1	1	1	1	1	1	1	1			1	1
NC_003296	183627	RSp0159	hypothetical protein	G-A	K34K (AAG/AAA)	SNP				1	1	1	1	1	1	1	1	1			1	1
NC_003296	973743	RSp0770	hypothetical protein	G-A	G37D (GGT/GAT)	SNP				1	1	1	1	1	1	1	1	1				1	1
NC_003295	865430	RSc0823	conserved protein of unknown function	C-T	P117L (CCA/CTA)	SNP				1	1	1	1	1		1	1	1				1
NC_003296	1110988	ripA0	Putative type III effector protein	C-T	I242I (ATC-ATT)	SNP				1	1	1	1		1	1	1	1	1	1	1		1
NC_003295	2285227	aldH	aldehyde dehydrogenase	G-A	A295A (GCC/GCT)	SNP				1	1	1		1	1	1	1	1	1	1	1	1	1
NC_003295	1417109	moeA2	putative molybdopterin biosynthesis MOEA protein	G-C	G358A (GGC/GCC)	SNP				1	1	1		1	1	1	1	1	1	1	1	1	1
NC_003295	1143907	nagL	putative GST‑related protein	Δ1 bp	Frameshift	Deletion				1	1	1		1	1	1	1	1	1	1	1	1	1
NC_003295	3239164	rplD	50S ribosomal protein L4	G-A	L5L (CTC/CTT)	SNP				1	1	1		1	1	1	1	1	1	1	1	1	1
NC_003295	464916	RSc0436	hypothetical protein	A-G	Y210C (TAC/TGC)	SNP				1	1	1		1	1	1	1	1	1	1	1	1	1
NC_003295	937423	RSc0890	putative bacteriophage related protein	C-T	H112H (CAC-CAT)	SNP				1	1	1		1	1	1	1	1	1	1	1	1	1
NC_003295	1317116	RSc1242	sugar ATP‑binding ABC transporter protein	G-A	P91P (CCG/CCA)	SNP				1	1	1		1	1	1	1	1	1	1	1	1	1
NC_003295	1317153	RSc1242	sugar ATP‑binding ABC transporter protein	G-C	G104R (GGC/CGC)	SNP				1	1	1		1	1	1	1	1	1	1	1	1	1
NC_003295	2366455	RSc2182 -/+ RSc2183	hypothetical protein/hypothetical protein	G-A	intergenic (‑247/‑9)	SNP				1	1	1		1	1	1	1	1	1	1	1	1	1
NC_003296	466226	RSp0361	3‑oxoacyl‑(acyl carrier protein) synthase I	G-A	D342D (GAC/GAT)	SNP				1	1	1		1	1	1	1	1	1	1	1	1	1
NC_003296	666725	RSp0532 / RSp0533	putative aminopeptidase transmembrane protein/hypothetical protein	G-A	intergenic (‑195/+467)	SNP				1	1	1		1	1	1	1	1	1	1	1	1	1
NC_003296	1257417	RSp0997	transcription regulator protein	C-T	L83F (CTC/TTC)	SNP				1	1	1		1	1	1	1	1	1	1	1	1	1
NC_003295	1143908	nagL	putative GST‑related protein	G-T	A101A (GCC/GCA)	SNP				1	1	1		1	1	1	1	1	1	1	1	1
NC_003295	1317117	RSc1242	sugar ATP‑binding ABC transporter protein	G-A	V92I (GTC/ATC)	SNP				1	1	1		1	1	1	1	1	1	1	1	1
CU633751	373524	betB3	betaine aldehyde dehydrogenase, NAD‑dependent	G-A	L424F (CTT/TTT)	SNP				1	1	1		1	1	1	1	1			1	1	1
CU633751	373768	betB3	betaine aldehyde dehydrogenase, NAD‑dependent	G-A	A342A (GCC/GCT)	SNP				1	1	1		1	1	1	1	1			1	1	1
CU633751	7971	pRALTA_0006	putative restriction endonuclease/methyltransferase	T-C	L707L (TTG/CTG)	SNP				1	1	1		1		1	1	1			1	1	1
NC_003296	686701	RSp0544	hypothetical protein	C-A	V92V (GTC-GTA)	SNP				1	1	1		1		1	1	1			1	1	1
CU633751	299730	pRALTA_0349	conserved hypothetical protein	G-A	L26L (CTC/CTT)	SNP				1	1	1		1				1				1
NC_003296	925561	RSp0736	putative transmembrane protein	C-T	E79K (GAA/AAA)	SNP				1	1		1	1			1	1				1	1
NC_003296	1012455	RSp0803	Conserved exported protein of unknown function	G-A	T223T (ACC/ACT)	SNP				1	1				1			1	1	1
NC_003295	3064102	mraY	phospho-N-acetylmuramoyl-pentapeptide transferase	C-T	P264S (CCA/TCA)	SNP				1	1
CU633751	305256	nodS	NodS methyl transferase	C-T	E6K (GAA/AAA)	SNP				1	1
CU633751	162633	pRALTA_0192	conserved hypothetical protein	G-A	E179K (GAA/AAA)	SNP				1	1
CU633751	170932	pRALTA_0201	conserved hypothetical protein; putative exported protein	C-T	W122* (TGG/TAG)	SNP				1	1
CU633751	171723	pRALTA_0202	putative prepilin type IV pili (pilS homolog)	G-A	V37V (GTC/GTT)	SNP				1	1
CU633751	452555	pRALTA_0532 +/+ pRALTA_0534	transposase fragment, IS5 family; transposase fragment, IS4 family	C-T	intergenic (+94/-315)	SNP				1	1
NC_003295	929446	RSc0887	putative hemagglutinin-related protein	G-A	G2731S (GGC/AGC)	SNP				1	1
NC_003295	2671311	RSc2462	putative Luciferase-like monooxygenase	C-T	Y210Y (TAC/TAT)	SNP				1	1
NC_003295	3467484	RSc3205	putative cation efflux system protein precursor, acriflavin resistance protein domain	C-T	G133E (GGG/GAG)	SNP				1	1
NC_003296	728322	RSp0593 -/+ RSp0594	conserved protein of unknown function; conserved protein of unknown function	G-A	intergenic (-599/-204)	SNP				1	1
NC_003295	2194482	RSc2015	Putative phosphoglycerate/bisphosphoglycerate mutase	C-T	F140F (TTC/TTT)	SNP					1
NC_003296	1054286	exuT1	hexuronate transporter transmembrane protein	C-T	L40L (CTC/CTT)	SNP						1	1		1	1	1		1	1	1	1	1
NC_003296	464771	fabF2	3‑oxoacyl‑(acyl carrier protein) synthase II	G-T	R30R (CGC/CGA)	SNP						1	1		1	1	1		1	1	1	1	1
CU633751	174338	pRALTA_0205	putative type IV secretion apparatus, ATPase component (pilQ homolog)	G-A	P324L (CCG/CTG)	SNP						1	1		1	1	1		1	1	1	1	1
NC_003295	664492	RSc0617 / RSc0618	signal peptide protein/recombination associated protein	G-A	intergenic (‑212/‑317)	SNP						1	1		1	1	1		1	1	1	1	1
NC_003295	1053987	RSc1003	carboxypeptidase	C-T	G67E (GGG/GAG)	SNP						1	1		1	1	1		1	1	1	1	1
NC_003295	1367364	RSc1285	hypothetical protein	C-T	A170V (GCC/GTC)	SNP						1	1		1	1	1		1	1	1	1	1
NC_003296	232379	RSp0189 -/+ RSp0190	hypothetical protein/hypothetical protein	C-T	intergenic (‑11/‑360)	SNP						1	1		1	1	1		1	1	1	1	1
NC_003296	1262454	tek	TEK signal peptide protein	C-T	G560R (GGG/AGG)	SNP						1	1		1	1	1		1	1	1	1	1
CU633751	174339	pRALTA_0205	putative type IV secretion apparatus, ATPase component (pilQ homolog)	G-A	P324S (CCG/TCG)	SNP						1	1		1	1	1		1	1	1	1
NC_003295	664493	RSc0617 -/+ RSc0618	signal peptide protein/recombination associated protein	G-A	Intergenic (-213/-317)	SNP						1	1		1	1	1		1	1	1	1
NC_003295	1154629	aspC	aspartate aminotransferase protein	C-T	L205L (CTC/CTT)	SNP						1			1	1	1		1	1	1	1	1
NC_003295	1410573	RSc1325	hypothetical protein	G-A	L100L (CTC/CTT)	SNP						1			1	1	1		1	1	1	1	1
NC_003295	1954613	RSc1806	polyketide synthase protein	G-A	P1336P (CCC/CCT)	SNP						1			1	1	1		1	1	1	1	1
NC_003295	2079056	RSc1893	hypothetical protein	G-A	A487A (GCC/GCT)	SNP						1			1	1	1		1	1	1	1	1
CU633751	202744	RSp0165 -/- cysC2	hypothetical protein/adenylylsulfate kinase	G-A	intergenic (‑10329/+5068)	SNP						1			1	1	1		1	1	1	1	1
NC_003296	330998	RSp0254	hypothetical protein	G-A	E977K (GAA/AAA)	SNP						1			1	1	1		1	1	1	1	1
CU633751	232947	tISRso1 +/- RSc0209	ISRSO1‑transposase protein/hypothetical protein	G-A	intergenic (+209/+89)	SNP						1			1	1	1		1	1	1	1	1
NC_003296	331800	aer	Flavoprotein, mediates positive aerotactic responses; signal transducer	G-A	S472L (TCG/TTG)	SNP						1			1	1	1		1	1	1	1
NC_003295	126342	thiE1	thiamine‑phosphate pyrophosphorylase protein	G-A	A218V (GCC/GTC)	SNP						1			1	1	1		1	1	1		1
NC_003295	3421434	RSc3162 +/+ RSc3163	putative hemagglutinin-related autotransporter protein; conserved protein of unknown function, tpr repeat domain	C-A	intergenic (+77/-86)	SNP						1			1
CU633751	319652	nifE	nifE oxidoreductase, Nitrogenase iron‑molybdenum cofactor biosynthesis protein	T-A	V451E (GTG/GAG)	SNP						1				1	1				1	1	1
NC_003295	3179294	hisB	Imidazoleglycerol-phosphate dehydratase	G-A	S12F (TCC/TTC)	SNP						1
NC_003295	408358	nasD	nitrate ABC transporter, ATP-binding component	C-T	A125T (GCG/ACG)	SNP						1
CU633751	299815	pRALTA_0349 -/- pRALTA_0350	conserved hypothetical protein; hypothetical protein	G-A	intergenic (-8/+41)	SNP						1
CU633751	1054709	RALSOc_1076 +/+ rutE	exported protein of unknown function; RutE oxidoreductase subunit of the alternative pyrimidine degradation pathway	G-A	intergenic (+288/-257)	SNP						1
NC_003295	909391	RSc0874	conserved protein of unknown function	G-A	W26* (TGG/TAG)	SNP						1
NC_003295	909392	RSc0874	conserved protein of unknown function	G-A	W26* (TGG/TGA)	SNP						1
NC_003295	3706026	RSc3436	conserved protein of unknown function	C-T	A67A (GCC/GCT)	SNP						1
NC_003296	1815365	RSp1444	putative hemagglutinin-related protein	C-T	L628L (CTG/TTG)	SNP						1
NC_003295	3515648	soxF	Sulfide dehydrogenase [flavocytochrome c] flavoprotein chain precursor	T-A	E252V (GAA/GTA)	SNP						1
NC_003296	10973	dctB1	C4‑dicarboxylate transport sensor kinase transcription regulator protein	C-T	I528I (ATC/ATT)	SNP							1			1	1		1	1	1	1	1
NC_003295	1152414	RSc1094	transcriptional regulatory DNA‑binding transcription regulator protein	C-T	A154A (GCC/GCT)	SNP							1			1	1		1	1	1	1	1
NC_003296	1720322	RSp1367 -/+ nosZ	lipoprotein/nitrous‑oxide reductase	G-A	intergenic (‑1/‑228)	SNP							1			1	1		1	1	1	1	1
CU633751	184141	trbF	type IV secretory pathway, conjugal transfert protein (putative precursor)	G-A	F224F (TTC/TTT)	SNP							1			1	1		1	1	1	1	1
NC_003296	1461865	baeS	sensory histidine kinase in two-component regulatory system with BaeR	C-T	E404E (GAG/GAA)	SNP							1
CU633751	318542	nifE	nifE oxidoreductase, Nitrogenase iron-molybdenum cofactor biosynthesis protein	C-T	S81L (TCA/TTA)	SNP							1
NC_003296	1138597	popF2 +/- RSp0901	PopF2 putative secreted protein ; conserved protein of unknown function	G-A	intergenic (+198/+33)	SNP							1
CU633751	83372	pRALTA_0087	transposase, Tn3 family	G-A	D44N (GAC/AAC)	SNP							1
CU633751	162748	pRALTA_0192	conserved hypothetical protein	C-T	S217F (TCC/TTC)	SNP							1
CU633751	162749	pRALTA_0192	conserved hypothetical protein	C-T	S217S (TCC/TCT)	SNP							1
CU633751	75766	RALSOp_0078	protein of unknown function	G-A	P43S (CCG/TCG)	SNP							1
NC_003295	247904	RSc0225	conserved protein of unknown function (nucleotidyltransferase)	G-A	G149E (GGG/GAG)	SNP							1
NC_003295	247905	RSc0225	conserved protein of unknown function (nucleotidyltransferase)	G-A	G149G (GGG/GGA)	SNP							1
NC_003295	1238367	RSc1177	conserved exported protein of unknown function, NLP/P60 domain	C-T	S60F (TCC/TTC)	SNP							1
NC_003295	1255321	RSc1189	putative helicase, C_term RecB family exonuclease	C-T	A751A (GCC/GCT)	SNP							1
NC_003295	2288621	RSc2113	putative FAD dependent oxidoreductase	C-T	G371D (GGC/GAC)	SNP							1
NC_003295	3445424	RSc3185	conserved protein of unknown function	C-T	E58K (GAA/AAA)	SNP							1
NC_003295	3698157	RSc3426	putative transmembrane protein	C-T	E356K (GAG/AAG)	SNP							1
NC_003295	3698158	RSc3426	putative transmembrane protein	C-T	M355I (ATG/ATA)	SNP							1
NC_003296	118248	RSp0105	conserved hypothethical protein, hydrolase domain	C-T	A3A (GCC/GCT)	SNP							1
NC_003296	247651	RSp0201	conserved hypothethical protein	C-T	A551T (GCG/ACG)	SNP							1
NC_003296	247652	RSp0201	conserved hypothethical protein	C-T	L550L (CTG/CTA)	SNP							1
NC_003295	2491425	RSc2297	putative signal peptide protein	G-A	T2201I (ACC/ATC)	SNP								1				1					1
NC_003296	1768823	cheR -/- cheD	CheR Methyl-accepting chemotaxis protein O-methyltransferase; CheD methyl-accepting chemotaxisI(Serine chemoreceptor protein)	C-T	intergenic (-355/+261)	SNP								1				1
NC_003296	1768824	cheR -/- cheD	CheR Methyl-accepting chemotaxis protein O-methyltransferase; CheD methyl-accepting chemotaxisI(Serine chemoreceptor protein)	C-T	intergenic (-356/+260)	SNP								1				1
NC_003295	567264	corC	Magnesium and cobalt efflux protein	G-A	S144S (TCC/TCT)	SNP								1				1
NC_003296	1054751	exuT	Hexuronate transporter	C-T	S195S (TCC/TCT)	SNP								1				1
NC_003296	55886	folB	putative dihydroneopterin aldolase protein	G-A	D71N (GAC/AAC)	SNP								1				1
NC_003296	485614	motN	negative regulator of motility	G-A	Q71* (CAG/TAG)	SNP								1				1
CU633751	140690	pRALTA_0158	conserved hypothetical protein	C-T	R212R (CGG/CGA)	SNP								1				1
CU633751	474756	pRALTA_0572	putative modular protein; sulfotransferase N_term, MSF transporter C_term	C-T	F499F (TTC/TTT)	SNP								1				1
CU633751	2904615	RALSOc_2870	hypothethical protein (modular protein)	G-A	K43K (AAG/AAA)	SNP								1				1
CU633751	2904616	RALSOc_2870	hypothethical protein (modular protein)	G-A	D44N (GAC/AAC)	SNP								1				1
NC_003295	520708	RSc0485	glutamine amidotransferase	G-A	I261I (ATC/ATT)	SNP								1				1
NC_003295	1783934	RSc1656	conserved protein of unknown function	C-T	D332N (GAC/AAC)	SNP								1				1
NC_003295	2491424	RSc2297	conserved exported protein of unknown function	G-A	T2201T (ACC/ACT)	SNP								1				1
NC_003295	2820846	RSc2619	conserved protein of unknown function	T-C	L163P (CTT/CCT)	SNP								1				1
NC_003296	437892	acnB -/+ RSp0333	Aconitate hydratase 2 (Aconitase 2); putative osmotically inducible lipoprotein b2 transmembrane (osmB)	C-T	intergenic (-230/-517)	SNP								1				1
NC_003296	723665	RSp0589	short chain dehydrogenase/reductase, putative estradiol 17-beta-dehydrogenase	C-T	S15F (TCC/TTC)	SNP								1				1
NC_003296	919040	RSp0731 +/- RALSOp_0819	Putative Type III effector, with T6P synthase domain; protein of unknown function	C-T	intergenic (+28/+263)	SNP								1				1
NC_003296	919041	RSp0731 +/- RALSOp_0819	Putative Type III effector, with T6P synthase domain; protein of unknown function	C-T	intergenic (+29/+262)	SNP								1				1
NC_003296	1156515	RSp0916 -/+ RSp0917	putative vacj-related lipoprotein; putative two component response regulator transcription regulator protein	G-A	intergenic (-121/-227)	SNP								1				1
NC_003296	1222114	RSp0971	conserved membrane protein of unknown function	G-A	I395I (ATC/ATT)	SNP								1				1
NC_003296	1749675	RSp1389	putative metallo-hydrolase/oxidoreductase	C-T	R64C (CGC/TGC)	SNP								1				1
CU633751	188970	trbE	Type IV secretory pathway, Conjugal transfer protein, putative ATPase	C-T	T688T (ACC/ACT)	SNP								1				1
NC_003295	3532548	gcl	Tartronate-semialdehyde synthase (glyoxylate carboligase)	G-A	V551V (GTG/GTA)	SNP								1
NC_003295	391258	RSc0361	conserved protein of unknown function, putative transmembrane protein	C-T	L8L (CTC/CTT)	SNP								1
NC_003295	3360102	RSc3120	conserved protein of unknown function, flavin-nucleotide-binding domain	Δ1 bp	Frameshift	Deletion								1
NC_003296	77758	RSp0067	putative transmembrane abc transporter protein	C-T	A260V (GCC/GTC)	SNP								1
NC_003296	372709	RSp0287	putative polysaccharide deacetylase associated with biofilm formation; putative lipoprotein (pgaB)	G-A	E123E (GAG/GAA)	SNP								1
NC_003296	717905	RSp0582 +/+ cbhA	Transposase, IS4-like; CbhA putative exoglucanase a (1,4-beta-cellobiosidase) protein	A-T	intergenic (+95/-326)	SNP								1
NC_003296	1012237	RSp0803	Conserved exported protein of unknown function	A-G	V296A (GTG/GCG)	SNP									1	1	1	1	1
NC_003295	3200959	dgt	deoxyguanosine triphosphate triphosphohydrolase (dGTPase)	G-A	S107L (TCG/TTG)	SNP									1
CU633751	35136	pRALTA_0028	conserved hypothetical protein	G-A	R35C (CGT/TGT)	SNP									1
NC_003295	1995751	RSc1826	putative oxidoreductase	G-A	L478L (CTC/CTT)	SNP									1
NC_003296	28715	RSp0024 -/+ RSp0025	conserved hypothethical protein, Phosphatidylethanolamine-binding protein family, UPF0098; conserved protein of unknown function	T-A	intergenic (-382/-186)	SNP									1
NC_003296	588513	RSp0474	putative general secretion pathway gspd-related protein	G-A	T423T (ACC/ACT)	SNP									1
NC_003296	588514	RSp0474	putative general secretion pathway gspd-related protein	G-A	T423I (ACC/ATC)	SNP									1
NC_003296	1350395	RSp1069	putative transmembrane protein	C-T	G106S (GGC/AGC)	SNP									1
CU633751	134103	pRALTA_0153 -/- pRALTA_0154	hypothetical protein/putative ATPase	C-T	intergenic (-47/+53)	SNP										1	1		1	1	1	1	1
NC_003295	1870379	RSc1748	hypothetical protein	G-A	F36F (TTC/TTT)	SNP										1	1		1	1	1	1	1
NC_003296	1832482	RSp1457	putative cation‑efflux system signal peptide protein	T-A	V248D (GTC/GAC)	SNP										1	1		1	1	1	1	1
NC_003295	986005	trmD +/+ rplS	tRNA (guanine-7-)-methyltransferase; RplS 50S ribosomal subunit protein L19	C-G	intergenic (+6/-68)	SNP										1	1
NC_003295	1871952	alkK	Medium-chain-fatty-acid-CoA ligase (Medium-chain acyl- CoA synthetase)	C-T	G375G (GGC/GGT)	SNP										1
NC_003296	1772345	cheA	chemotactic sensory histidine kinase (soluble)	G-A	T492T (ACC/ACT)	SNP										1
NC_003296	1772346	cheA	chemotactic sensory histidine kinase (soluble)	G-A	T492I (ACC/ATC)	SNP										1
CU633751	385979	pRALTA_0446	transposase, IS3 family	G-A	H9Y (CAC/TAC)	SNP										1
CU633751	497828	pRALTA_0605 +/- pRALTA_0607	transposase fragment, IS5 family; transposase, IS5 family	T-C	intergenic (+190/+147)	SNP										1
CU633751	1011149	RALSOc_1030	protein of unknown function	C-T	S54S (TCC/TCT)	SNP										1
NC_003296	712599	ripAX2	Type III effector, HopH1 family	C-T	E104K (GAA/AAA)	SNP										1
NC_003295	278416	RSc0249	putative calcium binding hemolysin protein	T-C	D1084G (GAT/GGT)	SNP										1
NC_003295	278436	RSc0249	putative calcium binding hemolysin protein	A-G	G1077G (GGT/GGC)	SNP										1
NC_003295	278455	RSc0249	putative calcium binding hemolysin protein	G-T	T1071N (ACC/AAC)	SNP										1
NC_003295	278483	RSc0249	putative calcium binding hemolysin protein	G-T	R1062S (CGC/AGC)	SNP										1
NC_003295	278490	RSc0249	putative calcium binding hemolysin protein	A-G	G1059G (GGT/GGC)	SNP										1
NC_003295	278529	RSc0249	putative calcium binding hemolysin protein	G-A	D1046D (GAC/GAT)	SNP										1
NC_003295	278534	RSc0249	putative calcium binding hemolysin protein	Δ1 bp	Frameshift	Deletion										1
NC_003295	278536	RSc0249	putative calcium binding hemolysin protein	G-C	S1044C (TCC/TGC)	SNP										1
NC_003295	278538	RSc0249	putative calcium binding hemolysin protein	+C	Frameshift	Insertion										1
NC_003295	278542	RSc0249	putative calcium binding hemolysin protein	A-G	N1042T (AAT/ACT)	SNP										1
NC_003295	278551	RSc0249	putative calcium binding hemolysin protein	G-A	G1039V (GGC/GTC)	SNP										1
NC_003295	278557	RSc0249	putative calcium binding hemolysin protein	A-G	Y1037S (TAT/TCT)	SNP										1
NC_003295	278558	RSc0249	putative calcium binding hemolysin protein	T-A	Y1037Y (TAT/TAT)	SNP										1
NC_003295	278613	RSc0249	putative calcium binding hemolysin protein	C-G	L1018L (CTG/CTC)	SNP										1
NC_003295	278615	RSc0249	putative calcium binding hemolysin protein	G-T	L1018M (CTG/ATG)	SNP										1
NC_003295	278628	RSc0249	putative calcium binding hemolysin protein	G-A	D1013D (GAC/GAT)	SNP										1
NC_003295	278643	RSc0249	putative calcium binding hemolysin protein	G-T	T1008T (ACC/ACA)	SNP										1
NC_003295	278644	RSc0249	putative calcium binding hemolysin protein	G-A	T1008I (ACC/ATC)	SNP										1
NC_003295	278645	RSc0249	putative calcium binding hemolysin protein	T-C	T1008A (ACC/GCC)	SNP										1
NC_003295	2090721	RSc1906 -/+ RSc1907	conserved protein of unknown function; putative TRANSCRIPTIONAL REGULATOR, lambda-like DNA-BINDING REPRESSOR	G-A	intergenic (-76/-26)	SNP										1
NC_003295	2090722	RSc1906 -/+ RSc1907	conserved protein of unknown function; putative TRANSCRIPTIONAL REGULATOR, lambda-like DNA-BINDING REPRESSOR	G-A	intergenic (-77/-25)	SNP										1
NC_003296	1474922	RSp1171	conserved membrane protein of unknown function	C-T	G235R (GGG/AGG)	SNP										1
NC_003296	1800214	RSp1430	conserved protein of unknown function	C-T	W238* (TGG/TGA)	SNP										1
CU633751	28422	pRALTA_0021	hypothetical protein	C-A	A93S (GCC/TCC)	SNP											1
NC_003296	79634	adhC	alcohol dehydrogenase class III; Glutathione- dependent formaldehyde dehydrogenase	G-A	G197S (GGC/AGC)	SNP											1
NC_003296	79635	adhC	alcohol dehydrogenase class III; Glutathione- dependent formaldehyde dehydrogenase	G-A	G197D (GGC/GAC)	SNP											1
NC_003295	530571	anmK	anhydro-N-acetylmuramic acid kinase	G-A	P281L (CCC/CTC)	SNP											1
NC_003295	530572	anmK	anhydro-N-acetylmuramic acid kinase	G-A	P281S (CCC/TCC)	SNP											1
NC_003296	719761	cbhA	putative exoglucanase a (1,4-beta-cellobiosidase) protein	C-T	Q511* (CAG/TAG)	SNP											1
CU633751	342766	ilvI2	Acetolactate synthase large subunit	C-T	L9F (CTT/TTT)	SNP											1
NC_003296	1984387	katB	Catalase precursor (Paraquat-inducible catalase isozyme B)	C-T	P320P (CCG/CCA)	SNP											1
CU633751	333649	nifH	NifH nitrogenase Fe protein (Nitrogenase component II)(dinitrogenase reductase)	G-A	E193K (GAA/AAA)	SNP											1
NC_003295	715501	pilJ	Type IV pilus transmembrane protein PilJ, twitching motility, Methyl-accepting chemotaxis protein	C-T	F263F (TTC/TTT)	SNP											1
CU633751	192549	RALSOp_0184	putative polyketide/nonribosomal protein synthase (Partial sequence)	G-A	P3262L (CCC/CTC)	SNP											1
CU633751	192550	RALSOp_0184	putative polyketide/nonribosomal protein synthase (Partial sequence)	G-A	P3262S (CCC/TCC)	SNP											1
NC_003295	2101116	RSc1921	putative tail fiber-related protein	G-A	F380F (TTC/TTT)	SNP											1
NC_003295	2421739	RSc2231	conserved hypothetical protein; putative exported protein	C-T	P122L (CCG/CTG)	SNP											1
NC_003295	2820460	RSc2619	conserved protein of unknown function	G-A	W34* (TGG/TGA)	SNP											1
NC_003295	2902252	RSc2695	putative signal peptide protein	G-A	A134A (GCC/GCT)	SNP											1
NC_003295	3434103	RSc3175	putative transmembrane protein	Δ1 bp	Frameshift	Deletion											1
NC_003296	577548	RSp0460	transposase (fragment)	C-T	E195K (GAA/AAA)	SNP											1
NC_003296	710638	RSp0569 -/+ RSp0570	conserved protein of unknown function; conserved protein of unknown function	C-T	intergenic (-105/-287)	SNP											1
NC_003296	928333	RSp0738	conserved hypothethical protein, Rhs element Vgr related protein	G-A	A286A (GCC/GCT)	SNP											1
CU633751	1182814	RSp0935	protein of unknown function	G-A	A147A (GCC/GCT)	SNP											1
NC_003296	1451095	RSp1150 +/+ RSp1151	conserved protein of unknown function; putative enzyme	C-T	intergenic (+81/-31)	SNP											1
NC_003296	1470897	RSp1168	conserved hypothethical protein	G-A	E295K (GAA/AAA)	SNP											1
NC_003296	1988325	RSp1584	conserved protein of unknown function	C-T	L114F (CTT/TTT)	SNP											1
CU633751	1817402	RALSOc_1816	conserved protein of unknown function	G-A	L70L (TTG/TTA)	SNP												1
CU633751	1459602	RALSOp_1296	protein of unknown function	T-A	A56S (GCA/TCA)	SNP												1
CU633751	1459607	RALSOp_1296	protein of unknown function	T-G	S54S (TCA/TCA)	SNP												1
CU633751	1459614	RALSOp_1296	protein of unknown function	G-A	P52S (CCG/TCG)	SNP												1
NC_003295	503440	RSc0471	putative CoA TRANSFERASE; exported protein	G-A	E257K (GAA/AAA)	SNP												1
NC_003296	545867	RSp0431	Putative amine oxidase	G-A	H58Y (CAC/TAC)	SNP												1
NC_003296	1791014	RSp1422	putative peptide synthetase protein	G-A	Q726* (CAG/TAG)	SNP												1
NC_003296	2055868	RSp1636	putative nad-dependent epimerase/dehydratase; oxidoreductase protein	G-A	W32* (TGG/TAG)	SNP												1
NC_003295	2169723	gltA -/- RSc1992	citrate synthase; conserved protein of unknown function, DUF339	G-A	intergenic (-95/+20)	SNP												1
NC_003295	2507989	gspE	type II secretion system protein E	G-A	S522F (TCC/TTC)	SNP												1
CU633751	8877	pRALTA_0006	putative restriction endonuclease/methyltransferase	C-A	H1009N (CAT/AAT)	SNP												1
CU633751	225433	pRALTA_0261	conserved hypothetical protein; putative small integral membrane protein	C-T	P47S (CCA/TCA)	SNP												1
CU633751	225434	pRALTA_0261	conserved hypothetical protein; putative small integral membrane protein	C-T	P47L (CCA/CTA)	SNP												1
CU633751	481714	pRALTA_CDS481709D	transposase, IS66 family	C-T	I2I (ATC/ATT)	SNP												1
CU633751	1459603	RALSOp_1296	protein of unknown function	C-A	A55A (GCC/GCT)	SNP												1
CU633751	1459609	RALSOp_1296	protein of unknown function	A-C	P53P (CCT/CCG)	SNP												1
CU633751	1459612	RALSOp_1296	protein of unknown function	+C	Frameshift	Insertion												1
CU633751	1459616	RALSOp_1296	protein of unknown function	+A	Frameshift	Insertion												1
CU633751	1459619	RALSOp_1296	protein of unknown function	+C	Frameshift	Insertion												1
CU633751	1459620	RALSOp_1296	protein of unknown function	+A	Frameshift	Insertion												1
NC_003295	216307	RSc0195	Ribonucleoside-diphosphate reductase	C-G	F48L (TTC/TTG)	SNP												1
NC_003295	2039339	RSc1856	conserved exported protein of unknown function	C-T	P28L (CCC/CTC)	SNP												1
NC_003295	2481191	RSc2287	Alkyl hydroperoxide reductase/ Thiol specific antioxidant	C-T	G13R (GGG/AGG)	SNP												1
NC_003295	3482703	RSc3220	putative vgr-related protein	C-T	G195D (GGC/GAC)	SNP												1
NC_003295	3482704	RSc3220	putative vgr-related protein	C-T	G195S (GGC/AGC)	SNP												1
NC_003295	3487924	RSc3228 -/- RSc3229	putative bacteriophage-related protein; putative DNA primase, phage/plasmid	G-A	intergenic (-31/+112)	SNP												1
NC_003296	1505136	RSp1183	Type I secretion adaptor protein (HlyD family)	C-T	P191L (CCC/CTC)	SNP												1
NC_003295	699109	tadA	Tad secretion sytem protein, secretion ATPase	G-A	V373V (GTC/GTT)	SNP												1
NC_003296	1565684	RSp1230	hypothetical protein	C-T	G53G (GGG/GGA)	SNP													1	1	1	1	1
NC_003296	372334	hmsH	putative hemin‑binding outer membrane transmembrane protein	G-A	*817* (TGA/TAA)	SNP													1	1	1	1	1
NC_003296	375226	hmsR	N‑glycosyltransferase PgaC	G-A	E236E (GAG/GAA)	SNP													1	1	1	1	1
NC_003295	2947813	phcQ	response regulator transcription regulator protein	C-T	R154C (CGC/TGC)	SNP													1	1	1	1	1
NC_003295	3237028	rplV	50S ribosomal protein L22	G-A	L27L (CTG/TTG)	SNP													1	1	1	1	1
NC_003295	2163259	RSc1986 -/- asd	hypothetical protein/aspartate‑semialdehyde dehydrogenase	G-A	intergenic (‑138/+251)	SNP													1	1	1	1	1
NC_003295	2483116	RSc2289	cytochrome c1 precursor protein	G-A	G114G (GGG/GGA)	SNP													1	1	1	1	1
NC_003296	965175	RSp0764	hypothetical protein	G-A	P473S (CCG/TCG)	SNP													1	1	1	1	1
NC_003295	3551590	sdaA2	L‑serine dehydratase	G-A	G315D (GGC/GAC)	SNP													1	1	1	1	1
NC_003296	51991	soxA1	sarcosine oxidase subunit alpha	C-T	L7L (CTC/CTT)	SNP													1	1	1	1	1
CU633751	191081	trbL	Type IV secretory pathway, conjugal transfert protein, putative permease	C-T	P312S (CCC/TCC)	SNP													1	1	1	1	1
NC_003295	1345925	ugpE	SN‑glycerol‑3‑phosphate transmembrane ABC transporter protein	C-T	P108L (CCG/CTG)	SNP													1	1	1	1	1
NC_003296	1565685	RSp1230	hypothetical protein	C-T	G53E (GGG/GAG)	SNP													1	1	1	1
NC_003295	3440212	RSc3181	putative peptidyl-prolyl isomerase signal peptide protein	C-T	E100E (GAG/GAA)	SNP													1	1	1	1
CU633751	267251	RALSOp_0246	protein of unknown function	G-A	V14V (GTG/GTA)	SNP													1	1		1
CU633751	474906	pRALTA_0572	putative modular protein; sulfotransferase N_term, MSF transporter C_term	C-T	L549L (CTC/CTT)	SNP													1		1	1	1
NC_003296	586592	RSp0471	putative general secretion pathway gspg-related transmembrane protein	C-T	G8S (GGC/AGC)	SNP													1
NC_003296	1186904	accC	Biotin carboxylase (Acetyl-CoA carboxylase subunit A) (ACC)	C-T	P246P (CCG/CCA)	SNP													1
NC_003296	367084	dinF	DNA-damage-inducible SOS response protein	C-T	A207V (GCC/GTC)	SNP													1
NC_003296	367085	dinF	DNA-damage-inducible SOS response protein	C-T	A207A (GCC/GCT)	SNP													1
NC_003295	2098078	gpFII -/- gpFI	bacteriophage P2 major tail sheath protein GPFII; bacteriophage P2 major tail sheath protein GPFI	C-T	intergenic (-14/+18)	SNP													1
NC_003295	3713020	gyrB	DNA gyrase, subunit B (type II topoisomerase)	G-A	F53F (TTC/TTT)	SNP													1
NC_003295	273956	RSc0246	putative calcium binding hemolysin protein	T-G	L417L (CTA/CTC)	SNP													1
NC_003295	273965	RSc0246	putative calcium binding hemolysin protein	A-G	N414N (AAT/AAC)	SNP													1
NC_003295	295050	RSc0262	2-ketoacid reductase	G-A	L209L (CTC/CTT)	SNP													1
NC_003295	1314007	RSc1240	Putative fructokinase (iolC)	C-T	L511L (CTG/CTA)	SNP													1
NC_003295	1787511	RSc1660	conserved protein of unknown function	C-T	G261E (GGA/GAA)	SNP													1
NC_003295	1822551	RSc1706	conserved protein of unknown function	G-A	P86S (CCT/TCT)	SNP													1
NC_003295	2669061	RSc2460	conserved protein of unknown function, DUF218	C-T	E85K (GAG/AAG)	SNP													1
CU633751	361841	RSp0279	protein of unknown function	C-T	D378N (GAT/AAT)	SNP													1
NC_003296	624203	RSp0500	conserved hypothethical protein	G-A	I26I (ATC/ATT)	SNP													1
NC_003296	1505571	RSp1183	Type I secretion adaptor protein (HlyD family)	G-A	G336E (GGG/GAG)	SNP													1
NC_003296	1839302	RSp1460 -/+ RSp1461	putative type III effector; conserved exported protein of unknown function	G-A	intergenic (-605/-160)	SNP													1
NC_003296	1935025	RSp1539	putative hemagglutinin-related protein	G-A	L269F (CTC/TTC)	SNP													1
CU633751	193591	traG	type IV secretory pathway, conjugative coupling factor protein (putative protein precursor), putative channel-forming protein, putative ATPase	C-T	A386V (GCC/GTC)	SNP													1
NC_003295	2204151	ureG	Urease accessory protein	G-A	F197F (TTC/TTT)	SNP													1
CU633751	336938	RSp0260 -/+ RSp0261	transcription regulator protein/putative transmembrane protein	G-A	intergenic (‑405/‑10)	SNP														1	1	1	1
NC_003295	649316	RSc0603	membrane protein of unknown function	Δ1 bp	Frameshift	Deletion														1		1
NC_003295	3661245	RSc3394	putative restriction endonuclease, type I, R subunit (hsdR)	C-T	G723S (GGC/AGC)	SNP														1		1
NC_003296	2068569	RSp1651	putative RNA polymerase sigma factor, transcription regulator	G-A	F58F (TTC/TTT)	SNP														1		1
NC_003295	2840135	dnaK -/- rnk	Chaperone protein DnaK (Heat shock protein 70); Rnk regulator of nucleoside diphosphate kinase	G-C	intergenic (-63/+193)	SNP														1
NC_003295	928770	RSc0887	putative hemagglutinin-related protein	C-T	I2505I (ATC/ATT)	SNP														1
NC_003296	1267515	RSp1004	putative dTDP-glucose-4,6-dehydratase/UDP-glucose 4-epimerase, putative polysaccharide biosynthesis protein CapD	A-G	N539D (AAT/GAT)	SNP														1
CU633751	345988	pRALTA_0398	conserved hypothetical protein; putative phosphoenolpyruvate synthase/pyruvate phosphate dikinase	C-T	E418K (GAA/AAA)	SNP															1	1	1
CU633751	377367	pRALTA_0434 +/+ pRALTA_0436	putative transcriptional regulator, IclR family/Conserved hypothetical protein	G-A	intergenic (+952/‑100)	SNP															1	1	1
CU633751	312860	nifA	NifA transcriptional activator	G-A	E51K (GAG/AAG)	SNP															1	1
NC_003296	718289	cbhA	putative exoglucanase a (1,4-beta-cellobiosidase) protein	G-A	R20K (AGA/AAA)	SNP															1
NC_003296	1230688	narH	nitrate reductase 1, Fe-S (beta) subunit	G-A	W143* (TGG/TAG)	SNP															1
NC_003295	2918023	queA	S-adenosylmethionine:tRNA ribosyltransferase-isomerase	G-A	K74K (AAG/AAA)	SNP															1
NC_003295	2918024	queA	S-adenosylmethionine:tRNA ribosyltransferase-isomerase	G-A	A75T (GCG/ACG)	SNP															1
NC_003295	2917410	recG	ATP-dependent DNA helicase	G-A	R47W (CGG/TGG)	SNP															1
NC_003295	830350	RSc0786	conserved membrane protein of unknown function	G-A	G288R (GGG/AGG)	SNP															1
NC_003296	97316	RSp0086	putative rhs-related protein	C-T	S742L (TCG/TTG)	SNP															1
NC_003296	115361	RSp0103	conserved hypothethical protein, Rhs element Vgr protein	C-T	F213F (TTC/TTT)	SNP															1
NC_003296	686248	RSp0543 +/+ RSp0544	hypothetical protein/hypothetical protein	T-C	intergenic (+346/-589)	SNP																1	1
NC_003295	2822309	RSc2619	hypothetical protein	T-G	Y651D (TAT/GAT)	SNP																1	1
NC_003295	647167	pqiB	paraquat-inducible protein B	G-A	Q367* (CAG/TAG)	SNP																1
CU633751	118982	pRALTA_0135	conserved hypothetical protein; putative membrane protein	C-T	R281C (CGT/TGT)	SNP																1
CU633751	478473	pRALTA_0575	conserved hypothetical protein; putative aminotransferase	A-T	G5G (GGA/GGT)	SNP																1
CU633751	478475	pRALTA_0575	conserved hypothetical protein; putative aminotransferase	C-T	S6F (TCC/TTC)	SNP																1
NC_003295	1117358	rnc +/+ era	Rnc Ribonuclease III (RNase III); Era 30S ribosomal subunit_binding GTPase	C-T	intergenic (+43/-5)	SNP																1
NC_003295	3503201	RSc3247	putative site-specific resolvase protein	C-G	T130T (ACC/ACG)	SNP																1
NC_003296	470579	RSp0364	putative thioesterase protein	G-A	A47A (GCC/GCT)	SNP																1
NC_003295	3367218	[RSc3124]–tISRso9	22 genes	Δ29,588 bp	Large deletion between two IS5	Large deletion																	1
NC_003295	808054	cfa2	putative cyclopropane‑fatty‑acyl‑phospholipid synthase protein	G-A	P398L (CCG-CTG)	SNP																	1
NC_003295	395891	coxC	cytochrome C oxidase subunit III transmembrane protein	C-T	P20S (CCG-TCG)	SNP																	1
NC_003296	1968320	coxN	cytochrome C oxidase polypeptide I	C-T	P325S (CCG-TCG)	SNP																	1
NC_003295	2329409	cscK	fructokinase protein	2 bp-TT	coding (814‑815/957 nt)	SNP																	1
NC_003295	2629335	cysI1	sulfite reductase oxidoreductase protein	G-A	P430S (CCC-TCC)	SNP																	1
NC_003295	2046068	cysI2	sulfite reductase oxidoreductase protein	C-T	V140V (GTC-GTT)	SNP																	1
NC_003296	498156	fliI	flagellum‑specific ATP synthase	C-T	L173L (CTC-CTT)	SNP																	1
NC_003296	302866	glgX -/- glgB	glycogen operon protein GlgX/glycogen branching enzyme	C-T	intergenic (‑276/+317)	SNP																	1
NC_003295	2861525	glnE	glutamate‑ammonia‑ligase adenylyltransferase	C-T	E343E (GAG-GAA)	SNP																	1
NC_003295	2144600	hemP +/- glcG	putative hemin uptake protein/GLCG protein	C-T	intergenic (+124/+70)	SNP																	1
NC_003296	1089672	hrcV	Hrp conserved HRCV transmembrane protein	G-A	P684L (CCG-CTG)	SNP																	1
NC_003296	1717074	kgd	alpha‑ketoglutarate decarboxylase	C-T	L840L (CTG-TTG)	SNP																	1
NC_003295	1516228	lpxA	UDP‑N‑acetylglucosamine acyltransferase	2 bp-TT	coding (96‑97/816 nt)	SNP																	1
NC_003296	825485	mmsB	3‑hydroxyisobutyrate dehydrogenase oxidoreductase protein	G-A	F238F (TTC-TTT)	SNP																	1
NC_003296	29789	mntH	putative manganese transport transmembrane protein	C-T	R26C (CGC-TGC)	SNP																	1
NC_003295	1632812	mrsA	putative phosphoglucosamine mutase (MRSA protein)	G-A	G329S (GGC-AGC)	SNP																	1
NC_003295	2759280	murB	UDP‑N‑acetylenolpyruvoylglucosamine reductase oxidoreductase protein	G-A	E201K (GAA-AAA)	SNP																	1
CU633751	31286	nifA	NifA transcriptional activator	G-A	E51K (GAG-AAG)	SNP																	1
CU633751	30751	nodJ	NodJ membrane transport nodulation protein, ABC‑type transporter	C-T	D58N (GAT-AAT)	SNP																	1
NC_003295	21018	pckA +/+ RSc0018	phosphoenolpyruvate carboxykinase/response regulator transcription regulator protein	T-A	intergenic (+218/‑627)	SNP																	1
NC_003296	1195120	pntAa2	NAD(P) transhydrogenase alpha subunit P	G-A	V167V (GTG-GTA)	SNP																	1
CU633751	567	pRALTA_0001	restriction modification Type III methylase	C-T	F183F (TTC-TTT)	SNP																	1
CU633751	6178	pRALTA_0006	putative restriction endonuclease/methyltransferase	2 bp-AA	coding (326‑327/3207 nt)	SNP																	1
CU633751	6607	pRALTA_0006	putative restriction endonuclease/methyltransferase	A-G	Q252R (CAA-CGA)	SNP																	1
CU633751	6671	pRALTA_0006	putative restriction endonuclease/methyltransferase	G-A	E273E (GAG-GAA)	SNP																	1
CU633751	39245	pRALTA_0033 -/- pRALTA_0034	hypothetical protein/hypothetical protein; putative membrane protein	C-T	intergenic (‑274/+354)	SNP																	1
CU633751	119385	pRALTA_0135	conserved hypothetical protein; putative membrane protein	G-A	G415E (GGA-GAA)	SNP																	1
CU633751	200299	pRALTA_0231 -/+ pRALTA_0232	transposase, IS5 family/putative integral membrane protein	T-G	intergenic (‑248/‑313)	SNP																	1
CU633751	226044	pRALTA_0263 -/- pRALTA_0264	hypothetical protein/transposase, IS5 family	C-T	intergenic (‑72/+168)	SNP																	1
CU633751	29973	pRALTA_0349	conserved hypothetical protein	G-A	L26L (CTC-CTT)	SNP																	1
CU633751	29989	pRALTA_0350	hypothetical protein	+A	Frameshift	Insertion																	1
CU633751	340323	pRALTA_0394	fused transposase IS66/IS21	C-T	I674I (ATC-ATT)	SNP																	1
CU633751	345859	pRALTA_0398	conserved hypothetical protein; putative phosphoenolpyruvate synthase/pyruvate phosphate dikinase	A-G	F461L (TTC-CTC)	SNP																	1
CU633751	473037	pRALTA_0570 -/+ pRALTA_0572	hypothetical protein/putative modular protein; sulfotransferase N_term, MSF transporter C_term	G-A	intergenic (‑343/‑223)	SNP																	1
CU633751	476504	pRALTA_0573	conserved hypothetical protein, condensation domain	C-T	F322F (TTC-TTT)	SNP																	1
CU633751	486366	pRALTA_0584	transposase fragment, IS5 family	G-A	G9E (GGA-GAA)	SNP																	1
CU633751	501689	pRALTA_0614	Integrase/recombinase	C-T	E352E (GAG-GAA)	SNP																	1
CU633751	548593	pRALTA_0662	putative ATPase; putative exported protein	C-T	P157S (CCC-TCC)	SNP																	1
CU633751	556958	pRALTA_0671	putative DNA/RNA helicase, SNF2 family	C-T	L875L (CTC-CTT)	SNP																	1
NC_003296	283	repA +/- cspD3	REPA replicase protein/cold shock‑like transcription regulator protein	C-T	intergenic (+586/+290)	SNP																	1
NC_003295	24995	RSc0227	hypothetical protein	G-A	E64E (GAG-GAA)	SNP																	1
NC_003295	86543	RSc0823	hypothetical protein	C-T	P117L (CCA-CTA)	SNP																	1
NC_003295	90751	RSc0873	putative bacteriophage‑related transmembrane protein	G-A	E768K (GAG-AAG)	SNP																	1
NC_003295	938744	RSc0891	putative site‑specific integrase/recombinase protein	A-G	Q388R (CAG-CGG)	SNP																	1
NC_003295	1040384	RSc0989	putative transcription regulator protein	C-T	I213I (ATC-ATT)	SNP																	1
NC_003295	1052783	RSc1003	carboxypeptidase	G-A	F468F (TTC-TTT)	SNP																	1
NC_003295	1181202	RSc1122	hypothetical protein	C-T	V138V (GTC-GTT)	SNP																	1
NC_003295	1217462	RSc1157	hypothetical protein	C-T	G58R (GGG-AGG)	SNP																	1
NC_003295	1666342	RSc1553	hypothetical protein	C-T	G598G (GGC-GGT)	SNP																	1
NC_003295	1666346	RSc1553	hypothetical protein	C-T	L600F (CTC-TTC)	SNP																	1
NC_003295	1878581	RSc1755 -/+ pehB	transposase/exo‑poly‑galacturonase signal peptide protein	G-A	intergenic (‑202/‑58)	SNP																	1
NC_003295	1931040	RSc1795 +/- RSc1796	hypothetical protein/putative N‑acetylmuramoyl‑L‑alanine amidase protein	2 bp-TT	intergenic (+20/+193)	SNP																	1
NC_003295	2071979	RSc1887	putative acyl coenzyme A thioester hydrolase protein	C-T	L164L (CTC-CTT)	SNP																	1
NC_003295	2080989	RSc1894	methyl‑accepting chemotaxis transducer transmembrane protein	C-A	L437L (CTG-CTT)	SNP																	1
NC_003295	2081142	RSc1894	methyl‑accepting chemotaxis transducer transmembrane protein	C-T	E386E (GAG-GAA)	SNP																	1
NC_003295	2081715	RSc1894	methyl‑accepting chemotaxis transducer transmembrane protein	G-C	T195T (ACC-ACG)	SNP																	1
NC_003295	2082826	RSc1894 -/- RSc1895	methyl‑accepting chemotaxis transducer transmembrane protein/putative transcription regulator protein	T-A	intergenic (‑527/+224)	SNP																	1
NC_003295	2149269	RSc1974	lipooligosaccharide transporter ATP‑binding subunit	C-T	L301L (CTG-TTG)	SNP																	1
NC_003295	2201129	RSc2022 +/+ RSc2023	hypothetical protein/hypothetical protein	+TGCGTGGC	intergenic (+119/‑17)	Insertion																	1
NC_003295	2315245	RSc2132 -/- RSc2133	hypothetical protein/hypothetical protein	C-T	intergenic (‑535/+131)	SNP																	1
NC_003295	2315255	RSc2132 -/- RSc2133	hypothetical protein/hypothetical protein	2 bp-TT	intergenic (‑545/+120)	SNP																	1
NC_003295	2437266	RSc2243 +/+ RSc2244	transcription regulator protein/substrate‑binding periplasmic ABC transporter protein	G-A	intergenic (+12/‑138)	SNP																	1
NC_003295	2461150	RSc2270	hypothetical protein	G-A	L12L (CTC-CTT)	SNP																	1
NC_003295	2504143	RSc2303	GSPD‑like protein	C-T	E349K (GAG-AAG)	SNP																	1
NC_003295	2504196	RSc2303	GSPD‑like protein	A-T	I331N (ATC-AAC)	SNP																	1
NC_003295	2543410	RSc2344	hypothetical protein	G-A	V85V (GTG-GTA)	SNP																	1
NC_003295	2684835	RSc2476	hypothetical protein	G-A	T112I (ACC-ATC)	SNP																	1
NC_003295	2701910	RSc2495	hydrolase protein	G-C	V86L (GTG-CTG)	SNP																	1
NC_003295	2794611	RSc2588	transcription regulator protein	C-T	E296K (GAA-AAA)	SNP																	1
NC_003295	2814049	RSc2612 +/- RSc2613	hypothetical protein/hypothetical protein	2 bp-TT	intergenic (+94/+255)	SNP																	1
NC_003295	2821219	RSc2619	hypothetical protein	C-T	T287T (ACC-ACT)	SNP																	1
NC_003295	3187266	RSc2958 -/- vacJ	signal peptide protein/lipoprotein precursor (VACJ) transmembrane	2 bp-TT	intergenic (‑105/+49)	SNP																	1
NC_003295	3361126	RSc3121 +/+ RSc3122	hypothetical protein/indolepyruvate ferredoxin oxidoreductase	C-T	intergenic (+7/‑279)	SNP																	1
NC_003295	3473347	RSc3212	hypothetical protein	G-A	L265F (CTC-TTC)	SNP																	1
NC_003295	3508869	RSc3253	sulfur oxidation signal peptide protein	G-A	P468S (CCC-TCC)	SNP																	1
NC_003295	3658484	RSc3392 +/- tISRso5	response regulator transcription regulator protein/ISRSO5‑transposase protein	Δ1 bp	intergenic (+579/+900)	Deletion																	1
NC_003296	3434	RSp0029 -/+ RSp0030	putative HNS‑like transcription regulator protein/oxacillin hydrolase	C-T	intergenic (‑254/‑559)	SNP																	1
NC_003296	89485	RSp0079 -/- RSp0080	putative DNA‑binding transcriptional regulatory transcription regulator protein/hypothetical protein	G-A	intergenic (‑25/+153)	SNP																	1
NC_003296	9723	RSp0086	putative RHS‑related protein	G-A	T713T (ACG-ACA)	SNP																	1
NC_003296	144487	RSp0124	putative lipoprotein transmembrane	C-T	V93V (GTG-GTA)	SNP																	1
NC_003296	185278	RSp0160	hypothetical protein	2 bp-TT	coding (801‑802/2160 nt)	SNP																	1
NC_003296	20244	RSp0165 -/- cysC2	hypothetical protein/adenylylsulfate kinase	Δ1 bp	intergenic (‑10025/+5372)	Deletion																	1
NC_003296	285775	RSp0228	putative phenol‑degradative gene regulator transcription regulator protein	C-T	G126S (GGC-AGC)	SNP																	1
NC_003296	3318	RSp0255	methyl‑accepting chemotaxis transducer transmembrane protein	G-A	S472L (TCG-TTG)	SNP																	1
NC_003296	399484	RSp0304	hypothetical protein	G-A	V178V (GTC-GTT)	SNP																	1
NC_003296	428531	RSp0327	hypothetical protein	C-T	P173L (CCG-CTG)	SNP																	1
NC_003296	511234	RSp0403 +/- RSp0404	putative signal peptide protein/hypothetical protein	+C	intergenic (+2154/+1380)	Insertion																	1
NC_003296	592713	RSp0476	putative RHS‑related transmembrane protein	C-T	P265L (CCC-CTC)	SNP																	1
NC_003296	664355	RSp0532	putative aminopeptidase transmembrane protein	G-A	P726S (CCA-TCA)	SNP																	1
NC_003296	690141	RSp0549	hypothetical protein	T-A	V84D (GTT-GAT)	SNP																	1
NC_003296	722431	RSp0586 -/- RSp0587	hypothetical protein/putative signal peptide protein	G-A	intergenic (‑290/+153)	SNP																	1
NC_003296	741646	RSp0609	hypothetical protein	C-T	E78K (GAG-AAG)	SNP																	1
NC_003296	771332	RSp0631	lipoprotein	C-T	A333A (GCC-GCT)	SNP																	1
NC_003296	85115	RSp0670	transporter lipoprotein transmembrane	Δ1 bp	Frameshift	Deletion																	1
NC_003296	882895	RSp0695	putative signal peptide protein	G-A	G15S (GGC-AGC)	SNP																	1
NC_003296	893827	RSp0704 +/+ RSp0705	transcription regulator protein/amino‑acid transmembrane ABC transporter protein	C-T	intergenic (+99/‑64)	SNP																	1
NC_003296	955905	RSp0758	hypothetical protein	G-A	R99Q (CGA-CAA)	SNP																	1
NC_003296	1064949	RSp0842	leucine‑rich‑repeat protein	C-T	F493F (TTC-TTT)	SNP																	1
NC_003296	1139169	RSp0902	putative integrase/recombinase protein	2 bp-AA	coding (356‑357/1701 nt)	SNP																	1
NC_003296	1155173	RSp0915 +/- RSp0916	hypothetical protein/lipoprotein	2 bp-TT	intergenic (+189/+330)	SNP																	1
NC_003296	1156759	RSp0917	two component response regulator transcription regulator protein	C-T	L6L (CTC-CTT)	SNP																	1
NC_003296	1175966	RSp0930	hypothetical protein	C-T	E923K (GAG-AAG)	SNP																	1
NC_003296	1219344	RSp0967	putative lipoprotein	G-A	A108A (GCC-GCT)	SNP																	1
NC_003296	1276915	RSp1012	putative acyl transferase protein	T-C	K2R (AAG-AGG)	SNP																	1
NC_003296	1348675	RSp1066	hypothetical protein	G-A	R116W (CGG-TGG)	SNP																	1
NC_003296	1421873	RSp1124	putative NADP‑dependent zinc‑type alcohol dehydrogenase oxidoreductase protein	G-A	S44F (TCC-TTC)	SNP																	1
NC_003296	1502137	RSp1181	putative outer membrane efflux transmembrane protein	T-C	F443L (TTC-CTC)	SNP																	1
NC_003296	1580509	RSp1242	putative transmembrane cytochrome bd‑II oxidase (subunit I) oxidoreductase protein	2 bp-TT	coding (816‑817/1389 nt)	SNP																	1
NC_003296	1581070	RSp1242	putative transmembrane cytochrome bd‑II oxidase (subunit I) oxidoreductase protein	G-A	R459R (CGG-CGA)	SNP																	1
NC_003296	1874541	RSp1493 +/- RSp1494	hypothetical protein/hypothetical protein	C-T	intergenic (+80/+251)	SNP																	1
NC_003296	1884114	RSp1502	signal peptide protein	G-C	A100A (GCC-GCG)	SNP																	1
NC_003296	1927973	RSp1539	hemagglutinin‑related protein	C-T	K2619K (AAG-AAA)	SNP																	1
NC_003296	1975518	RSp1572	putative transport transmembrane protein	C-G	F338L (TTC-TTG)	SNP																	1
NC_003296	2063454	RSp1643	hypothetical protein	G-A	R116Q (CGA-CAA)	SNP																	1
NC_003296	2072751	RSp1657	putative cyclopropane‑mycolic acid synthase (methyltransferase) protein	G-A	E106E (GAG-GAA)	SNP																	1
NC_003296	2089750	RSp1676	composite two‑component sensor kinase and response regulator hybrid transcription regulator protein	G-A	R373C (CGC-TGC)	SNP																	1
NC_003295	1820605	tISRso18	ISRSO18‑transposase protein	C-T	D212N (GAT-AAT)	SNP																	1
NC_003296	68897	tISRso8b	ISRSO8‑transposase orfB protein	G-A	E293K (GAA-AAA)	SNP																	1
NC_003295	2792800	traG	plasmid conjugation TRAG transmembrane protein	G-A	F419F (TTC-TTT)	SNP																	1
NC_003295	1230938	tRNA‑serV +/- fabI	tRNA‑Ser/enoyl‑(acyl carrier protein) reductase	C-T	intergenic (+12/+166)	SNP																	1
NC_003295	2207036	ureC	urease subunit alpha	G-A	L251L (CTC-CTT)	SNP																	1
NC_003295	3187641	vacJ	lipoprotein precursor (VACJ) transmembrane	C-A	R162L (CGC-CTC)	SNP																	1
NC_003295	3187816	vacJ	lipoprotein precursor (VACJ) transmembrane	C-T	E104K (GAA-AAA)	SNP																	1
CU633751	373125	xpsR3	transcriptional regulator	G-A	R8C (CGC-TGC)	SNP																	1
NC_003296	2051917	xylF	D‑xylose‑binding periplasmic ABC transporter protein	C-T	P25L (CCG-CTG)	SNP																	1
a signals + and -represent the localization of the gene in the positive or in the negative DNA strand, respectively. bIndels are separated by group, as insertions or deletions. Δ, deletion of one or more nucleotide in the DNA sequence. +, insertion of one or more nucleotide in the DNA sequence. cintergenic (x/x), negative values of “x” represent the distance between the mutation position and the …

## Sheet: lineage M
Supplementary Table S10. Mutations present in the evolved clones from the lineage M
Replicon	Position	Genea	Description	Mutationb	Change effectc	Mutation type	Clone M2	Clone M4	Clone M6	Clone M8	Clone M10	Clone M12	Clone M14	Clone M16	Clone M35
NC_003295	2759379	murB	UDP‑N‑acetylenolpyruvoylglucosamine reductase oxidoreductase protein	C-T	P234S (CCG-TCG)	SNP	1	1	1	1	1	1	1	1	1
CU633751	305695	nodA	NodA N‑acyltransferase	G-A	A87A (GCC-GCT)	SNP	1	1	1	1	1	1	1	1	1
NC_003295	2945312	phcS	transmembrane sensor histidine kinase transcription regulator protein	T-G	L161R (CTG-CGG)	SNP	1	1	1	1	1	1	1	1	1
NC_003295	282548	RSc0251	hypothetical protein	T-A	S100S (TCT-TCA)	SNP	1	1	1	1	1	1	1	1	1
NC_003295	2487850	RSc2294	hypothetical protein	G-A	Y202Y (TAC-TAT)	SNP	1	1	1	1	1	1	1	1	1
CU633751	405678	pRALTA_0473	transposase, IS5 family	C-T	L74L (CTC-CTT)	SNP	1	1	1		1	1	1		1
NC_003296	936788	RSp0747	putative Type VI secretion protein (DUF879)	C-T	P182L (CCG/CTG)	SNP		1
CU633751	327954	nifV	Homocitrate synthase	G-A	I251I (ATC-ATT)	SNP			1	1	1	1	1	1	1
NC_003295	2473761	RSc2277	hypothetical protein	C-T	S212F (TCC-TTC)	SNP			1	1	1	1	1	1	1
NC_003296	718187	TIS1421b +/+ RSp0583	IS1421‑transposase protein B/exoglucanase A	G-A	intergenic (+377/‑44)	SNP			1	1	1	1	1	1	1
NC_003295	322207	vsrA	transmembrane sensor kinase vsrA transcription regulator protein	Δ1 bp	Frameshift	Deletion			1	1	1	1	1	1	1
NC_003295	1052642	RSc1003	putative Carboxypeptidase S1	C-T	A515A (GCG/GCA)	SNP			1	1		1
NC_003295	1950557	RSc1806	putative polyketide synthase	G-C	P2688P (CCC/CCG)	SNP			1	1		1
NC_003296	82294	fdhA	formate dehydrogenase similar to ydeP, related to acid resistance with formate dehydrogenase/DMSO reductase	C-T	D706D (GAC/GAT)	SNP			1			1
NC_003296	82298	fdhA	formate dehydrogenase similar to ydeP, related to acid resistance with formate dehydrogenase/DMSO reductase	A-G	T708A (ACC/GCC)	SNP			1			1
NC_003296	1038946	ripFA1	Type III effector protein (avrpphf family)	C-T	S14F (TCT/TTT)	SNP			1
NC_003295	133826	RSc0114	conserved hypothetical protein, Putative 2-nitropropane dioxygenase	Δ1 bp	Frameshift	Deletion			1
NC_003295	133827	RSc0114	conserved hypothetical protein, Putative 2-nitropropane dioxygenase	Δ1 bp	Frameshift	Deletion			1
NC_003295	133828	RSc0114	conserved hypothetical protein, Putative 2-nitropropane dioxygenase	Δ1 bp	Frameshift	Deletion			1
NC_003295	133830	RSc0114	conserved hypothetical protein, Putative 2-nitropropane dioxygenase	Δ1 bp	Frameshift	Deletion			1
NC_003295	133831	RSc0114	conserved hypothetical protein, Putative 2-nitropropane dioxygenase	Δ1 bp	Frameshift	Deletion			1
NC_003295	133832	RSc0114	conserved hypothetical protein, Putative 2-nitropropane dioxygenase	Δ1 bp	Frameshift	Deletion			1
NC_003295	233346	RSc0209	conserved membrane protein of unknown function	G-A	A35V (GCC/GTC)	SNP			1
NC_003295	789124	aroG2	phospho‑2‑dehydro‑3‑deoxyheptonate aldolase	C-T	F135F (TTC-TTT)	SNP				1	1		1	1	1
NC_003295	673429	RSc0625	transcription regulator protein	C-T	S315L (TCG-TTG)	SNP				1	1		1	1	1
NC_003295	2805506	RSc2601	hypothetical protein	G-A	P326P (CCC-CCT)	SNP				1	1		1	1	1
NC_003296	1455032	RSp1155	hypothetical protein	G-T	Y596* (TAC-TAA)	SNP				1	1		1	1	1
NC_003296	1713837	RSp1363	methyl‑accepting chemotaxis transducer transmembrane protein	C-G	T371S (ACC-AGC)	SNP				1	1		1	1	1
NC_003295	560715	gmhB	D-glycero-D-manno-heptose 1,7-bisphosphate phosphatase	G-A	H185Y (CAT-TAT)	SNP				1	1		1	1
CU633751	313620	nifA	NifA transcriptional activator	C-T	P304L (CCG/CTG)	SNP				1		1
NC_003295	1310214	RSc1237	putative myo-inositol catabolism protein (iolB)	G-A	V141V (GTC/GTT)	SNP				1		1
NC_003296	1904222	RSp1521	putative type iv secretory pathway virj component-related protein	G-A	A241A (GCC/GCT)	SNP				1		1
NC_003295	2357063	RSc2173	sugar ATP binding ABC transporter protein	C-T	F171F (TTC-TTT)	SNP				1					1
NC_003295	2450787	RSc2258	amino acid ABC transporter transmembrane protein	C-T	F141F (TTC-TTT)	SNP				1					1
NC_003295	3497179	RSc3240	hypothetical protein	G-A	G412R (GGA-AGA)	SNP				1					1
NC_003296	566194	RSp0454	rhs‑related protein	C-T	T234T (ACG-ACA)	SNP				1					1
NC_003295	2094062	RSc1913	GpU bacteriophage P2 tail protein GPU	C-T	A111T (GCG-ACG)	SNP					1		1	1
NC_003296	1595952	RSp1261	conserved hypothethical protein	C-T	E330K (GAA-AAA)	SNP					1		1	1
NC_003296	2018970	RSp1605	conserved hypothethical protein	C-G	P1957A (CCC-GCC)	SNP					1		1	1
NC_003295	2700128	RSc2493	putative Cytochrome-c peroxidase	C-T	S136L (TCG/TTG)	SNP					1
NC_003295	3371756	eutB	Ethanolamine ammonia-lyase heavy chain	T-G	K355Q (AAG/CAG)	SNP					1
NC_003296	707635	RSp0565 -/+ RSp0566	conserved exported protein of unknown function; InsC transposase	G-A	intergenic (-109/-110)	SNP					1
NC_003296	1350156	RSp1068 / RALSOp_1199	conserved protein of unknown function; protein of unknown function	G-A	S3F (TCT/TTT)	SNP					1
NC_003296	1777005	flhC	Flagellar transcriptional activator FlhC; sigma factor	G-A	L65L (CTC/CTT)	SNP						1
NC_003295	3213121	lysA +/- RSc2980	Diaminopimelate decarboxylase/conserved membrane protein of unknown function	Δ1 bp	intergenic (+9/+137)	Deletion						1
NC_003295	1029502	parC	DNA topoisomerase IV, subunit A	C-T	F574F (TTC/TTT)	SNP						1
NC_003295	231744	RALSOc_0220	protein of unknown function	C-T	R317K (AGA/AAA)	SNP						1
NC_003296	64918	RSp0057	putative 4-vinyl reductase motif harboring protein	C-T	H167Y (CAC/TAC)	SNP						1
NC_003296	715695	RSp0577 -/- RSp0578	conserved protein of unknown function / conserved protein of unknown function	C-T	intergenic (-348/+353)	SNP						1
NC_003296	828648	RSp0651	putative acetate--CoA ligase	G-A	P312S (CCG/TCG)	SNP						1
NC_003296	1136659	popF2	putative secreted protein PopF2	G-A	P157P (CCG-CCA)	SNP							1	1
CU633751	494225	pRALTA_0597 -/+ pRALTA_0598	hypothetical protein, hypothetical protein	G-A	Intergenic (-181/-390)	SNP							1	1
NC_003295	381605	ptsI +/+ bfd	PTS family enzyme I and Hpr components, PEP-protein phosphotransferase; bacterioferritin-associated ferredoxin protein	C-T	Intergenic (+55/-158)	SNP							1	1
NC_003295	2869462	tldD +/+ aroG	TldD peptidase; AroG 3-deoxy-D-arabinoheptulosonate-7-phosphate synthase (DAHP synthetase, phenylalanine-repressible)	A-T	Intergenic (+87/-306)	SNP							1	1
NC_003296	94820	RSp0085	putative rhs-related protein	T-A	S780T (TCG-ACG)	SNP								1
NC_003296	94823	RSp0085	putative rhs-related protein	G-T	D781Y (GAC-TAC)	SNP								1
CU633751	326562	fixA	Electron transfer flavoprotein beta‑subunit	C-T	W209* (TGG-TGA)	SNP									1
NC_003295	1115464	lepB	signal peptidase I	T-G	F93V (TTC-GTC)	SNP									1
CU633751	311706	nodD	NodD transcriptional regulator; lysR family	C-T	F131F (TTC-TTT)	SNP									1
CU633751	387384	pRALTA_0449	Cytochrome P450‑terp	T-C	E183E (GAA-GAG)	SNP									1
NC_003295	223602	RSc0201	hypothetical protein	C-T	P120S (CCC-TCC)	SNP									1
NC_003295	461526	RSc0432	hypothetical protein	G-A	P127S (CCC-TCC)	SNP									1
NC_003295	1993577	RSc1824	hypothetical protein	C-T	V20V (GTG-GTA)	SNP									1
NC_003295	2202924	RSc2025	hypothetical protein	G-A	H29Y (CAT-TAT)	SNP									1
NC_003295	2342007	RSc2158	hypothetical protein	C-T	S254L (TCG-TTG)	SNP									1
NC_003295	2360077	RSc2175	transmembrane ABC transporter protein	C-T	A295A (GCC-GCT)	SNP									1
NC_003295	2486818	RSc2293	hypothetical protein	C-T	E239K (GAA-AAA)	SNP									1
NC_003295	3255825	RSc3030	putative signal peptide protein	+GGGG	Frameshift	Insertion									1
NC_003295	3504615	RSc3248 +/+ RSc3249	putative bacteriophage‑related protein/putative signal peptide protein	A-T	intergenic (+44/‑567)	SNP									1
NC_003295	3504617	RSc3248 +/+ RSc3249	putative bacteriophage‑related protein/putative signal peptide protein	C-T	intergenic (+46/‑565)	SNP									1
NC_003296	98547	RSp0088	hypothetical protein	2 bp-AA	coding (5‑6/546 nt)	SNP									1
NC_003296	243180	RSp0197 +/+ RSp0198	chorismate mutase/hypothetical protein	A-G	intergenic (+397/‑145)	SNP									1
NC_003296	273879	RSp0219	hypothetical protein	C-T	P313S (CCA-TCA)	SNP									1
NC_003296	886370	RSp0697	dehydrogenase/reductase oxidoreductase protein	C-T	S252F (TCT-TTT)	SNP									1
NC_003296	1434148	RSp1137	putative RHS‑related transmembrane protein	2 bp-AA	coding (2880‑2881/4554 nt)	SNP									1
NC_003296	1440964	RSp1140	substrate‑binding periplasmic (PBP) ABC transporter protein	G-A	A72V (GCC-GTC)	SNP									1
NC_003296	1877605	RSp1496	cation‑efflux system transmembrane protein	G-A	L8F (CTC-TTC)	SNP									1
NC_003296	2059930	RSp1639 +/+ RSp1640	transcriptional regulator transcription regulator protein/lipoprotein transmembrane	C-T	intergenic (+254/‑546)	SNP									1
NC_003296	67020	stcD	stachydrine utilization oxidoreductase protein	G-A	S669S (TCG-TCA)	SNP									1
NC_003296	1487735	TIS1021 -/+ RSp1180	TIS1021 transposase/putative hemagglutinin/hemolysin‑related protein	T-C	intergenic (‑185/‑629)	SNP									1
NC_003296	1431652	tISRso18 -/- RSp1137	ISRSO18‑transposase protein/putative RHS‑related transmembrane protein	T-A	intergenic (‑94/+823)	SNP									1
CU633751	325139	fixC	Electron‑transferring‑flavoprotein dehydrogenase	C-T	K27K (AAG-AAA)	SNP									1
NC_003295	2557390	hemC	porphobilinogen deaminase	G-A	I199I (ATC-ATT)	SNP									1
NC_003296	1717268	kgd +/- RSp1365	alpha‑ketoglutarate decarboxylase/hypothetical protein	C-T	intergenic (+66/+604)	SNP									1
NC_003295	1145809	nagI	gentisate 1,2‑dioxygenase oxidoreductase protein	G-A	A91A (GCC-GCT)	SNP									1
CU633751	68613	pRALTA_0069	conserved hypothetical protein	C-T	G11E (GGA-GAA)	SNP									1
CU633751	179116	pRALTA_0210	conserved hypothetical protein; putative pilus‑related protein (bfpG homolog); putative membrane protein	G-A	Q98* (CAG-TAG)	SNP									1
CU633751	257791	pRALTA_0301 +/+ pRALTA_0305	Phage integrase/transposase, ISL3 family	2 bp-TC	intergenic (+850/‑1323)	SNP									1
CU633751	347315	pRALTA_0398 - / + pRALTA_0405	conserved hypothetical protein; putative phosphoenolpyruvate synthase/pyruvate phosphate dikinase/hypothetical protein	C-T	intergenic (‑76/‑1911)	SNP									1
CU633751	466444	pRALTA_0558 -/- pRALTA_0561	hypothetical protein/transposase, IS66 family	G-A	intergenic (‑165/+539)	SNP									1
NC_003295	2373875	purD	phosphoribosylamine‑‑glycine ligase	G-A	A156T (GCG-ACG)	SNP									1
NC_003295	215802	RSc0194	zinc‑dependent alcohol dehydrogenase oxidoreductase protein	G-C	R229P (CGG-CCG)	SNP									1
NC_003295	625764	RSc0582	hypothetical protein	G-A	Q189* (CAG-TAG)	SNP									1
NC_003295	894881	RSc0857	bacteriophage‑like protein	G-A	W427* (TGG-TGA)	SNP									1
NC_003295	2201129	RSc2022 +/+ RSc2023	hypothetical protein/hypothetical protein	+TGCGTGGC	intergenic (+119/‑17)	Insertion									1
NC_003295	2687236	RSc2478	hypothetical protein	C-T	L83L (CTG-CTA)	SNP									1
NC_003295	2791747	RSc2585	hypothetical protein	G-A	H96Y (CAT-TAT)	SNP									1
NC_003295	3478116	RSc3218	hypothetical protein	C-T	G482D (GGC-GAC)	SNP									1
NC_003295	3658484	RSc3392 +/- tISRso5	response regulator transcription regulator protein/ISRSO5‑transposase protein	Δ1 bp	intergenic (+579/+900)	Deletion									1
NC_003296	34201	RSp0029 -/+ RSp0030	putative HNS‑like transcription regulator protein/oxacillin hydrolase	C-T	intergenic (‑115/‑698)	SNP									1
NC_003296	93695	RSp0085	putative RHS‑related protein	G-A	G405S (GGT-AGT)	SNP									1
NC_003296	117222	RSp0103	putative VGR‑related protein	2 bp-TT	coding (2500‑2501/2658 nt)	SNP									1
NC_003296	184572	RSp0160	hypothetical protein	C-T	P32L (CCC-CTC)	SNP									1
NC_003296	511234	RSp0403 +/- RSp0404	putative signal peptide protein/hypothetical protein	+C	intergenic (+2154/+1380)	Insertion									1
NC_003296	602759	RSp0481	substrate‑binding periplasmic (PBP) ABC transporter protein	G-A	S82L (TCG-TTG)	SNP									1
NC_003296	937234	RSp0747	hypothetical protein	C-T	P331S (CCG-TCG)	SNP									1
NC_003296	937408	RSp0747	hypothetical protein	G-A	G389R (GGG-AGG)	SNP									1
NC_003296	1174220	RSp0930	hypothetical protein	C-T	E1505K (GAG-AAG)	SNP									1
NC_003296	1288937	RSp1022	hypothetical protein	G-A	K28K (AAG-AAA)	SNP									1
NC_003296	1395089	RSp1100	putative lipoprotein transmembrane	A-C	L282R (CTC-CGC)	SNP									1
NC_003296	1422756	RSp1126	transcription regulator protein	C-T	N135N (AAC-AAT)	SNP									1
NC_003296	1638275	RSp1288	putative type‑4 fimbrial biogenesis pilY1‑related protein	Δ4 bp	Frameshift	Deletion									1
NC_003296	1845117	RSp1465 +/+ RSp1466	hypothetical protein/signal peptide protein	A-G	intergenic (+243/‑168)	SNP									1
NC_003296	2073602	RSp1658	hypothetical protein	C-T	I100I (ATC-ATT)	SNP									1
NC_003295	449331	uvrA1 -/+ RSc0421	excinuclease ABC subunit A/putative multidrug‑efflux transporter transmembrane protein	G-A	intergenic (‑165/‑58)	SNP									1
a signals + and -represent the localization of the gene in the positive or in the negative DNA strand, respectively. bIndels are separated by group, as insertions or deletions. Δ, deletion of one or more nucleotide in the DNA sequence. +, insertion of one or more nucleotide in the DNA sequence. cintergenic (x/x), negative values of “x” represent the distance between the mutation position and the …
