# Supplementary material for: A Selective Bottleneck During Host Entry Drives the Evolution of New Legume Symbionts
Source: Mol Biol Evol. 2023 May 15;40(5):msad116. doi: 10.1093/molbev/msad116 (PMC10220510; doi:10.1093/molbev/msad116)
Supplement: msad116_Supplementary_Data [file msad116_supplementary_data.zip › Table_S11.xlsx]

## Sheet: Table S11
Supplementary Table S11. Parameter values used in computer simulations
Variable parameters
Parameter	Definition	Valuesa
B	Number of nodules (size of nodulation bottleneck)	10, 30, 100, 300, 1000 or 3000
ωn0	Nodulation competitiveness of the ancestor	10-4, 10-3, or 10-2
ωp0	Within-nodule proliferation fitness of the ancestor	10-4, 10-3, or 10-2
k	Dimension of the Nodulation competitiveness phenotype	3, 6, 8, 10 or 20
l	Dimenion of the Proliferation phenotype	3, 6, 8, 10 or 20
m	Dimension of the pleiotropic Nodulation competitiveness/Proliferation phenotype	0, 2 or 4
Fixed parameters
Parameter	Definition	Value
Nrhizo	Number of bacteria in the rhizosphere	10+6
Nnod	Maximum number of bacteria per nodule	10+8
µrhizo	Mutation rate in the rhizosphere	10-2
Ncycles	Number of evolutionary cycles	50
αfit	Shape of inversed Gamma distribution of fitness effects	2.5
βfit	Scale of inversed Gamma distribution of fitness effects	0.15
αmut	Shape of inversed Gamma distribution of mutation effects	2.04
βmut	Scalee of inversed Gamma distribution of mutation effects	0.0208
aBold values mark the default values used in most simulations
