# Supplementary material for: A Selective Bottleneck During Host Entry Drives the Evolution of New Legume Symbionts
Source: Mol Biol Evol. 2023 May 15;40(5):msad116. doi: 10.1093/molbev/msad116 (PMC10220510; doi:10.1093/molbev/msad116)
Supplement: msad116_Supplementary_Data [file msad116_supplementary_data.zip › Table_S12.xlsx]

## Sheet: Fitness
Supplementary Table S12. Raw data obtained for the phenotypic characterisation of Ralstonia evolved clones compared to C. taiwanensis
Assay	Comparison	Experiment	Number of plants analyzed	Number of nodules harvested	Number of C. taiwanensis bacteria in the inoculum	Number of Ralstonia evolved clone in the inoculum	Number of C. taiwanensis bacteria in nodule bacterial population	Number of Ralstonia evolved clones in nodule bacterial population	Competitive index (CI)	CI mean	Standard deviation	P value (one-sided t-test, comparison of CI values with µ=1)
Symbiotic relative fitness	CBM212/C. taiwanensis	1	20	215	10658.9	7.55814e+06	1.11016e+09	300000	3.81097e-07	1.04607e-06	7.43977e-07	9.23073e-14
		2	20	194	12596.9	5.81854e+06	8.33333e+08	349324	9.07528e-07
		3	20	208	7396.45	2.94444e+06	9.09961e+07	67000	1.84958e-06
	B16/C. taiwanensis	1	10	140	4e+06	3.35306e+06	1.60388e+09	267000000	0.198591	0.103814	0.0884205	0.00161455
		2	10	91	3.64892e+06	2.77778e+06	9.90342e+08	17750000	0.023544
		3	10	152	4.33333e+06	4.53649e+06	2.24491e+09	2.09889e+08	0.0893085
	B35/C. taiwanensis	1	10	122	3.16667e+06	2.72222e+06	1.30677e+09	3.56333e+08	0.317202	0.181814	0.121416	0.00363035
		2	10	109	3.77778e+06	2.22222e+06	6.74089e+08	5.77561e+07	0.145656
		3	10	131	3.44444e+06	5.42406e+06	1.8224e+09	237000000	0.0825845
	F16/C. taiwanensis	1	10	115	7.75194e+06	4.67735e+06	1.30388e+08	4800000	0.061012	0.0421308	0.0178524	5.78833e-05
		2	10	88	5.71992e+06	2500000	232500000	4050000	0.0398549
		3	10	113	3.77778e+06	3.11111e+06	12950000	272222	0.0255255
	F35/C. taiwanensis	1	10	148	4.63511e+06	2.16667e+06	2.85667e+09	1.99225e+08	0.149194	0.132622	0.105154	0.00243168
		2	10	53	3.84615e+06	2.72222e+06	7.70491e+08	1.09969e+07	0.0201654
		3	10	122	3.55556e+06	4.93097e+06	6.94227e+08	220000000	0.228505
	CBM349/C. taiwanensis	1	20	176	9689.92	6.6075e+06	5.09624e+08	295926	8.51563e-07	2.33905e-06	3.23743e-06	1.74482e-12
		2	20	242	10465.1	5.22682e+06	3.16667e+08	957326	6.0529e-06
		3	20	186	9108.53	7.94574e+06	590000000	58000	1.12691e-07
	G16/C. taiwanensis	1	10	140	3.05556e+06	4.43787e+06	6.2687e+08	2.94667e+08	0.323645	0.230997	0.181407	0.00902435
		2	10	99	3.55556e+06	3.83333e+06	1260000000	2.98519e+07	0.0219751
		3	10	173	5.32544e+06	5.12821e+06	1.32925e+09	4.44642e+08	0.347371
	G35/C. taiwanensis	1	10	101	2.94444e+06	1.05556e+06	1.30178e+09	1.04344e+08	0.223589	0.159576	0.0556853	0.000730099
		2	10	72	4.33925e+06	3.64892e+06	6.91111e+08	7.71964e+07	0.132831
		3	10	144	2.11111e+06	5.22682e+06	1.98845e+09	6.02145e+08	0.122309
	K16/C. taiwanensis	1	10	112	4.73373e+06	2.72222e+06	2660000000	1.16567e+08	0.0762035	0.0392252	0.0328368	0.000194569
		2	10	67	3e+06	1.88889e+06	7.07377e+08	6.00204e+06	0.0134761
		3	10	118	2.94444e+06	4.93097e+06	2.12333e+09	9.95504e+07	0.027996
	K35/C. taiwanensis	1	10	128	4.24063e+06	2.33333e+06	2.53667e+09	2.11333e+08	0.151411	0.0653073	0.0746657	0.00106016
		2	10	45	4.04339e+06	2.38889e+06	5.27745e+08	8.12801e+06	0.0260681
		3	10	106	2.05556e+06	4.53649e+06	1.87447e+09	7.62939e+07	0.0184425
	CBM356/C. taiwanensis	1	20	207	12403.1	6.50888e+06	3.87485e+08	151163	7.43386e-07	6.36795e-07	3.48054e-07	2.01734e-14
		2	20	218	11240.3	5.32544e+06	3.94477e+08	46333.3	2.4791e-07
		3	20	184	9108.53	6.41026e+06	5.10186e+07	33000	9.1909e-07
	M16/C. taiwanensis	1	10	101	5.32544e+06	2.16667e+06	1.76333e+09	32225000	0.0449182	0.0192353	0.0223858	8.68064e-05
		2	10	88	4.63511e+06	2.44444e+06	2095000000	9.86331e+06	0.00892726
		3	10	104	3.74753e+06	8.52713e+06	1.66205e+09	14600000	0.00386056
	M35/C. taiwanensis	1	10	72	5.22682e+06	2.11111e+06	9.5031e+08	6.37331e+07	0.166045	0.145936	0.122634	0.00340128
		2	10	65	4.73373e+06	2.16667e+06	525000000	6.18217e+07	0.257272
		3	10	72	5.22682e+06	6.01578e+06	1730000000	28850000	0.0144892

## Sheet: Nodulation
Supplementary Table S12. Raw data obtained for the phenotypic characterization of Ralstonia evolved clones compared to C. taiwanensis
Assay	Comparison	Experiment	Number of plants analyzed	Number of nodules analyzed	Number of C. taiwanensis bacteria in the inoculum	Number of Ralstonia evolved clone in the inoculum	Number of nodules infected by C. taiwanensis	Number of nodules infected by Ralstonia evolved clones	Number of empty nodules	Number of co-infected nodules	Competitive index (CI)	CI mean	Standard deviation	P value (one-sided t-test, comparison of CI values with µ=1)
Nodulation competitiveness	CBM212/C. taiwanensis	1	20	96	5128.21	6.41026e+06	77	6	11	2	7.27273e-05	4.08839e-05	2.77694e-05	1.14357e-10
		2	20	96	7100.59	7.79093e+06	84	1	9	2	2.16998e-05
		3	20	96	7396.45	2.94444e+06	89	1	6	0	2.82247e-05
	B16/C. taiwanensis	1	20	96	4e+06	3.35306e+06	37	32	14	13	1.2413	0.726228	0.476697	0.111766
		2	20	96	3.64892e+06	2.77778e+06	59	11	21	5	0.300571
		3	20	96	4.33333e+06	4.53649e+06	48	26	10	12	0.636811
	B35/C. taiwanensis	1	20	96	3.16667e+06	2.72222e+06	35	33	19	9	1.24635	0.615609	0.554182	0.118264
		2	20	96	3.77778e+06	2.22222e+06	74	6	10	6	0.206756
		3	20	96	3.44444e+06	5.42406e+06	50	19	3	24	0.393718
	F16/C. taiwanensis	1	20	96	7.75194e+06	2.94444e+06	87	1	8	0	0.0302613	0.0236608	0.00821836	1.5738e-05
		2	20	96	3.77778e+06	3.11111e+06	84	1	11	0	0.0144558
		3	20	96	4.73373e+06	4.24063e+06	85	1	8	2	0.0262654
	F35/C. taiwanensis	1	20	96	4.63511e+06	2.16667e+06	65	15	6	10	0.658239	0.40202	0.227167	0.00899975
		2	20	96	3.84615e+06	2.72222e+06	69	9	14	4	0.22524
		3	20	96	3.55556e+06	4.93097e+06	57	20	8	11	0.322582
	CBM349/C. taiwanensis	1	20	96	6114.4	5.42406e+06	78	1	11	6	5.78088e-05	5.31728e-05	3.51873e-05	2.04618e-11
		2	20	96	5917.16	4.53649e+06	76	2	12	6	8.58123e-05
		3	20	88	7199.21	5.52268e+06	82	1	5	0	1.58972e-05
	G16/C. taiwanensis	1	20	96	3.05556e+06	4.43787e+06	28	46	11	11	1.26638	0.933674	0.658252	0.361034
		2	20	96	3.55556e+06	3.83333e+06	74	12	6	4	0.17548
		3	20	96	5.32544e+06	5.12821e+06	34	42	15	5	1.35916
	G35/C. taiwanensis	1	20	96	2.94444e+06	1.05556e+06	63	24	1	8	1.23976	0.662544	0.50106	0.113111
		2	20	96	4.33925e+06	3.64892e+06	67	22	5	2	0.408229
		3	20	96	2.11111e+06	5.22682e+06	44	32	10	10	0.339642
	K16/C. taiwanensis	1	20	96	4.73373e+06	2.72222e+06	88	2	3	3	0.0691616	0.0928585	0.0318851	0.000119253
		2	20	96	3e+06	1.88889e+06	89	4	2	1	0.080304
		3	20	96	2.94444e+06	4.93097e+06	74	11	1	10	0.12911
	K35/C. taiwanensis	1	20	96	4.24063e+06	2.33333e+06	51	20	19	6	0.819617	0.351124	0.407981	0.0385156
		2	20	88	4.04339e+06	2.38889e+06	80	3	4	1	0.0740505
		3	20	96	2.05556e+06	4.53649e+06	61	19	11	5	0.159705
	CBM356/C. taiwanensis	1	20	96	10658.9	7.00197e+06	84	2	10	0	3.62446e-05	3.95773e-05	2.34268e-05	2.78785e-11
		2	20	96	6607.5	5.42406e+06	85	3	5	3	6.4492e-05
		3	20	72	8481.26	7.98817e+06	59	1	12	0	1.79954e-05
	M16/C. taiwanensis	1	20	96	5.32544e+06	2.16667e+06	68	6	15	7	0.343382	0.286265	0.13121	0.00216951
		2	20	96	4.63511e+06	2.44444e+06	70	11	9	6	0.379236
		3	20	96	3.74753e+06	8.52713e+06	71	19	0	6	0.136178
	M35/C. taiwanensis	1	20	96	5.22682e+06	2.11111e+06	55	25	12	4	1.21542	0.798628	0.363631	0.151143
		2	20	96	4.73373e+06	2.16667e+06	72	18	6	0	0.546199
		3	20	96	5.22682e+06	6.01578e+06	50	28	1	17	0.634261

## Sheet: Proliferation
Supplementary Table S12. Raw data obtained for the phenotypic characterization of Ralstonia evolved clones compared to C. taiwanensis
Assay	Strain	Experiment	Plant	Number of bacteria per nodule	Infectivity mean	Standard deviation	P value (two-sided Wilcoxon test, comparison of C. taiwanensis values and evolved clone values)
Within-host proliferation	C. taiwanensis	1	1	20000000	3.13118e+07	1.40374e+07
	C. taiwanensis		2	51800000
	C. taiwanensis		3	42900000
	C. taiwanensis		4	64400000
	C. taiwanensis		5	42500000
	C. taiwanensis	2	1	27600000
	C. taiwanensis		2	11200000
	C. taiwanensis		3	30000000
	C. taiwanensis		4	30800000
	C. taiwanensis		5	24800000
	C. taiwanensis		6	20800000
	C. taiwanensis	3	1	47500000
	C. taiwanensis		2	21500000
	C. taiwanensis		3	20900000
	C. taiwanensis		4	28800000
	C. taiwanensis		5	29700000
	C. taiwanensis		6	17100000
	CBM212	1	1	45000	137669	182778	7.326e-05
	CBM212		2	106000
	CBM212		3	131000
	CBM212		4	17700
	CBM212		5	325000
	CBM212		6	299000
	CBM212	2	1	750
	CBM212		2	13900
	CBM212		3	17700
	CBM212		4	525000
	CBM212	3	1	57800
	CBM212		2	263
	CBM212		3	27300
	CBM212		4	496000
	CBM212		5	2620
	B16	1	1	4140000	6.06167e+06	3.64859e+06	8.815e-10
	B16		2	5920000
	B16		3	4930000
	B16		4	2220000
	B16		5	3560000
	B16		6	1940000
	B16	2	1	3940000
	B16		2	4290000
	B16		3	5780000
	B16		4	6890000
	B16		5	9070000
	B16		6	16800000
	B16	3	1	4170000
	B16		2	9210000
	B16		3	10300000
	B16		4	8720000
	B16		5	3460000
	B16		6	3770000
	B35	1	1	3400000	7.36389e+06	3.76925e+06	5.715e-07
	B35		2	4830000
	B35		3	3890000
	B35		4	4540000
	B35		5	5420000
	B35		6	2670000
	B35	2	1	4170000
	B35		2	7730000
	B35		3	8330000
	B35		4	8880000
	B35		5	10800000
	B35		6	11700000
	B35	3	1	16800000
	B35		2	4610000
	B35		3	4640000
	B35		4	9040000
	B35		5	9500000
	B35		6	11600000
	F16	1	1	1770000	1662500	1.61067e+06	1.763e-09
	F16		2	2160000
	F16		3	3500000
	F16		4	819000
	F16		5	597000
	F16		6	3680000
	F16	2	1	220000
	F16		2	389000
	F16		3	500000
	F16		4	592000
	F16		5	2150000
	F16		6	6110000
	F16	3	1	237000
	F16		2	285000
	F16		3	206000
	F16		4	3100000
	F16		5	1510000
	F16		6	2100000
	F35	1	1	4050000	7.35111e+06	2.8948e+06	1.763e-09
	F35		2	6410000
	F35		3	9040000
	F35		4	8030000
	F35		5	10800000
	F35		6	12100000
	F35	2	1	4200000
	F35		2	4260000
	F35		3	7400000
	F35		4	7520000
	F35		5	7560000
	F35		6	12700000
	F35	3	1	3490000
	F35		2	5100000
	F35		3	4160000
	F35		4	6190000
	F35		5	8510000
	F35		6	10800000
	CBM349	1	1	930000	697341	710758	8.57e-10
	CBM349		2	1210000
	CBM349		3	727000
	CBM349		4	969000
	CBM349		5	1190000
	CBM349	2	1	200
	CBM349		2	63300
	CBM349		3	112000
	CBM349		4	759000
	CBM349		5	937000
	CBM349		6	2970000
	CBM349	3	1	279000
	CBM349		2	154000
	CBM349		3	424000
	CBM349		4	613000
	CBM349		5	93300
	CBM349		6	424000
	G16	1	1	6020000	4.07722e+06	1.52655e+06	4.796e-07
	G16		2	5040000
	G16		3	1780000
	G16		4	3680000
	G16		5	2730000
	G16		6	4170000
	G16	2	1	1510000
	G16		2	2160000
	G16		3	2160000
	G16		4	3210000
	G16		5	5040000
	G16		6	5920000
	G16	3	1	6140000
	G16		2	3750000
	G16		3	4520000
	G16		4	5400000
	G16		5	5480000
	G16		6	4680000
	G35	1	1	8750000	8.45882e+06	4.35788e+06	1.714e-09
	G35		2	6250000
	G35		3	12800000
	G35		4	7360000
	G35		5	9470000
	G35		6	4630000
	G35	2	1	2080000
	G35		2	3210000
	G35		3	6100000
	G35		4	6460000
	G35		5	10200000
	G35	3	1	11600000
	G35		2	3890000
	G35		3	11400000
	G35		4	15700000
	G35		5	6200000
	G35		6	17700000
	K16	1	1	5830000	3.56594e+06	1.41075e+06	8.375e-09
	K16		2	5220000
	K16		3	2430000
	K16		4	4380000
	K16		5	2980000
	K16		6	5100000
	K16	2	1	987000
	K16		2	1970000
	K16		3	1980000
	K16		4	2020000
	K16		5	2490000
	K16		6	3690000
	K16	3	1	4930000
	K16		2	4160000
	K16		3	4440000
	K16		4	4140000
	K16		5	4880000
	K16		6	2560000
	K35	1	1	8880000	7.31667e+06	2.0386e+06	4.408e-10
	K35		2	9860000
	K35		3	10700000
	K35		4	8380000
	K35		5	7920000
	K35		6	5780000
	K35	2	1	4170000
	K35		2	6140000
	K35		3	6900000
	K35		4	7400000
	K35		5	8720000
	K35		6	9440000
	K35	3	1	10300000
	K35		2	4650000
	K35		3	5920000
	K35		4	4820000
	K35		5	5700000
	K35		6	6020000
	CBM356	1	1	10000	41514.4	56291.6	8.57e-10
	CBM356		2	104000
	CBM356		3	47700
	CBM356		4	41200
	CBM356		5	226000
	CBM356	2	1	714
	CBM356		2	1330
	CBM356		3	1400
	CBM356	3	1	800
	CBM356		2	92300
	CBM356		3	22500
	CBM356		4	11700
	CBM356		5	21700
	CBM356		6	47200
	CBM356	4	1	19700
	CBM356		2	36700
	CBM356		3	20800
	M16	1	1	5630000	3.14618e+06	1.90165e+06	8.57e-10
	M16		2	5260000
	M16		3	4860000
	M16		4	4070000
	M16		5	4330000
	M16		6	4600000
	M16	2	1	800000
	M16		2	1220000
	M16		3	1310000
	M16		4	2720000
	M16		5	6830000
	M16	3	1	2510000
	M16		2	705000
	M16		3	1050000
	M16		4	1750000
	M16		5	3540000
	M16		6	2300000
	M35	1	1	3960000	3.36118e+06	1.68062e+06	8.57e-10
	M35		2	1240000
	M35		3	2680000
	M35		4	5110000
	M35		5	5280000
	M35	2	1	40000
	M35		2	1070000
	M35		3	2700000
	M35		4	3810000
	M35		5	4140000
	M35		6	4380000
	M35	3	1	4780000
	M35		2	540000
	M35		3	3850000
	M35		4	4060000
	M35		5	4820000
	M35		6	4680000
