# Supplementary material for: A Selective Bottleneck During Host Entry Drives the Evolution of New Legume Symbionts
Source: Mol Biol Evol. 2023 May 15;40(5):msad116. doi: 10.1093/molbev/msad116 (PMC10220510; doi:10.1093/molbev/msad116)
Supplement: msad116_Supplementary_Data [file msad116_supplementary_data.zip › Table_S13.xlsx]

## Sheet: Table S13
Supplementary Table S13. Raw data obtained for the measurements of the dry weights of M. pudica plants inoculated with cycle 35 clones.
Inoculum	Independent experiment	Dry weight per two plants (g)	P value (one-tailed Wilcoxon test, dry weights greater than non inoculated plants)
non inoculated	1	0.0245
non inoculated		0.0234
non inoculated		0.0231
non inoculated		0.0221
non inoculated		0.0246
non inoculated		0.0208
non inoculated		0.0258
non inoculated		0.0223
non inoculated		0.0216
non inoculated		0.0228
non inoculated	2	0.0266
non inoculated		0.0288
non inoculated		0.0251
non inoculated		0.0259
non inoculated		0.0282
non inoculated		0.0226
non inoculated		0.0262
non inoculated		0.025
non inoculated		0.0254
non inoculated		0.0272
non inoculated	3	0.0234
non inoculated		0.0223
non inoculated		0.0259
non inoculated		0.0276
non inoculated		0.027
non inoculated		0.0254
non inoculated		0.0276
non inoculated		0.0274
non inoculated		0.0258
non inoculated		0.027
non inoculated	4	0.271
non inoculated		0.27
non inoculated		0.0294
non inoculated		0.0227
non inoculated		0.0282
non inoculated		0.0273
non inoculated		0.0271
non inoculated		0.0272
non inoculated		0.0292
non inoculated		0.0269
C. taiwanensis	1	0.0425	9.196e-13
C. taiwanensis		0.0404
C. taiwanensis		0.4
C. taiwanensis		0.0386
C. taiwanensis		0.404
C. taiwanensis		0.0429
C. taiwanensis		0.044
C. taiwanensis		0.0382
C. taiwanensis		0.04
C. taiwanensis		0.0363
C. taiwanensis	2	0.0382
C. taiwanensis		0.0559
C. taiwanensis		0.0476
C. taiwanensis		0.0442
C. taiwanensis		0.0475
C. taiwanensis		0.0455
C. taiwanensis		0.0537
C. taiwanensis		0.0475
C. taiwanensis		0.049
C. taiwanensis		0.0309
C. taiwanensis		0.045
C. taiwanensis		0.0435
C. taiwanensis	3	0.0402
C. taiwanensis		0.0368
C. taiwanensis		0.0385
C. taiwanensis		0.0378
C. taiwanensis		0.0375
C. taiwanensis		0.0431
C. taiwanensis		0.0417
C. taiwanensis		0.0371
C. taiwanensis		0.0393
C. taiwanensis		0.0331
C. taiwanensis	4	0.0481
C. taiwanensis		0.0416
C. taiwanensis		0.0538
C. taiwanensis		0.0365
C. taiwanensis		0.0379
C. taiwanensis		0.0401
C. taiwanensis		0.0403
C. taiwanensis		0.0425
C. taiwanensis		0.0428
C. taiwanensis		0.0489
Clone B35	1	0.0237	0.998
Clone B35		0.0259
Clone B35		0.023
Clone B35		0.0244
Clone B35		0.0263
Clone B35		0.0227
Clone B35		0.0248
Clone B35		0.0234
Clone B35		0.0233
Clone B35		0.0233
Clone B35	2	0.0212
Clone B35		0.0234
Clone B35		0.0241
Clone B35		0.0231
Clone B35		0.0244
Clone B35		0.0219
Clone B35		0.0252
Clone B35		0.0229
Clone B35		0.0237
Clone B35		0.0263
Clone B35		0.0251
Clone B35		0.0269
Clone B35		0.024
Clone B35		0.0253
Clone B35		0.0224
Clone B35		0.0209
Clone B35		0.021
Clone B35		0.0233
Clone B35		0.0191
Clone B35	3	0.0255
Clone B35		0.0215
Clone B35		0.0239
Clone B35		0.0266
Clone B35		0.0226
Clone B35		0.0231
Clone B35		0.026
Clone B35		0.0254
Clone B35		0.0273
Clone B35	4	0.0249
Clone B35		0.0255
Clone B35		0.0259
Clone B35		0.0255
Clone B35		0.0245
Clone B35		0.028
Clone B35		0.0262
Clone B35		0.0265
Clone B35		0.024
Clone B35		0.0259
Clone F35	1	0.0246	0.937
Clone F35		0.0219
Clone F35		0.0258
Clone F35		0.0252
Clone F35		0.0272
Clone F35		0.0242
Clone F35		0.025
Clone F35		0.0257
Clone F35		0.0259
Clone F35		0.0222
Clone F35		0.028
Clone F35		0.0238
Clone F35		0.0271
Clone F35		0.0297
Clone F35		0.0274
Clone F35		0.0212
Clone F35		0.0238
Clone F35		0.0251
Clone F35		0.027
Clone F35	2	0.0213
Clone F35		0.0261
Clone F35		0.0248
Clone F35		0.0193
Clone F35		0.0218
Clone F35		0.028
Clone F35		0.0256
Clone F35		0.0246
Clone F35		0.0263
Clone F35	3	0.0243
Clone F35		0.0256
Clone F35		0.0258
Clone F35		0.0227
Clone F35		0.0246
Clone F35		0.026
Clone F35		0.0249
Clone F35		0.0272
Clone F35		0.0256
Clone F35		0.0245
Clone G35	1	0.0239	0.9939
Clone G35		0.0241
Clone G35		0.0232
Clone G35		0.0276
Clone G35		0.025
Clone G35		0.0258
Clone G35		0.025
Clone G35		0.0182
Clone G35		0.0201
Clone G35		0.0216
Clone G35	2	0.0241
Clone G35		0.016
Clone G35		0.0257
Clone G35		0.0223
Clone G35		0.026
Clone G35		0.0215
Clone G35		0.0267
Clone G35		0.0272
Clone G35		0.0208
Clone G35		0.0268
Clone G35		0.0217
Clone G35		0.0248
Clone G35		0.0196
Clone G35		0.0243
Clone G35		0.0246
Clone G35		0.0244
Clone G35		0.0236
Clone G35		0.0255
Clone G35		0.0216
Clone G35	3	0.029
Clone G35		0.0261
Clone G35		0.0243
Clone G35		0.0283
Clone G35		0.0248
Clone G35		0.0264
Clone G35		0.0239
Clone G35		0.0246
Clone G35		0.0291
Clone G35		0.0238
Clone G35	4	0.0239
Clone G35		0.0257
Clone G35		0.0246
Clone G35		0.0228
Clone G35		0.0236
Clone G35		0.0246
Clone G35		0.0269
Clone G35		0.0273
Clone G35		0.0241
Clone G35		0.0254
Clone K35	1	0.0227	0.9982
Clone K35		0.0263
Clone K35		0.0263
Clone K35		0.0253
Clone K35		0.0265
Clone K35		0.018
Clone K35		0.0248
Clone K35		0.0255
Clone K35		0.0157
Clone K35		0.0246
Clone K35		0.0257
Clone K35		0.0223
Clone K35		0.0269
Clone K35		0.0214
Clone K35		0.0244
Clone K35		0.0156
Clone K35		0.0268
Clone K35		0.025
Clone K35		0.0216
Clone K35	2	0.0259
Clone K35		0.025
Clone K35		0.024
Clone K35		0.0264
Clone K35		0.0231
Clone K35		0.0238
Clone K35		0.0244
Clone K35		0.0309
Clone K35		0.0238
Clone K35		0.0228
Clone K35	3	0.0211
Clone K35		0.0246
Clone K35		0.0238
Clone K35		0.0246
Clone K35		0.0222
Clone K35		0.0237
Clone K35		0.0243
Clone K35		0.0247
Clone K35		0.0244
Clone K35		0.0259
Clone M35	1	0.0215	0.9757
Clone M35		0.0265
Clone M35		0.0255
Clone M35		0.0258
Clone M35		0.0257
Clone M35		0.0207
Clone M35		0.0278
Clone M35		0.0255
Clone M35		0.0218
Clone M35		0.0247
Clone M35		0.0282
Clone M35		0.0249
Clone M35		0.0249
Clone M35		0.0213
Clone M35		0.0281
Clone M35		0.0207
Clone M35		0.0242
Clone M35		0.0226
Clone M35		0.0274
Clone M35	2	0.0219
Clone M35		0.0244
Clone M35		0.027
Clone M35		0.0238
Clone M35		0.0268
Clone M35		0.0245
Clone M35		0.0218
Clone M35		0.0273
Clone M35		0.0232
Clone M35		0.0287
Clone M35	3	0.0274
Clone M35		0.021
Clone M35		0.0249
Clone M35		0.0226
Clone M35		0.0228
Clone M35		0.0262
Clone M35		0.0223
Clone M35		0.0293
Clone M35		0.0229
Clone M35		0.0245
