# Supplementary material for: A Selective Bottleneck During Host Entry Drives the Evolution of New Legume Symbionts
Source: Mol Biol Evol. 2023 May 15;40(5):msad116. doi: 10.1093/molbev/msad116 (PMC10220510; doi:10.1093/molbev/msad116)
Supplement: msad116_Supplementary_Data [file msad116_supplementary_data.zip › Table_S14.xlsx]

## Sheet: Table S14
Supplementary Table S14. Raw data obtained for the characterisation of the symbiotic relative fitness of evolved clones carrying fixed mutations
Comparison	Experiment	Number of plants analyzed	Number of nodules harvested	Number of mutant bacteria in the inoculum	Number of wild-type bacteria in the inoculum	Number of mutant bacteria in the nodule population	Number of wild-type bacteria in the nodule population	Competitive Index of reconstructed mutants (CI)	Mean CI	Standard deviation	P value (one-sided t-test with Benjamini-Hochberg correction, comparison of CI values µ=1)
CBM212GFP/CBM212 mCherry	1	10	83	4.43787e+06	4.43787e+06	4.93097e+06	5.02959e+06	0.980392	1.20312	0.21714	0.17689
	2	10	58	2.94444e+06	4.43787e+06	1.04651e+06	1.29845e+06	1.21476
	3	10	106	3.22222e+06	3.61111e+06	1.02713e+06	813953	1.4142
CBM212 Rsp0595-P132P mCherry/CBM212 GFP	1	10	107	1.94444e+06	3.45168e+06	5.3641e+06	370000	25.7353	77.0353	151.855	0.0109802
	2	10	100	5.32544e+06	4.43787e+06	3.81755e+06	11500	276.634
	3	10	122	3.22222e+06	5.12821e+06	1615000	865000	2.97144
	4	10	53	4.43787e+06	4.14201e+06	4.14201e+06	1.38067e+06	2.8
CBM212 Rsc1598-P455L GFP/CBM212 mcherry	1	10	87	2.27778e+06	2.39974e+06	2.44444e+07	1.15056e+07	2.23833	24.1544	27.7527	0.0278884
	2	10	101	5.32544e+06	3.74753e+06	2.00608e+07	255000	55.3603
	3	10	114	3.22222e+06	5.52268e+06	26500000	3.05556e+06	14.8645
B1 GFP/B1 mcherry	1	10	101	3.64892e+06	4.93097e+06	1.87377e+07	2.72222e+07	0.930166	0.934951	0.113545	0.862042
	2	10	133	3.94477e+06	3.5e+06	1.25969e+07	1.35659e+07	0.823875
	3	10	57	4.04339e+06	4.63511e+06	8.52713e+07	9.30233e+07	1.05081
B1 pRalta_0449-D184N GFP/B1 mcherry	1	10	109	3.27778e+06	3.22222e+06	1.57791e+07	4.04339e+07	0.38363	0.703895	0.305751	0.862042
	2	10	120	1460000	1660000	1.54504e+07	2.38889e+07	0.735356
	3	10	127	3.5e+06	3.27778e+06	1.74227e+07	1.64366e+07	0.992698
B1 Rsp0788-E225K mCherry/B1 GFP	1	10	105	3.83333e+06	4.33333e+06	3.29444e+07	1.65545e+07	2.24963	1.92664	0.335788	0.0191824
	2	10	99	4.73373e+06	6.00775e+06	1.08527e+07	8.72093e+06	1.57937
	3	10	91	4.43787e+06	3.5e+06	4.63511e+08	1.87377e+08	1.95091
B1 RSp1417-S417L mCherry/B1 GFP	1	10	83	3.72222e+06	3.35306e+06	7.98817e+06	3.88889e+06	1.85038	1.63181	0.189891	0.0176062
	2	10	125	3.22222e+06	3.33333e+06	5.02959e+06	3.45168e+06	1.50739
	3	10	66	4.53649e+06	4.63511e+06	9.20447e+06	6.11617e+06	1.53766
B1 RSp1590-S153L mCherry/B1 GFP	1	10	63	3.84615e+06	4.04339e+06	7.88955e+06	4.53649e+06	1.82832	6.30308	10.0252	0.0191824
	2	10	110	2.55556e+06	3.74753e+06	1.94444e+07	1.51216e+07	1.88563
	3	10	92	4.83235e+06	5.71992e+06	2.01357e+07	1240000	19.221
	4	10	92	6.50888e+06	6.31164e+06	9.49612e+07	4.04339e+07	2.27739
B3 GFP/B3 mcherry	1	10	98	3.84615e+06	4.63511e+06	4.53649e+07	5.6213e+07	0.97256	1.0652	0.331929	0.593553
	2	10	64	4.63511e+06	3.72222e+06	1.90664e+07	1.93951e+07	0.789439
	3	10	49	4.33925e+06	4.63511e+06	167653	124918	1.43361
B3 up66-RSp0211 GFP/B3 mCherry	1	10	98	4.04339e+06	2.88889e+06	1.04817e+08	1.3926e+08	0.537761	0.424173	0.0997181	0.0176062
	2	10	110	4.53649e+06	4.63511e+06	2.11111e+07	5.6213e+07	0.38372
	3	10	150	4.14201e+06	4.53649e+06	250000	780000	0.351038
B3 pRalta_0291-A69A GFP/ B3 mCherry	1	10	103	2.94444e+06	2.72222e+06	1.8168e+07	2.93704e+07	0.571896	0.708617	0.142762	0.0623052
	2	10	90	2.66667e+06	4.05556e+06	2.83333e+07	5.02959e+07	0.856736
	3	10	197	4.43787e+06	2.94444e+06	3.44444e+08	3.27778e+08	0.697218
B3 up115-RSc0965 GFP/B3 mCherry	1	10	104	3.22222e+06	4.61111e+06	3.83333e+08	1.9e+07	28.8717	31.0637	29.4213	0.0207908
	2	10	108	3.22222e+06	2.94444e+06	1.03323e+08	3.37239e+07	2.79969
	3	10	96	4.24063e+06	6.21302e+06	1.51163e+08	3600000	61.5197
B3 RSp1071-Q295* GFP/B3 mCherry	1	10	128	2.44444e+06	3.61111e+06	3300000	1.45349e+08	0.03354	0.330249	0.272168	0.0490642
	2	10	90	2.10388e+06	2.66667e+06	3.38889e+07	7.55814e+07	0.568317
	3	10	117	4e+06	3.94477e+06	2.72222e+07	6.90335e+07	0.388889
B3 pRalta_0288-L234F mcherry/B3 GFP	1	10	107	1.80802e+06	1.77515e+06	5.32544e+06	6.41026e+06	0.815664	0.901857	0.339951	0.862042
	2	10	117	4.14201e+06	3.25444e+06	2.03813e+07	2.61111e+07	0.613298
	3	10	174	2.44444e+06	2.61111e+06	2.72222e+06	2.27778e+06	1.27661
B3 nusB-L69L GFP/B3 mCherry	1	10	115	4.73373e+06	4.93097e+06	1.16279e+07	33500000	0.361564	0.395113	0.269648	0.0542791
	2	10	96	3.83333e+06	3.66667e+06	2.94444e+07	4.14201e+07	0.679965
	3	10	97	4.83333e+06	5.22682e+06	8000000	6.01578e+07	0.14381
B3 rhlE1-L368L mCherry/B3 mCherry	1	10	135	3e+06	3e+06	315000000	3000000	105	46.2139	54.9508	0.00350228
	2	10	117	1.54504e+06	3.33333e+06	6.31164e+07	2.27778e+07	5.9782
	3	10	121	5.32544e+06	3.27778e+06	9.68992e+07	4200000	14.2002
	4	10	97	4.33925e+06	6.00775e+06	25000000	580000	59.6773
B20 GFP/B20 mCherry	1	10	138	3.16667e+06	3.72222e+06	8.6785e+07	6.31164e+07	1.61623	1.2859	0.474561	0.424863
	2	10	156	5.52268e+06	6.41026e+06	7.55814e+07	1.18217e+08	0.742096
	3	10	72	4.22222e+06	4.83235e+06	8.13953e+07	6.21302e+07	1.49939
B20 pRalta_0230-G242E mCherry/B20 GFP	1	10	227	3.61111e+06	4.24063e+06	920000	460000	2.34866	1.87263	0.593185	0.0269006
	2	10	188	4.53649e+06	4.83235e+06	1.14341e+08	1.04651e+08	1.16385
	3	10	167	6.1144e+06	5.12821e+06	8.72093e+07	4.04339e+07	1.80896
	4	10	168	5.52268e+06	5.12821e+06	1.22093e+08	5.22682e+07	2.16904
B20 pRalta_0552-I100I mCherry/B20 GFP	1	10	102	2.72222e+06	5.12821e+06	1.18217e+08	8.33333e+07	2.67241	2.90717	0.874591	0.0176062
	2	10	151	5.02959e+06	5.02959e+06	200000000	92000000	2.17391
	3	10	154	4.24063e+06	3.94477e+06	4.83235e+07	11600000	3.87518
B20 pRalta_0615-L93L mCherry/B20 GFP	1	10	135	2.43261e+06	2.27778e+06	1.24031e+08	9.49612e+07	1.22299	1.50157	0.619004	0.156664
	2	10	121	4.24063e+06	3.64892e+06	112000000	90000000	1.0708
	3	10	168	5.32544e+06	5.02959e+06	1.54504e+08	66000000	2.21091
B20 RSc0243-L213L mCherry/B20 GFP	1	10	170	3.16667e+06	3.72222e+06	112000000	55000000	2.39362	2.97299	0.817526	0.00545198
	2	10	185	4.83235e+06	5.12821e+06	1.53101e+08	7.00197e+07	2.32041
	3	10	97	5.22682e+06	6.01578e+06	1.20155e+08	3.66667e+07	3.77159
	4	10	186	2.61111e+06	4.53649e+06	7.29783e+07	3.72222e+07	3.40632
B20 RSp1116-I32I/L33F mCherry/B20 GFP	1	10	187	2.61111e+06	3.77778e+06	830000	760000	1.58007	2.06539	0.432267	0.00974403
	2	10	188	5.52268e+06	6.31164e+06	6.1144e+07	2.88889e+07	2.41888
	3	10	164	4.43787e+06	5.02959e+06	9.10853e+07	4.73373e+07	2.18073
	4	10	196	3.22222e+06	3.88889e+06	1.33721e+08	7.75194e+07	2.0819
B20 up8-RSp1469 mCherry/B20 GFP	1	10	112	4.63511e+06	5.71992e+06	1.72804e+08	1.13729e+08	1.87504	2.10506	0.392359	0.0176062
	2	10	103	3.16667e+06	2.94444e+06	1.08527e+08	3.94477e+07	2.5581
	3	10	163	7.36434e+06	5.12821e+06	200000000	74000000	1.88204
G1 GFP/G1 mCherry	1	10	82	2.72222e+06	2.72222e+06	1.87377e+06	2.2025e+06	0.850746	1.0987	0.223153	0.424863
	2	10	80	2.55556e+06	2.22222e+06	9.88372e+07	7.39645e+07	1.16198
	3	10	61	1.84089e+06	1.87377e+06	1.12403e+08	8.91473e+07	1.28339
G1 efpR-E66K/G1 mcherry	1	10	152	2.11111e+06	3.05556e+06	1.74227e+07	2e+06	12.6086	212.122	325.839	0.00545198
	2	10	179	1.74227e+06	2.77778e+06	3.68889e+07	100000	588.134
	3	10	112	2.72222e+06	1.77515e+06	3.27778e+07	600000	35.6237
G2 GFP/G2 mCherry	1	10	174	7.75194e+06	7.55814e+06	8.33333e+07	1.02713e+08	0.791038	0.959988	0.208794	0.810834
	2	10	130	3e+06	3.22222e+06	1.97239e+07	1.77515e+07	1.19342
	3	10	165	2.27778e+06	1.67653e+06	1.41473e+08	1.16279e+08	0.895512
G2 RSc1962-S9F GFP/G2 mCherry	1	10	88	5.12821e+06	5.22682e+06	7.61078e+07	8.91938e+07	0.869695	1.06211	0.171772	0.450061
	2	10	68	1.51216e+06	2.26824e+06	3.5503e+07	4.43787e+07	1.2
	3	10	116	4.04339e+06	5.32544e+06	3.84615e+07	4.53649e+07	1.11665
G2 RSc1982-I100I mCherry/G2 GFP	1	10	75	1.54504e+06	820000	1.3891e+08	2.48168e+07	2.97072	3.30207	0.958547	0.0133215
	2	10	138	3.74753e+06	6.21302e+06	7.59369e+07	4.93097e+07	2.55316
	3	10	129	1.41354e+06	2.33333e+06	1.45081e+08	5.46479e+07	4.38233
G4 GFP/G4 mCherry	1	10	71	1.3478e+06	2.66667e+06	4.33925e+07	4.43787e+07	1.93457	1.3305	0.523315	0.242611
	2	10	63	3.74753e+06	3.25444e+06	5.91716e+06	4.93097e+06	1.04211
	3	10	40	3.38889e+06	2.88889e+06	4.93097e+06	4.14201e+06	1.01483
G4 ppiB-Q112* mcherry/ G4 GFP	1	10	169	1.88889e+06	2.16667e+06	1.20155e+08	2600000	53.0096	24.4689	24.9244	0.00974403
	2	10	208	4.93097e+06	2.77778e+06	3.72222e+08	3e+07	6.98951
	3	10	151	2.55556e+06	2.38889e+06	1.50601e+08	10500000	13.4075
G4 RSc2277-V321G mcherry/ G4 GFP	1	10	116	1.84089e+06	2.55556e+06	2.27778e+08	6000000	52.7007	133.892	182.218	0.0108353
	2	10	183	2.55556e+06	2.38889e+06	5.32544e+08	78000000	6.38222
	3	10	213	3.66667e+06	2.05556e+06	550000000	900000	342.593
G7 GFP/G7 mCherry	1	10	165	4.04339e+06	5.71992e+06	8.13953e+07	1.08527e+08	1.06098	0.942328	0.112827	0.862042
	2	10	147	5.22682e+06	6.01578e+06	8.13953e+07	1.00775e+08	0.929608
	3	10	137	2.77778e+06	2.27778e+06	5.02959e+07	4.93097e+07	0.8364
G7 up180-Rsp0637 mCherry/G7 GFP	1	10	109	5.02959e+06	5.81854e+06	4.05556e+08	1.80802e+08	2.59495	1.78982	0.701052	0.0647026
	2	10	160	4.14201e+06	5.22682e+06	9.68992e+07	9.30233e+07	1.31448
	3	10	137	4.04339e+06	4.33925e+06	2.06111e+07	15150000	1.46002
G7 cysE1-P248L mCherry/G7 GFP	1	10	185	4.53649e+06	4.73373e+06	9.94496e+07	8.76047e+07	1.18457	1.49746	0.469418	0.0922174
	2	10	164	2.22222e+06	2.83333e+06	1.47866e+08	9.25426e+07	2.03721
	3	10	201	5.02959e+06	5.32544e+06	1.18343e+07	9.86193e+06	1.27059
G7 up85-gloA mcherry/ G7 GFP	1	10	143	3.05556e+06	2.38889e+06	3.33333e+08	6.2e+07	4.20332	2.7565	1.7557	0.0515501
	2	10	142	3.38889e+06	4.77778e+06	6.20155e+07	8.13953e+07	1.07416
	3	10	160	3.84615e+06	4.83235e+06	2.00263e+08	6.26134e+07	4.01851
	4	10	157	4.73373e+06	3.94477e+06	6.80473e+07	3.27778e+07	1.73002
G11 GFP/G11 mCherry	1	10	103	3.44444e+06	3.74753e+06	1.14341e+08	1.02713e+08	1.21116	1.19506	0.152105	0.106313
	2	10	125	5.6213e+06	4.53649e+06	1.31783e+08	7.94574e+07	1.33847
	3	10	92	3.55556e+06	2.88889e+06	1.25969e+08	9.88372e+07	1.03554
G11 RSc2277-F16F GFP/G11 mCherry	1	10	172	1.77515e+06	1.28205e+06	1.64366e+08	108000000	1.09915	0.946231	0.160611	0.862042
	2	10	178	5.32544e+06	4.53649e+06	5.32544e+07	5.81854e+07	0.779661
	3	10	205	4.43787e+06	4.14201e+06	7.75194e+07	7.94574e+07	0.910569
	4	10	180	5.52268e+06	5.32544e+06	1.35659e+07	1.39535e+07	0.9375
	5	10	112	5.12821e+06	5.91716e+06	2.61111e+07	3e+07	1.00427
G11 RSc2326-G116S GFP/G11 mCherry	1	10	108	4.11111e+06	5.22682e+06	9.68992e+07	1.04651e+08	1.17721	0.82781	0.407645	0.862042
	2	10	144	8.91473e+06	4.63511e+06	3.74753e+07	5.12821e+07	0.379955
	3	10	134	5.02959e+06	4.24063e+06	78000000	7.1e+07	0.926263
G11 RSc0194-S102F mcherry/ G11 GFP	1	10	125	2.13675e+06	3e+06	210000000	3.74753e+07	7.86757	5.54112	2.14396	0.0108353
	2	10	204	3.25444e+06	3.72222e+06	2.05556e+08	46000000	5.1109
	3	10	168	3e+06	2.72222e+06	3.22778e+08	8.03566e+07	3.64489
G11 tssJ-I157N mCherry/G11 GFP	1	10	190	680000	660000	1.96852e+08	2.57552e+07	7.41839	6.71465	4.1566	0.0241113
	2	10	106	2.44444e+06	3.33333e+06	3.11944e+08	1.88964e+08	2.2511
	3	10	115	4.53649e+06	5.52268e+06	1.04651e+08	1.21631e+07	10.4745
G11 phbB-S38F mCherry/G11 GFP	1	10	112	6.41026e+06	6.01578e+06	6.6075e+07	4200000	14.764	7.85963	5.98619	0.0127775
	2	10	176	4.43787e+06	7.19921e+06	5.61111e+06	1.93951e+06	4.69317
	3	10	157	2.77778e+06	4.83235e+06	1.61111e+08	6.8e+07	4.12171
G11 RSc0672-F948F GFP/ G11 mCherry	1	10	114	1.28205e+06	3.16667e+06	76000000	1.57791e+08	1.18968	1.05857	0.213773	0.528895
	2	10	125	620000	1.24918e+06	1.66667e+08	2.85996e+08	1.17414
	3	10	191	6.78295e+06	6.21302e+06	2.16667e+08	2.44444e+08	0.811888
G25 GFP/G25 mCherry	1	10	75	3.11111e+06	4.38889e+06	7.94574e+07	8.52713e+07	1.31453	1.15802	0.170939	0.181049
	2	10	121	4.33925e+06	3.94477e+06	2.44444e+08	2.27778e+08	0.97561
	3	10	83	4.24063e+06	5.52268e+06	1.16279e+08	1.27907e+08	1.18393
G25 pRALTA_0398-W719* mCherry/G25 GFP	1	10	102	2e+06	4.83235e+06	2.06296e+08	2.91852e+08	1.70788	2.15025	1.44337	0.0760037
	2	10	198	1.84089e+06	1.84089e+06	4.74444e+08	1.26879e+08	3.73935
	3	10	122	5.32544e+06	5.32544e+06	1.03671e+08	1.09422e+08	0.947434
	4	10	149	3.38889e+06	3.33333e+06	1.90664e+08	85000000	2.20633
G25 RSc2383-V926A GFP/G25 mCherry	1	10	79	2.27778e+06	2.61111e+06	7.75194e+07	7.88955e+07	1.12635	0.790873	0.317365	0.862042
	2	10	76	2.66667e+06	2.55556e+06	7.6e+07	97000000	0.750859
	3	10	127	3.74753e+06	4.33925e+06	1.54504e+07	3.61111e+07	0.495412
G25 RSp0208-I88I GFP/G25 mCherry	1	10	90	4.93097e+06	5.81854e+06	3.5503e+08	3.16667e+08	1.32295	0.950344	0.326605	0.884234
	2	10	122	3.22222e+06	3.27778e+06	2.5e+08	350000000	0.726601
	3	10	143	980000	1.54504e+06	1.31492e+08	2.61111e+08	0.793941
	4	10	133	4.53649e+06	4.63511e+06	1.16279e+08	1.24031e+08	0.95788
	5	10	148	2.83333e+06	2.22222e+06	435000000	495000000	0.689245
G25 RSp0574-L15L mCherry/G25 GFP	1	10	177	4.53649e+06	5.81854e+06	680000	170000	5.13043	3.20297	1.81767	0.0478591
	2	10	153	5.6213e+06	4.53649e+06	8.91473e+07	4.73373e+07	1.5198
	3	10	92	1.67653e+06	2.77778e+06	1.93757e+08	1.08504e+08	2.95868
G25 RSp0587-P84P mCherry/G25 GFP	1	10	159	1.51216e+06	1.80802e+06	370000000	1.80677e+08	2.44852	1.96457	0.430866	0.0207908
	2	10	132	2.83333e+06	3.05556e+06	2.44444e+08	1.44642e+08	1.82255
	3	10	192	4.73373e+06	4.24063e+06	9.46746e+07	5.22682e+07	1.62264
G25 RSp0759-F91F-P92S mcherry/ G25 GFP	1	10	172	1.61078e+06	2.11111e+06	3.55556e+07	1.88889e+07	2.46703	5.42137	5.25662	0.0278884
	2	10	172	940000	2.00526e+06	7.79093e+08	1.44642e+08	11.4905
	3	10	113	3.72222e+06	4.44444e+06	370000000	1.91534e+08	2.3066
G25 RSp0769-F416S mCherry/G25 GFP	1	10	186	3.74753e+06	6.20155e+06	8.13953e+08	6.20155e+08	2.17197	6.2998	9.27953	0.0191824
	2	10	156	5.91716e+06	6.50888e+06	305000000	1.80802e+07	18.5562
	3	10	81	4.43787e+06	4.83235e+06	2.88889e+08	1.11769e+08	2.81446
	4	10	162	5.02959e+06	4.04339e+06	1.31783e+08	6.39535e+07	1.65657
G25 up116-RSp0780 mcherry/ G25 GFP	1	10	129	2500000	2.36686e+06	3.67446e+08	1.3239e+08	2.62768	2.49681	0.962457	0.0278884
	2	10	167	2.13675e+06	1.93951e+06	6.90335e+08	2.10388e+08	2.97837
	3	10	114	3.33333e+06	4.33925e+06	2.08619e+08	2.33333e+08	1.16389
	4	10	138	4.24063e+06	5.12821e+06	1.70543e+08	6.41026e+07	3.21731
G25 RSp1422-G1298E mCherry/G25 GFP	1	10	114	4.33925e+06	4.63511e+06	2.62985e+08	122000000	2.30259	1.9748	0.326589	0.0176062
	2	10	102	3.05556e+06	3.66667e+06	1.61078e+08	98000000	1.97239
	3	10	70	3.74753e+06	5.12821e+06	1.44642e+08	120000000	1.64942
G25 dnaB-S21S GFP/G25 mCherry	1	10	90	8.13953e+06	6.01578e+06	1.30362e+07	1.58527e+07	0.607769	0.508004	0.0866706	0.0176062
	2	10	139	3.44444e+06	2.22222e+06	1.34922e+08	1.87209e+08	0.46497
	3	10	112	3.5e+06	2.22222e+06	1.52711e+08	2.14858e+08	0.451272
G25 fadE-A378A mCherry/G25 GFP	1	10	103	4.24063e+06	4.83235e+06	2.07101e+08	1.67653e+08	1.40766	1.19968	0.226881	0.194036
	2	10	105	2.46548e+06	3.72222e+06	1.90664e+08	2.33333e+08	1.23365
	3	10	99	2.36686e+06	3.38889e+06	1709.38	2555.53	0.957729
