# Supplementary material for: A Selective Bottleneck During Host Entry Drives the Evolution of New Legume Symbionts
Source: Mol Biol Evol. 2023 May 15;40(5):msad116. doi: 10.1093/molbev/msad116 (PMC10220510; doi:10.1093/molbev/msad116)
Supplement: msad116_Supplementary_Data [file msad116_supplementary_data.zip › Table_S15.xlsx]

## Sheet:  Table S15
Supplementary Table S15. Raw data obtained for the characterisation of the nodulation competitiveness of evolved clones carrying fixed mutations
Comparison	Experiment	Number of plants analyzed	Number of nodules analyzed	Number of GFP bacteria in the inoculum	Number of mcherry bacteria in the inoculum	Number of GFP nodules	Number of mCherry nodules	Number of empty nodules	Number of co-infected nodules	Competitive Index of reconstructed mutants (CI)	Mean CI	Standard deviation	P value (one-sided t-test with Benjamini-Hochberg correction, comparison of CI values with µ=1)
CBM212 Rsp0595-P132P mCherry/CBM212 GFP	1	20	96	4.93097e+06	4.73373e+06	5	31	60	0	6.45833	5.27457	1.59845	0.0056
	2	20	96	3.61111e+06	2.44444e+06	6	24	65	1	5.90909
	3	20	96	3.44444e+06	4.73373e+06	4	19	73	0	3.45628
CBM212 Rsc1598-P455L GFP/CBM212 mcherry	1	20	96	2.88889e+06	3e+06	35	13	48	0	2.79586	4.69056	3.56247	0.01435
	2	20	96	3.15582e+06	4.33925e+06	32	5	59	0	8.8
	3	20	96	2.27778e+06	2.39974e+06	47	20	29	0	2.47583
B1 Rsp0788-E225K mCherry/B1 GFP	1	20	96	3.84615e+06	4.53649e+06	17	40	39	0	1.99488	1.9969	0.105255	0.00219333
	2	20	96	2.11111e+06	2.6956e+06	12	29	55	0	1.89266
	3	20	96	2.44444e+06	2.94444e+06	15	38	43	0	2.10314
B1 RSp1417-S417L mCherry/B1 GFP	1	20	89	3.84615e+06	3.94477e+06	9	40	40	0	4.33333	3.8667	1.61045	0.01435
	2	20	96	3e+06	2.88889e+06	7	35	54	0	5.19231
	3	20	96	3.84615e+06	4.63511e+06	10	25	61	0	2.07447
B1 RSp1590-S153L mCherry/B1 GFP	1	20	96	3.44444e+06	3.16667e+06	13	25	58	0	2.09177	2.44792	0.932998	0.0181176
	2	20	96	2.66667e+06	3.05556e+06	12	24	60	0	1.74545
	3	20	96	4.11111e+06	3.77778e+06	9	29	58	0	3.50654
B3 up115-RSc0965 GFP/B3 mCherry	1	20	90	3.22222e+06	2.94444e+06	56	13	19	2	3.93634	8.15611	5.52292	0.00616
	2	20	93	4.24063e+06	6.21302e+06	59	6	24	4	14.407
	3	20	96	4.73373e+06	4.83235e+06	66	11	19	0	6.125
B3 rhlE1-L368L mCherry/B3 mCherry	1	20	96	2500000	2.72222e+06	4	81	11	0	18.5969	28.1829	19.7198	0.00077
	2	20	96	3.35306e+06	2.44444e+06	6	66	24	0	15.0888
	3	20	97	2.61111e+06	3.74753e+06	1	73	23	0	50.8631
B20 pRalta_0230-G242E mCherry/B20 GFP	1	20	96	3.22222e+06	5.22682e+06	25	55	16	0	1.35625	2.11385	1.01613	0.0352593
	2	20	96	4.63511e+06	4.33925e+06	28	45	23	0	1.71672
	3	20	95	5.12821e+06	4.14201e+06	25	66	4	0	3.26857
B20 pRalta_0552-I100I mCherry/ B20 GFP	1	20	96	5.22682e+06	6.41026e+06	29	54	13	0	1.5183	2.27917	0.660194	0.0203636
	2	20	96	4.73373e+06	3.16667e+06	31	56	9	0	2.70039
	3	20	96	4.83235e+06	3.44444e+06	30	56	10	0	2.61882
B20 RSc0243-L213L mCherry/B20 GFP	1	20	96	5.71992e+06	2.66667e+06	20	54	22	0	5.79142	8.87114	8.51736	0.000784
	2	20	96	4.24063e+06	4.24063e+06	4	74	18	0	18.5
	3	20	96	4.24063e+06	3.94477e+06	25	54	17	0	2.322
	4	20	96	2.61111e+06	3e+06	18	68	10	0	3.28807
	5	20	96	4.93097e+06	4.93097e+06	17	70	9	0	4.11765
B20 RSp1116-I32I/L33F mCherry/B20 GFP	1	20	96	2.55556e+06	2.72222e+06	28	54	14	0	1.8105	2.05748	0.380493	0.0105
	2	20	96	4.04339e+06	4.53649e+06	20	56	20	0	2.49565
	3	20	96	5.02959e+06	4.83235e+06	29	52	15	0	1.86629
B20 up8-RSp1469 mCherry/B20 GFP	1	20	96	2.72222e+06	3.38889e+06	22	57	17	0	2.08122	1.96903	0.338277	0.0134
	2	20	96	4.53649e+06	3.84615e+06	29	55	12	0	2.23696
	3	20	96	4.63511e+06	5.02959e+06	29	50	17	0	1.58891
G1 efpR-E66K/G1 mcherry	1	20	96	2.11111e+06	3.05556e+06	66	5	25	0	19.1053	34.9678	18.8467	0.000494667
	2	20	96	1.74227e+06	2.77778e+06	70	2	24	0	55.8019
	3	20	96	2.72222e+06	1.77515e+06	46	1	49	0	29.9964
G2 RSc1982-I100I mCherry/G2 GFP	1	20	96	2.88889e+06	3.38889e+06	10	49	37	0	4.17705	4.07488	1.2133	0.00616
	2	20	96	2.61111e+06	4.04339e+06	14	61	20	1	2.81372
	3	20	60	3.27778e+06	1.72222e+06	8	22	30	0	5.23387
G4 ppiB-Q112* mcherry/ G4 GFP	1	20	96	2.77778e+06	4.93097e+06	5	71	20	0	7.99933	4.96387	2.65794	0.00763636
	2	20	96	2.66667e+06	3.11111e+06	16	57	23	0	3.05357
	3	20	88	4.14201e+06	2.55556e+06	19	45	24	0	3.83871
G4 RSc2277-V321G mcherry/ G4 GFP	1	20	96	2.38889e+06	2.55556e+06	1	77	18	0	71.9783	57.9787	18.3507	0.0001218
	2	20	96	2.77778e+06	3.38889e+06	1	79	16	0	64.7541
	3	20	96	4.83235e+06	3.5503e+06	3	82	11	0	37.2037
G11 RSc0194-S102F mcherry/ G11 GFP	1	20	96	3.72222e+06	3.25444e+06	14	61	21	0	4.98343	3.09495	1.80613	0.0352593
	2	20	96	4.73373e+06	5.42406e+06	29	46	20	1	1.38433
	3	20	96	5.6213e+06	3.38889e+06	29	51	15	1	2.9171
G11 tssJ-I157N mCherry/G11 GFP	1	20	98	4.83235e+06	3.27778e+06	38	48	10	2	1.86224	2.92886	2.09897	0.0326667
	2	20	96	3.45168e+06	3.05556e+06	15	71	10	0	5.34696
	3	20	96	2.77778e+06	2.33333e+06	40	53	3	0	1.57738
G11 phbB-S38F mCherry/G11 GFP	1	20	96	4.73373e+06	3.61111e+06	20	50	26	0	3.2772	3.30633	0.257129	9.8e-05
	2	20	96	4.43787e+06	3.72222e+06	20	60	16	0	3.57679
	3	20	96	3e+06	2.83333e+06	19	55	22	0	3.06502
	4	20	96	3e+06	3e+06	20	63	13	0	3.15
G25 RSp0574-L15L mCherry/G25 GFP	1	20	96	2.16667e+06	3.33333e+06	16	70	10	0	2.84375	2.06282	0.682722	0.00616
	2	20	96	3.33333e+06	2.88889e+06	38	52	6	0	1.57895
	3	20	96	2.55556e+06	2.94444e+06	29	59	8	0	1.76578
	4	20	96	4.93097e+06	5.02959e+06	27	60	9	0	2.17865
G25 RSp0587-P84P mCherry/G25 GFP	1	20	96	1.7094e+06	2500000	14	51	31	0	2.49084	2.6367	1.10711	0.0203636
	2	20	96	3.38889e+06	1.28205e+06	34	49	13	0	3.80951
	3	20	96	2500000	2.27778e+06	30	44	22	0	1.60976
G25 RSp0759-F91F-P92S mcherry/ G25 GFP	1	20	95	4.44444e+06	3.72222e+06	32	46	14	3	1.71642	2.45271	1.17146	0.0206957
	2	20	98	6.50888e+06	5.52268e+06	22	71	3	2	3.80357
	3	20	96	5.71992e+06	5.6213e+06	31	56	9	0	1.83814
G25 RSp0769-F416S mCherry/G25 GFP	1	20	96	4.83235e+06	6.31164e+06	27	53	13	3	1.50289	1.64007	0.197709	0.0116308
	2	20	96	1.61078e+06	3.44444e+06	19	63	14	0	1.55062
	3	20	96	4.43787e+06	4.05556e+06	34	58	4	0	1.86669
G25 up116-RSp0780 mcherry/ G25 GFP	1	20	96	4.33925e+06	3.33333e+06	36	42	16	2	1.51874	2.98936	2.29628	0.0352593
	2	20	96	8.33333e+06	5.12821e+06	43	48	5	0	1.81395
	3	20	96	2.39974e+06	1460000	21	72	3	0	5.63539
G25 RSp1422-G1298E mCherry/G25 GFP	1	20	96	5.32544e+06	3.27778e+06	43	46	7	0	1.73806	2.44159	1.12826	0.0203636
	2	20	96	3.27778e+06	2.13675e+06	25	61	10	0	3.74296
	3	20	96	2500000	2.66667e+06	30	59	7	0	1.84375
