# Supplementary material for: A Selective Bottleneck During Host Entry Drives the Evolution of New Legume Symbionts
Source: Mol Biol Evol. 2023 May 15;40(5):msad116. doi: 10.1093/molbev/msad116 (PMC10220510; doi:10.1093/molbev/msad116)
Supplement: msad116_Supplementary_Data [file msad116_supplementary_data.zip › Table_S16.xlsx]

## Sheet: Table S16
Supplementary Table S16. Raw data obtained for the characterisation of the capacity of evolved clones carrying fixed mutations to proliferate within host
Strain	Experiment	Plant	Number of bacteria per nodule	Mean Proliferation	Standard deviation	P value (two-sided Wilcoxon test with Benjamini-Hochberg correction, comparison of the reconstructed mutants with the isogenic parental evolved clone)
CBM212	1	1	26100	228192	341525
CBM212		2	8270
CBM212		3	540
CBM212	2	1	67700
CBM212		2	271000
CBM212		3	1120000
CBM212		4	838000
CBM212		5	9970
CBM212		6	1070000
CBM212	3	1	45000
CBM212		2	106000
CBM212		3	131000
CBM212		4	17700
CBM212		5	325000
CBM212		6	299000
CBM212	4	1	750
CBM212		2	13900
CBM212		3	17700
CBM212		4	525000
CBM212	5	1	57800
CBM212		2	263
CBM212		3	27300
CBM212		4	496000
CBM212		5	2620
CBM212 Rsp0595-P132P	1	1	14900	360984	679492	0.316565
CBM212 Rsp0595-P132P		2	22800
CBM212 Rsp0595-P132P		3	28700
CBM212 Rsp0595-P132P	2	1	504000
CBM212 Rsp0595-P132P		2	1540000
CBM212 Rsp0595-P132P		3	2490000
CBM212 Rsp0595-P132P		4	50
CBM212 Rsp0595-P132P	3	1	87100
CBM212 Rsp0595-P132P		2	10900
CBM212 Rsp0595-P132P		3	173000
CBM212 Rsp0595-P132P	4	1	84300
CBM212 Rsp0595-P132P		2	146000
CBM212 Rsp0595-P132P		3	163000
CBM212 Rsp0595-P132P		4	122000
CBM212 Rsp0595-P132P		5	203000
CBM212 Rsp0595-P132P		6	186000
CBM212 Rsc1598-P455L	1	1	549000	1.4672e+06	1.91497e+06	0.00031052
CBM212 Rsc1598-P455L		2	657000
CBM212 Rsc1598-P455L		3	905000
CBM212 Rsc1598-P455L		4	1920000
CBM212 Rsc1598-P455L		5	430000
CBM212 Rsc1598-P455L		6	536000
CBM212 Rsc1598-P455L	2	1	700000
CBM212 Rsc1598-P455L		2	155000
CBM212 Rsc1598-P455L		3	54400
CBM212 Rsc1598-P455L		4	242000
CBM212 Rsc1598-P455L		5	457000
CBM212 Rsc1598-P455L	3	1	74300
CBM212 Rsc1598-P455L		2	1580000
CBM212 Rsc1598-P455L		3	1020000
CBM212 Rsc1598-P455L		4	3360000
CBM212 Rsc1598-P455L		5	546000
CBM212 Rsc1598-P455L		6	460000
CBM212 Rsc1598-P455L	4	1	3420000
CBM212 Rsc1598-P455L		2	1270000
CBM212 Rsc1598-P455L		3	1740000
CBM212 Rsc1598-P455L		4	3500000
CBM212 Rsc1598-P455L		5	1340000
CBM212 Rsc1598-P455L		6	8830000
B1	1	1	1940000	1.07294e+06	802277
B1		2	1030000
B1		3	1230000
B1		4	110000
B1		5	542000
B1		6	309000
B1	2	1	1020000
B1		2	2410000
B1		3	2930000
B1		4	49000
B1		5	1230000
B1		6	1380000
B1	3	1	547000
B1		2	894000
B1		3	466000
B1		4	1080000
B1 Rsp0788-E225K	1	1	3290000	1.28179e+06	944894	0.715217
B1 Rsp0788-E225K		2	2170000
B1 Rsp0788-E225K		3	70800
B1 Rsp0788-E225K		4	1460000
B1 Rsp0788-E225K		5	1470000
B1 Rsp0788-E225K		6	531000
B1 Rsp0788-E225K	2	1	1230000
B1 Rsp0788-E225K		2	1160000
B1 Rsp0788-E225K		3	1260000
B1 Rsp0788-E225K		4	1420000
B1 Rsp0788-E225K		5	758000
B1 Rsp0788-E225K		6	957000
B1 Rsp0788-E225K	3	1	2930000
B1 Rsp0788-E225K		2	46400
B1 Rsp0788-E225K		3	1740000
B1 Rsp0788-E225K		4	15500
B1 RSp1417-S417L	1	1	1710000	982962	802068	0.628133
B1 RSp1417-S417L		2	71500
B1 RSp1417-S417L		3	950000
B1 RSp1417-S417L		4	289000
B1 RSp1417-S417L		5	39700
B1 RSp1417-S417L	2	1	403000
B1 RSp1417-S417L		2	865000
B1 RSp1417-S417L		3	894000
B1 RSp1417-S417L		4	2410000
B1 RSp1417-S417L		5	1140000
B1 RSp1417-S417L		6	1430000
B1 RSp1417-S417L	3	1	172000
B1 RSp1417-S417L		2	484000
B1 RSp1417-S417L		3	3310000
B1 RSp1417-S417L		4	1250000
B1 RSp1417-S417L		5	657000
B1 RSp1417-S417L	4	1	969000
B1 RSp1417-S417L		2	911000
B1 RSp1417-S417L		3	872000
B1 RSp1417-S417L		4	205000
B1 RSp1417-S417L		5	1610000
B1 RSp1590-S153L	1	1	950000	655934	416648	0.267493
B1 RSp1590-S153L		2	7800
B1 RSp1590-S153L		3	1550000
B1 RSp1590-S153L		4	650000
B1 RSp1590-S153L		5	600000
B1 RSp1590-S153L		6	46000
B1 RSp1590-S153L	2	1	629000
B1 RSp1590-S153L		2	1220000
B1 RSp1590-S153L		3	863000
B1 RSp1590-S153L		4	456
B1 RSp1590-S153L		5	716000
B1 RSp1590-S153L		6	400000
B1 RSp1590-S153L	3	1	602000
B1 RSp1590-S153L		2	822000
B1 RSp1590-S153L		3	26300
B1 RSp1590-S153L		4	531000
B1 RSp1590-S153L		5	633000
B1 RSp1590-S153L		6	484000
B1 RSp1590-S153L	4	1	1380000
B1 RSp1590-S153L		2	565000
B1 RSp1590-S153L		3	861000
B1 RSp1590-S153L		4	894000
B3	1	1	1750000	2.28356e+06	1.79207e+06
B3		2	1180000
B3		3	57100
B3	2	1	1150000
B3		2	2150000
B3		3	328000
B3		4	4170000
B3		5	1570000
B3		6	1960000
B3	3	1	916000
B3		2	1150000
B3		3	1360000
B3		4	2150000
B3		5	743000
B3	4	1	4730000
B3		2	5110000
B3		3	5110000
B3		4	5520000
B3 up115-RSc0965	1	1	17400000	5.95761e+06	3.78725e+06	0.0146475
B3 up115-RSc0965		2	5670000
B3 up115-RSc0965		3	5750000
B3 up115-RSc0965		4	5980000
B3 up115-RSc0965		5	10900000
B3 up115-RSc0965		6	8400000
B3 up115-RSc0965	2	1	1890000
B3 up115-RSc0965		2	3600000
B3 up115-RSc0965		3	4440000
B3 up115-RSc0965		4	7650000
B3 up115-RSc0965		5	2660000
B3 up115-RSc0965		6	7690000
B3 up115-RSc0965	3	1	4610000
B3 up115-RSc0965		2	7110000
B3 up115-RSc0965		3	5080000
B3 up115-RSc0965		4	617000
B3 up115-RSc0965		5	3510000
B3 up115-RSc0965		6	4280000
B3 rhlE1-L368L	1	1	7330000	5.39778e+06	2.37207e+06	0.00851667
B3 rhlE1-L368L		2	7490000
B3 rhlE1-L368L		3	2880000
B3 rhlE1-L368L		4	2120000
B3 rhlE1-L368L		5	4240000
B3 rhlE1-L368L		6	4650000
B3 rhlE1-L368L	2	1	11400000
B3 rhlE1-L368L		2	7220000
B3 rhlE1-L368L		3	5920000
B3 rhlE1-L368L		4	3620000
B3 rhlE1-L368L		5	7170000
B3 rhlE1-L368L		6	6250000
B3 rhlE1-L368L	3	1	2780000
B3 rhlE1-L368L		2	4540000
B3 rhlE1-L368L		3	6480000
B3 rhlE1-L368L		4	2120000
B3 rhlE1-L368L		5	6570000
B3 rhlE1-L368L		6	4380000
B20	1	1	6570000	5.36261e+06	3.203e+06
B20		2	2170000
B20		3	3290000
B20		4	4050000
B20		5	4110000
B20		6	3860000
B20	2	1	12100000
B20		2	4100000
B20		3	10900000
B20		4	4490000
B20		5	3940000
B20		6	967000
B20	3	1	5620000
B20		2	12300000
B20		3	5020000
B20		4	3470000
B20		5	4240000
B20		6	5330000
B20 pRalta_0230-G242E	1	1	3540000	4.74167e+06	2.34923e+06	0.9874
B20 pRalta_0230-G242E		2	5370000
B20 pRalta_0230-G242E		3	8460000
B20 pRalta_0230-G242E		4	3330000
B20 pRalta_0230-G242E		5	4600000
B20 pRalta_0230-G242E		6	6300000
B20 pRalta_0230-G242E	2	1	2720000
B20 pRalta_0230-G242E		2	1000000
B20 pRalta_0230-G242E		3	3830000
B20 pRalta_0230-G242E		4	10500000
B20 pRalta_0230-G242E		5	3140000
B20 pRalta_0230-G242E		6	3170000
B20 pRalta_0230-G242E	3	1	6560000
B20 pRalta_0230-G242E		2	5560000
B20 pRalta_0230-G242E		3	5560000
B20 pRalta_0230-G242E		4	2190000
B20 pRalta_0230-G242E		5	3110000
B20 pRalta_0230-G242E		6	6410000
B20 pRalta_0552-I100I	1	1	9040000	4.07796e+06	2.02832e+06	0.43582
B20 pRalta_0552-I100I		2	2310000
B20 pRalta_0552-I100I		3	2610000
B20 pRalta_0552-I100I		4	4710000
B20 pRalta_0552-I100I		5	7440000
B20 pRalta_0552-I100I		6	2370000
B20 pRalta_0552-I100I	2	1	3950000
B20 pRalta_0552-I100I		2	3520000
B20 pRalta_0552-I100I		3	463000
B20 pRalta_0552-I100I		4	4160000
B20 pRalta_0552-I100I		5	5720000
B20 pRalta_0552-I100I	3	1	3660000
B20 pRalta_0552-I100I		2	1490000
B20 pRalta_0552-I100I		3	7270000
B20 pRalta_0552-I100I		4	5920000
B20 pRalta_0552-I100I		5	3580000
B20 pRalta_0552-I100I		6	1810000
B20 pRalta_0552-I100I	4	1	3660000
B20 pRalta_0552-I100I		2	2960000
B20 pRalta_0552-I100I		3	5370000
B20 pRalta_0552-I100I		4	4680000
B20 pRalta_0552-I100I		5	3430000
B20 pRalta_0552-I100I		6	3670000
B20 RSc0243-L213L	1	1	6530000	6.07056e+06	3.20386e+06	0.366178
B20 RSc0243-L213L		2	3770000
B20 RSc0243-L213L		3	5750000
B20 RSc0243-L213L		4	2960000
B20 RSc0243-L213L		5	2780000
B20 RSc0243-L213L		6	4140000
B20 RSc0243-L213L	2	1	8710000
B20 RSc0243-L213L		2	13600000
B20 RSc0243-L213L		3	6100000
B20 RSc0243-L213L		4	3730000
B20 RSc0243-L213L		5	4930000
B20 RSc0243-L213L		6	13100000
B20 RSc0243-L213L	3	1	2150000
B20 RSc0243-L213L		2	5200000
B20 RSc0243-L213L		3	8630000
B20 RSc0243-L213L		4	4640000
B20 RSc0243-L213L		5	6300000
B20 RSc0243-L213L		6	6250000
B20 RSp1116-I32I/L33F	1	1	4930000	4981875	2.12925e+06	0.937378
B20 RSp1116-I32I/L33F		2	4220000
B20 RSp1116-I32I/L33F		3	9260000
B20 RSp1116-I32I/L33F		4	3150000
B20 RSp1116-I32I/L33F		5	4840000
B20 RSp1116-I32I/L33F		6	9690000
B20 RSp1116-I32I/L33F	2	1	4380000
B20 RSp1116-I32I/L33F		2	4930000
B20 RSp1116-I32I/L33F		3	3940000
B20 RSp1116-I32I/L33F		4	7100000
B20 RSp1116-I32I/L33F	3	1	3830000
B20 RSp1116-I32I/L33F		2	4820000
B20 RSp1116-I32I/L33F		3	2170000
B20 RSp1116-I32I/L33F		4	5200000
B20 RSp1116-I32I/L33F		5	2100000
B20 RSp1116-I32I/L33F		6	5150000
B20 up8-RSp1469	1	1	3500000	5.24778e+06	2.7811e+06	0.900308
B20 up8-RSp1469		2	12200000
B20 up8-RSp1469		3	7890000
B20 up8-RSp1469		4	8910000
B20 up8-RSp1469		5	2600000
B20 up8-RSp1469		6	5150000
B20 up8-RSp1469	2	1	7890000
B20 up8-RSp1469		2	8140000
B20 up8-RSp1469		3	3270000
B20 up8-RSp1469		4	4730000
B20 up8-RSp1469		5	4920000
B20 up8-RSp1469		6	6410000
B20 up8-RSp1469	3	1	3850000
B20 up8-RSp1469		2	4340000
B20 up8-RSp1469		3	2560000
B20 up8-RSp1469		4	1880000
B20 up8-RSp1469		5	3890000
B20 up8-RSp1469		6	2330000
G1	1	1	1120000	658944	941718
G1		2	962000
G1		3	342000
G1		4	1120000
G1		5	604000
G1		6	1300000
G1	2	1	3890000
G1		2	358000
G1		3	2880
G1		4	25200
G1		5	293000
G1		6	275000
G1	3	1	4790
G1		2	54200
G1		3	1360000
G1		4	74400
G1		5	2120
G1		6	73400
G1 efpR-E66K	1	1	2060000	2.46394e+06	1.28264e+06	0.00066934
G1 efpR-E66K		2	3480000
G1 efpR-E66K		3	1630000
G1 efpR-E66K		4	2790000
G1 efpR-E66K		5	4990000
G1 efpR-E66K		6	4780000
G1 efpR-E66K	2	1	2530000
G1 efpR-E66K		2	3020000
G1 efpR-E66K		3	971000
G1 efpR-E66K		4	1380000
G1 efpR-E66K		5	4020000
G1 efpR-E66K		6	2530000
G1 efpR-E66K	3	1	2740000
G1 efpR-E66K		2	550000
G1 efpR-E66K		3	2330000
G1 efpR-E66K		4	1660000
G1 efpR-E66K		5	550000
G1 efpR-E66K		6	2340000
G2	1	1	10000000	3.61133e+06	2.55743e+06
G2		2	5040000
G2		3	7670000
G2		4	1970000
G2		5	5420000
G2	2	1	3400000
G2		2	2450000
G2		3	5000000
G2		4	2580000
G2		5	2590000
G2	3	1	900000
G2		2	1690000
G2		3	2010000
G2		4	1480000
G2		5	1970000
G2 RSc1982-I100I	1	1	2180000	2.59772e+06	1.32614e+06	0.715217
G2 RSc1982-I100I		2	2590000
G2 RSc1982-I100I		3	4130000
G2 RSc1982-I100I		4	972000
G2 RSc1982-I100I		5	4330000
G2 RSc1982-I100I		6	5830000
G2 RSc1982-I100I	2	1	3970000
G2 RSc1982-I100I		2	3280000
G2 RSc1982-I100I		3	2600000
G2 RSc1982-I100I		4	1430000
G2 RSc1982-I100I		5	417000
G2 RSc1982-I100I		6	1530000
G2 RSc1982-I100I	3	1	2720000
G2 RSc1982-I100I		2	1890000
G2 RSc1982-I100I		3	2820000
G2 RSc1982-I100I		4	1740000
G2 RSc1982-I100I		5	2170000
G2 RSc1982-I100I		6	2160000
G4	1	1	1470000	2052250	2.11559e+06
G4		2	1530000
G4		3	2020000
G4		4	2270000
G4	2	1	418000
G4		2	3520000
G4		3	2730000
G4		4	1110000
G4		5	1450000
G4		6	238000
G4	3	1	1480000
G4		2	1230000
G4		3	1510000
G4		4	1160000
G4		5	9400000
G4		6	1300000
G4 ppiB-Q112*	1	1	5800000	2.85556e+06	1.70744e+06	0.267493
G4 ppiB-Q112*		2	2800000
G4 ppiB-Q112*		3	5000000
G4 ppiB-Q112*		4	3060000
G4 ppiB-Q112*		5	1630000
G4 ppiB-Q112*		6	2250000
G4 ppiB-Q112*	2	1	1680000
G4 ppiB-Q112*		2	4490000
G4 ppiB-Q112*		3	3880000
G4 ppiB-Q112*		4	4640000
G4 ppiB-Q112*		5	5490000
G4 ppiB-Q112*		6	3800000
G4 ppiB-Q112*	3	1	556000
G4 ppiB-Q112*		2	1290000
G4 ppiB-Q112*		3	1460000
G4 ppiB-Q112*		4	1070000
G4 ppiB-Q112*		5	1600000
G4 ppiB-Q112*		6	904000
G4 RSc2277-V321G	1	1	4325000	5.2319e+06	3.05579e+06	0.0035014
G4 RSc2277-V321G		2	3.08333e+06
G4 RSc2277-V321G		3	3100000
G4 RSc2277-V321G		4	6.16667e+06
G4 RSc2277-V321G		5	5.26667e+06
G4 RSc2277-V321G		6	6650000
G4 RSc2277-V321G	2	1	9.51374e+06
G4 RSc2277-V321G		2	9.73866e+06
G4 RSc2277-V321G		3	8.45309e+06
G4 RSc2277-V321G		4	1.10994e+07
G4 RSc2277-V321G		5	8.16667e+06
G4 RSc2277-V321G		6	4.60317e+06
G4 RSc2277-V321G	3	1	1.98953e+06
G4 RSc2277-V321G		2	2.86758e+06
G4 RSc2277-V321G		3	1.14142e+06
G4 RSc2277-V321G		4	2.06763e+06
G4 RSc2277-V321G		5	3.38612e+06
G4 RSc2277-V321G		6	2.55556e+06
G11	1	1	2580000	3.47039e+06	1.31297e+06
G11		2	3680000
G11		3	3760000
G11		4	6730000
G11		5	3250000
G11		6	1920000
G11	2	1	3010000
G11		2	2960000
G11		3	4760000
G11		4	857000
G11		5	3390000
G11		6	3550000
G11	3	1	3520000
G11		2	2120000
G11		3	3840000
G11		4	5560000
G11		5	3490000
G11		6	3490000
G11 RSc0194-S102F	1	1	6230000	5.02056e+06	2.46158e+06	0.194923
G11 RSc0194-S102F		2	2600000
G11 RSc0194-S102F		3	3580000
G11 RSc0194-S102F		4	3500000
G11 RSc0194-S102F		5	5460000
G11 RSc0194-S102F		6	3900000
G11 RSc0194-S102F	2	1	5770000
G11 RSc0194-S102F		2	5650000
G11 RSc0194-S102F		3	9370000
G11 RSc0194-S102F		4	9450000
G11 RSc0194-S102F		5	6510000
G11 RSc0194-S102F		6	4840000
G11 RSc0194-S102F	3	1	3770000
G11 RSc0194-S102F		2	5280000
G11 RSc0194-S102F		3	1780000
G11 RSc0194-S102F		4	8990000
G11 RSc0194-S102F		5	2000000
G11 RSc0194-S102F		6	1690000
G11 tssJ-I157N	1	1	4410000	5.74294e+06	4.57576e+06	0.295225
G11 tssJ-I157N		2	15300000
G11 tssJ-I157N		3	9200000
G11 tssJ-I157N		4	13600000
G11 tssJ-I157N		5	15000000
G11 tssJ-I157N		6	2950000
G11 tssJ-I157N	2	1	7770000
G11 tssJ-I157N		2	2220000
G11 tssJ-I157N		3	1190000
G11 tssJ-I157N		4	333000
G11 tssJ-I157N		5	3500000
G11 tssJ-I157N		6	3940000
G11 tssJ-I157N	3	1	4150000
G11 tssJ-I157N		2	4070000
G11 tssJ-I157N		3	2770000
G11 tssJ-I157N		4	3750000
G11 tssJ-I157N		5	4870000
G11 tssJ-I157N		6	4350000
G11 phbB-S38F	1	1	3860000	5878000	2.28953e+06	0.011416
G11 phbB-S38F		2	1740000
G11 phbB-S38F		3	2040000
G11 phbB-S38F		4	4480000
G11 phbB-S38F	2	1	6410000
G11 phbB-S38F		2	4320000
G11 phbB-S38F		3	5590000
G11 phbB-S38F		4	10000000
G11 phbB-S38F		5	8500000
G11 phbB-S38F		6	7750000
G11 phbB-S38F	3	1	6630000
G11 phbB-S38F		2	7110000
G11 phbB-S38F		3	7670000
G11 phbB-S38F		4	6030000
G11 phbB-S38F		5	6040000
G25	1	1	4810000	5.89944e+06	2.30842e+06
G25		2	7290000
G25		3	4680000
G25		4	10600000
G25		5	6270000
G25		6	3530000
G25	2	1	6710000
G25		2	2820000
G25		3	3450000
G25		4	2960000
G25		5	2780000
G25		6	7320000
G25	3	1	9330000
G25		2	6720000
G25		3	6850000
G25		4	8560000
G25		5	5000000
G25		6	6510000
G25 RSp0574-L15L	1	1	10700000	9.29133e+06	3.32948e+06	0.0232288
G25 RSp0574-L15L		2	9580000
G25 RSp0574-L15L		3	9340000
G25 RSp0574-L15L		4	6940000
G25 RSp0574-L15L	2	1	9120000
G25 RSp0574-L15L		2	3450000
G25 RSp0574-L15L		3	13300000
G25 RSp0574-L15L		4	16200000
G25 RSp0574-L15L		5	7150000
G25 RSp0574-L15L	3	1	7890000
G25 RSp0574-L15L		2	13600000
G25 RSp0574-L15L		3	7260000
G25 RSp0574-L15L		4	7890000
G25 RSp0574-L15L		5	11400000
G25 RSp0574-L15L		6	5550000
G25 RSp0587-P84P	1	1	4780000	7431875	2.50676e+06	0.146924
G25 RSp0587-P84P		2	6280000
G25 RSp0587-P84P		3	9690000
G25 RSp0587-P84P		4	5020000
G25 RSp0587-P84P	2	1	8400000
G25 RSp0587-P84P		2	8050000
G25 RSp0587-P84P		3	6710000
G25 RSp0587-P84P		4	6260000
G25 RSp0587-P84P		5	7560000
G25 RSp0587-P84P		6	5040000
G25 RSp0587-P84P	3	1	9510000
G25 RSp0587-P84P		2	6680000
G25 RSp0587-P84P		3	5420000
G25 RSp0587-P84P		4	5010000
G25 RSp0587-P84P		5	10700000
G25 RSp0587-P84P		6	13800000
G25 RSp0759-F91F-P92S	1	1	19400000	8.07778e+06	3.85427e+06	0.184287
G25 RSp0759-F91F-P92S		2	14400000
G25 RSp0759-F91F-P92S		3	6640000
G25 RSp0759-F91F-P92S		4	11100000
G25 RSp0759-F91F-P92S		5	6900000
G25 RSp0759-F91F-P92S		6	8100000
G25 RSp0759-F91F-P92S	2	1	6210000
G25 RSp0759-F91F-P92S		2	5420000
G25 RSp0759-F91F-P92S		3	10800000
G25 RSp0759-F91F-P92S		4	7270000
G25 RSp0759-F91F-P92S		5	3750000
G25 RSp0759-F91F-P92S		6	8810000
G25 RSp0759-F91F-P92S	3	1	5880000
G25 RSp0759-F91F-P92S		2	5950000
G25 RSp0759-F91F-P92S		3	3680000
G25 RSp0759-F91F-P92S		4	5920000
G25 RSp0759-F91F-P92S		5	7770000
G25 RSp0759-F91F-P92S		6	7400000
G25 RSp0769-F416S	1	1	9530000	1.09261e+07	3.34482e+06	0.00240333
G25 RSp0769-F416S		2	6090000
G25 RSp0769-F416S		3	16600000
G25 RSp0769-F416S		4	9040000
G25 RSp0769-F416S	2	1	10400000
G25 RSp0769-F416S		2	5050000
G25 RSp0769-F416S		3	9210000
G25 RSp0769-F416S		4	9090000
G25 RSp0769-F416S		5	8630000
G25 RSp0769-F416S		6	18100000
G25 RSp0769-F416S	3	1	10400000
G25 RSp0769-F416S		2	12600000
G25 RSp0769-F416S		3	12600000
G25 RSp0769-F416S		4	14900000
G25 RSp0769-F416S	4	1	11600000
G25 RSp0769-F416S		2	8830000
G25 RSp0769-F416S		3	13100000
G25 RSp0769-F416S		4	10900000
G25 up116-RSp0780	1	1	4340000	6.67833e+06	3.98244e+06	0.853417
G25 up116-RSp0780		2	16500000
G25 up116-RSp0780		3	3190000
G25 up116-RSp0780		4	3150000
G25 up116-RSp0780		5	1940000
G25 up116-RSp0780		6	3750000
G25 up116-RSp0780	2	1	6140000
G25 up116-RSp0780		2	8480000
G25 up116-RSp0780		3	5620000
G25 up116-RSp0780		4	4170000
G25 up116-RSp0780		5	7560000
G25 up116-RSp0780		6	6250000
G25 up116-RSp0780	3	1	5620000
G25 up116-RSp0780		2	7430000
G25 up116-RSp0780		3	15800000
G25 up116-RSp0780		4	14400000
G25 up116-RSp0780		5	11400000
G25 up116-RSp0780		6	5420000
G25 up116-RSp0780	4	1	3680000
G25 up116-RSp0780		2	4850000
G25 up116-RSp0780		3	6340000
G25 up116-RSp0780		4	3270000
G25 up116-RSp0780		5	5560000
G25 up116-RSp0780		6	5420000
G25 RSp1422-G1298E	1	1	13600000	9.30944e+06	3.78226e+06	0.0167751
G25 RSp1422-G1298E		2	16000000
G25 RSp1422-G1298E		3	11100000
G25 RSp1422-G1298E		4	12200000
G25 RSp1422-G1298E		5	1730000
G25 RSp1422-G1298E		6	13800000
G25 RSp1422-G1298E	2	1	4030000
G25 RSp1422-G1298E		2	7260000
G25 RSp1422-G1298E		3	8770000
G25 RSp1422-G1298E		4	11000000
G25 RSp1422-G1298E		5	5520000
G25 RSp1422-G1298E		6	9500000
G25 RSp1422-G1298E	3	1	4630000
G25 RSp1422-G1298E		2	6940000
G25 RSp1422-G1298E		3	7890000
G25 RSp1422-G1298E		4	10700000
G25 RSp1422-G1298E		5	10900000
G25 RSp1422-G1298E		6	12000000
