# Supplementary material for: A Selective Bottleneck During Host Entry Drives the Evolution of New Legume Symbionts
Source: Mol Biol Evol. 2023 May 15;40(5):msad116. doi: 10.1093/molbev/msad116 (PMC10220510; doi:10.1093/molbev/msad116)
Supplement: msad116_Supplementary_Data [file msad116_supplementary_data.zip › Table_S17_revised.xlsx]

## Sheet: Table S17
Supplementary Table S17. Raw data obtained for proliferation in the Jensen culture medium colonization and rhizosphere colonization assays
Comparison	Experiment	PLant tube number	Number of mutant bacteria/ml in the inoculum	Number of wild-type bacteria/ml in the inoculum	Number of mutant bacteria/ml in the Jensen culture medium	Number of wild-type bacteria/ml in the Jensen culture medium	Number of mutant bacteria in the rhizosphere (attached to the root)	Number of wild-type bacteria in the rhizosphere (attached to the root)	Competitive Index of mutants in the Jensen culture medium (CI)	Mean CI in the Jensen culture medium	Standard deviation in the Jensen culture medium	P value in the Jensen culture medium (Wilcoxon with Bonferroni-Hochberg correction)	Competitive Index of mutants in the rhizosphere (CI)	Mean CI in the rhizosphere	Standard deviation in the rhizosphere	P value in the rhizosphere (two-sided Wilcoxon test with Benjamini-Hochberg correction)
CBM212 Rsp0595-P132P mCherry/CBM212 GFP	1	1	4.04339e+07	3.94477e+07	2.94444e+06	2.33333e+06	335306	434109	1.23113	1.04898	0.45313	1	0.753562	1.01072	0.282757	0.910156
		2	4.04339e+07	3.94477e+07	1.18343e+06	1.80802e+06	286822	197239	0.638581				1.41872
		3	4.04339e+07	3.94477e+07	1220000	1200000	403101	449612	0.99187				0.874685
	2	1	4.24063e+07	4.33333e+07	9.88372e+08	1.9e+09	117778	124444	0.531568				0.967118
		2	4.24063e+07	4.33333e+07	1.20155e+09	1.20155e+09	236686	177515	1.02186				1.36248
		3	4.24063e+07	4.33333e+07	9.30233e+08	9.68992e+08	93359.6	72320.8	0.980986				1.31913
	3	1	5.32544e+07	4.53649e+07	2700000	3250000	372093	403101	0.707692				0.786325
		2	5.32544e+07	4.53649e+07	3300000	1.37597e+06	1080000	980000	2.043				0.938776
		3	5.32544e+07	4.53649e+07	3950000	2600000	682171	860000	1.29416				0.675707
CBM212 Rsc1598-P455L GFP/CBM 212 mcherry	1	1	3.27778e+07	2.66667e+07	1.38067e+06	1.11769e+06	252465	201183	1.00499	1.03569	0.359903	1	1.02094	1.36355	0.545592	0.227865
		2	3.27778e+07	2.66667e+07	1.61078e+06	1.47929e+06	294574	434109	0.885876				0.552058
		3	3.27778e+07	2.66667e+07	2.05556e+06	2e+06	372093	387597	0.836158				0.781017
	2	1	5.02959e+07	3.35306e+07	1900000	1.04651e+06	3.86588e+06	1.49901e+06	1.21037				1.7193
		2	5.02959e+07	3.35306e+07	2200000	910853	2.05128e+06	670611	1.61021				2.03922
		3	5.02959e+07	3.35306e+07	1.82171e+06	1.45349e+06	920447	288000	0.835556				2.13066
	3	1	160000000	9.68992e+07	377778	239974	841552	400000	0.953395				1.27415
		2	160000000	9.68992e+07	949612	377778	1.61736e+06	618014	1.52234				1.58492
		3	160000000	9.68992e+07	798817	1.04651e+06	195556	101249	0.462278				1.16971
B1 Rsp0788-E225K mCherry/B1 GFP	1	1	4.83235e+07	35000000	1080000	900000	780000	434109	0.869143	1.03488	0.417367	1	1.30139	1.07777	0.276071	0.409653
		2	4.83235e+07	35000000	1.44642e+06	2.00526e+06	197239	104444	0.522436				1.36778
		3	4.83235e+07	35000000	900000	1400000	940000	980000	0.465612				0.694723
		4	4.83235e+07	35000000	2150000	2350000	258000	216000	0.662644				0.865119
	2	1	1.74227e+07	1.80802e+07	988372	717054	173570	133333	1.43039				1.3509
		2	1.74227e+07	1.80802e+07	710059	775194	279070	271318	0.950541				1.06739
		3	1.74227e+07	1.80802e+07	493097	581395	220907	177515	0.880131				1.2914
	3	1	1.88889e+07	3e+07	4.43787e+08	6.90335e+08	65746.2	81525.3	1.02101				1.28083
		2	1.88889e+07	3e+07	7.75194e+08	7.10059e+08	165680	197239	1.73393				1.33412
		3	1.88889e+07	3e+07	4.83235e+08	5.91716e+08	800000	1040000	1.29706				1.22172
	4	1	8.52713e+07	6.97674e+07	1.18217e+06	917160	640000	760000	1.05459				0.688995
		2	8.52713e+07	6.97674e+07	2050000	2100000	1060000	1060000	0.798701				0.818182
		3	8.52713e+07	6.97674e+07	1800000	833333	1300000	1460000	1.76727				0.728518
B1 RSp1417-S417L mCherry/B1 GFP	1	1	5.71992e+07	6.21302e+07	1.39535e+06	1.47287e+06	279070	135556	1.02904	0.765247	0.45583	0.515625	2.23619	1.3762	0.866423	0.421777
		2	5.71992e+07	6.21302e+07	581854	361111	364341	177515	1.75019				2.22939
		3	5.71992e+07	6.21302e+07	1.64366e+06	1.94444e+06	2.32742e+06	1.34122e+06	0.91818				1.88489
	2	1	3.16667e+07	1.93951e+07	272222	443787	91111.1	113333	0.375699				0.492384
		2	3.16667e+07	1.93951e+07	333333	600775	111111	104444	0.339826				0.651572
		3	3.16667e+07	1.93951e+07	697674	311111	189349	111111	1.3735				1.04375
	3	1	5.52268e+07	20000000	6.78295e+08	7.17054e+08	73635.8	49600	0.342568				0.537634
		2	5.52268e+07	20000000	6.78295e+08	4.24063e+08	279070	153846	0.579252				0.65691
		3	5.52268e+07	20000000	5.71992e+08	7.55814e+08	286822	209073	0.274066				0.496814
	4	1	2.94444e+07	2.33333e+07	1100000	1.41354e+06	1.57791e+06	552268	0.616676				2.26415
		2	2.94444e+07	2.33333e+07	1040000	880000	844444	232000	0.936535				2.88441
		3	2.94444e+07	2.33333e+07	940000	1.15056e+06	1.68889e+06	1.17778e+06	0.647429				1.13635
B1 RSp1590-S153L mCherry/B1 GFP	1	1	4.43787e+07	2.66667e+07	2.83333e+06	3.05556e+06	744186	1020000	0.557188	0.953757	0.397378	0.56237	0.438405	0.89424	0.397077	0.530048
		2	4.43787e+07	2.66667e+07	3.11111e+06	1.84089e+06	1660000	1320000	1.0155				0.755663
		3	4.43787e+07	2.66667e+07	1.41354e+06	1320000	1060000	3040000	0.643472				0.20952
	2	1	2.27778e+07	2.33333e+07	315582	344444	118343	100000	0.938552				1.2123
		2	2.27778e+07	2.33333e+07	305720	164366	128889	94674.6	1.90537				1.39459
		3	2.27778e+07	2.33333e+07	144642	138067	620000	534884	1.07317				1.1874
	3	1	5.6213e+07	3.64892e+07	1.45349e+09	1.04651e+09	256410	138067	0.901559				1.20551
		2	5.6213e+07	3.64892e+07	7.94574e+08	5.91716e+08	106509	95989.5	0.871661				0.72026
		3	5.6213e+07	3.64892e+07	4.73373e+08	4.53649e+08	364341	255814	0.677346				0.924508
B3 up115-RSc0965 GFP/B3 mCherry	1	1	9.10853e+07	9.10853e+07	1.27907e+06	729783	1540000	527132	1.75267	0.94424	0.599188	0.934659	2.92147	2.91064	1.63277	0.0273438
		2	9.10853e+07	9.10853e+07	1.25969e+06	620155	1620000	263566	2.03125				6.14647
		3	9.10853e+07	9.10853e+07	1950000	1700000	3380000	720000	1.14706				4.69444
	2	1	6.01578e+07	2.16667e+07	838264	483235	519380	57856.7	0.624774				3.23319
		2	6.01578e+07	2.16667e+07	177778	222222	364341	104444	0.288131				1.25639
		3	6.01578e+07	2.16667e+07	736434	755814	740000	185404	0.350929				1.43751
	3	1	4.73373e+07	5.32544e+07	2450000	3700000	3020000	2500000	0.744932				1.359
		2	4.73373e+07	5.32544e+07	3100000	4000000	980000	449612	0.871875				2.45211
		3	4.73373e+07	5.32544e+07	1.43411e+06	2350000	1300000	542636	0.686541				2.69518
B3 rhlE1-L368L mCherry/B3 mCherry	1	1	5.22682e+07	4.33925e+07	2500000	2100000	2480000	410853	0.98832	1.14773	0.382683	0.56237	5.01121	3.97106	1.57724	0.0273438
		2	5.22682e+07	4.33925e+07	1.56977e+06	1.60853e+06	697674	108889	0.810184				5.3192
		3	5.22682e+07	4.33925e+07	2500000	2800000	4560000	1060000	0.74124				3.57138
	2	1	7600000	2.77778e+07	775194	1.55039e+06	1100000	682171	1.82749				5.89364
		2	7600000	2.77778e+07	949612	2250000	1900000	1200000	1.54258				5.78704
		3	7600000	2.77778e+07	877712	2200000	1240000	840000	1.45819				5.39543
	3	1	4.93097e+07	5.42406e+07	1.56977e+06	2500000	1.35556e+06	576000	0.690698				2.58873
		2	4.93097e+07	5.42406e+07	2.38372e+06	1.99612e+06	472868	232742	1.31359				2.2349
	4	1	35000000	4.16667e+07	3.16667e+06	2.72222e+06	5.96899e+06	2.13018e+06	1.38484				3.33585
		2	35000000	4.16667e+07	3.83333e+06	6.01578e+06	2.80079e+06	1.04444e+06	0.758587				3.19239
		3	35000000	4.16667e+07	4.04339e+06	4.33925e+06	5.1938e+06	4.57364e+06	1.10931				1.3519
B20 pRalta_0230-G242E mCherry/B20 GFP	1	1	5.12821e+07	6.50888e+07	2.1e+09	1.9e+09	1340000	1100000	1.40283	1.54351	0.599423	0.109375	1.54615	1.49198	0.65259	0.18906
		2	5.12821e+07	6.50888e+07	1.95e+09	1800000000	860000	900000	1.375				1.21282
		3	5.12821e+07	6.50888e+07	1.25969e+09	1.14341e+09	860000	441860	1.39831				2.47032
	2	1	3.83333e+07	4.72222e+07	1.97674e+06	1.64729e+06	1760000	960000	1.47826				2.25845
		2	3.83333e+07	4.72222e+07	1.35659e+06	621302	1640000	1260000	2.68977				1.6034
		3	3.83333e+07	4.72222e+07	2100000	1.08527e+06	1580000	1000000	2.3837				1.94638
	3	1	5.12821e+07	4.63511e+07	2.8876e+06	2.4031e+06	560000	710059	1.08607				0.712833
		2	5.12821e+07	4.63511e+07	3100000	3250000	424000	360000	0.86213				1.06453
		3	5.12821e+07	4.63511e+07	769231	571992	1.44444e+06	2.13018e+06	1.21552				0.612886
B20 pRalta_0552-I100I mCherry/B20 GFP	1	1	3.74753e+07	4.43787e+07	2150000	3350000	1200000	1080000	0.760016	1.18154	0.391429	0.56237	1.31579	1.3925	0.65848	0.240625
		2	3.74753e+07	4.43787e+07	1.14341e+06	1.51163e+06	751938	1100000	0.895749				0.809503
		3	3.74753e+07	4.43787e+07	1.22093e+06	1.33721e+06	488372	900000	1.08124				0.642595
	2	1	4.83235e+07	5.22682e+07	852713	620155	780000	720000	1.48724				1.17177
		2	4.83235e+07	5.22682e+07	710059	631164	713178	465116	1.21684				1.6585
		3	4.83235e+07	5.22682e+07	1.27907e+06	1.35659e+06	2380000	880000	1.01983				2.92532
	3	1	5.52268e+07	5.81854e+07	8.91473e+08	8.33333e+08	775194	620000	1.12708				1.31729
		2	5.52268e+07	5.81854e+07	9.68992e+08	1.04651e+09	820000	558140	0.975529				1.54787
		3	5.52268e+07	5.81854e+07	1.00775e+09	5.12821e+08	760000	700000	2.07039				1.14388
B20 RSc0243-L213L mCherry/B20 GFP	1	1	5.71992e+07	4.63511e+07	1.08527e+09	8.13953e+08	820000	410853	1.08046	1.33098	0.721825	0.913281	1.61733	1.43088	0.512057	0.05109
		2	5.71992e+07	4.63511e+07	1.29845e+09	9.68992e+08	1780000	1360000	1.08586				1.0606
		3	5.71992e+07	4.63511e+07	8.52713e+08	8.72093e+08	565891	395349	0.792337				1.15991
	2	1	4.73373e+07	5.32544e+07	2100000	968992	2860000	1900000	2.4381				1.69342
		2	4.73373e+07	5.32544e+07	779093	641026	1960000	1520000	1.36731				1.45066
		3	4.73373e+07	5.32544e+07	2950000	1.24031e+06	2280000	980000	2.67574				2.61735
	3	1	6.50888e+07	5.12821e+07	1.02713e+06	1.08527e+06	1.89349e+06	1.57778e+06	0.745671				0.945533
		2	6.50888e+07	5.12821e+07	3400000	3000000	604865	408000	0.892929				1.16804
		3	6.50888e+07	5.12821e+07	4000000	3500000	1.24444e+06	841552	0.900433				1.16508
B20 RSp1116-I32I/L33F mCherry/B20 GFP	1	1	5.32544e+07	6.58915e+07	6.58915e+08	8.72093e+08	449612	387597	0.934845	1.20868	0.412771	0.56237	1.43526	1.15159	0.484482	0.4375
		2	5.32544e+07	6.58915e+07	2.05e+09	2.45e+09	829457	1040000	1.03529				0.986811
		3	5.32544e+07	6.58915e+07	9.49612e+08	7.75194e+08	612403	840000	1.51569				0.902052
	2	1	5.22682e+07	5.52268e+07	3350000	1.60853e+06	2080000	1700000	2.20054				1.29279
		2	5.22682e+07	5.52268e+07	1.10465e+06	1.22093e+06	1220000	1040000	0.955975				1.23948
		3	5.22682e+07	5.52268e+07	3150000	2800000	5100000	3700000	1.18868				1.4564
	3	1	4.63511e+07	3.83333e+07	1.16279e+06	917160	2.20907e+06	955556	1.04851				1.91192
		2	4.63511e+07	3.83333e+07	1.84109e+06	1.47287e+06	2.5641e+06	2.16963e+06	1.03378				0.977389
		3	4.63511e+07	3.83333e+07	4200000	3600000	866667	4.4186e+06	0.964858				0.162212
B20 up8-RSp1469 mCherry/B20 GFP	1	1	8.87574e+07	5.12821e+07	2950000	1.78295e+06	1940000	596899	0.955971	0.906633	0.070523	0.109375	1.87785	1.01262	0.353313	0.530048
		2	8.87574e+07	5.12821e+07	2400000	1.37597e+06	2.36686e+06	1.66667e+06	1.00777				0.820513
		3	8.87574e+07	5.12821e+07	2.24806e+06	1.37597e+06	2560000	1320000	0.943975				1.12054
		4	8.87574e+07	5.12821e+07	1.84109e+06	1.35659e+06	2540000	1480000	0.784127				0.991592
	2	1	5.81854e+07	4.83235e+07	872093	755814	740000	800000	0.958279				0.76822
		2	5.81854e+07	4.83235e+07	1.58915e+06	1.39535e+06	651163	720930	0.945857				0.750137
		3	5.81854e+07	4.83235e+07	1.06589e+06	1.02713e+06	813953	1060000	0.861848				0.637731
	3	1	6.00775e+07	5.62016e+07	1.02713e+09	1.04651e+09	2680000	2120000	0.91816				1.18259
		2	6.00775e+07	5.62016e+07	5.71992e+08	6.1144e+08	840000	900000	0.87513				0.873118
		3	6.00775e+07	5.62016e+07	1.18217e+09	1.35659e+09	1180000	1000000	0.815207				1.10387
G1 efpR-E66K/G1 mcherry	1	1	4.33925e+07	2.16667e+07	180802	112000	108889	25600	0.806052	1.34014	0.75908	0.56237	2.12384	3.98617	1.49834	0.0273438
		2	4.33925e+07	2.16667e+07	197239	98000	294574	28800	1.00495				5.10715
		3	4.33925e+07	2.16667e+07	103000	72000	302326	35200	0.714302				4.28854
	2	1	2.83333e+07	3.11111e+07	2600000	1750000	403101	93333.3	1.63137				4.74236
		2	2.83333e+07	3.11111e+07	1.51163e+06	1.06589e+06	1060000	236686	1.55722				4.91757
		3	2.83333e+07	3.11111e+07	1.16279e+06	769231	635659	209073	1.65983				3.33844
	3	1	1.83333e+07	2.55556e+07	2050000	968992	449612	165680	2.94902				3.78278
	4	1	2.88889e+07	4.24063e+07	910853	3900000	854701	204000	0.342833				6.15012
		2	2.88889e+07	4.24063e+07	1.12403e+06	1.18217e+06	396000	408000	1.39572				1.42474
G2 RSc1982-I100I mCherry/G2 GFP	1	1	3.94477e+07	4.33925e+07	333333	327778	165680	299803	1.11864	3.11516	5.53717	0.136719	0.607895	1.25233	0.49792	0.240625
		2	3.94477e+07	4.33925e+07	100000	88000	142012	149901	1.25				1.04211
		3	3.94477e+07	4.33925e+07	115056	65000	180000	387597	1.9471				0.51084
	2	1	25000000	2.38889e+07	135659	137597	1.06667e+06	841552	0.942097				1.21117
		2	25000000	2.38889e+07	327778	255556	1.6568e+06	828402	1.2256				1.91111
		3	25000000	2.38889e+07	1.37597e+06	930233	392000	248000	1.41343				1.51039
	3	1	4.43787e+07	2.77778e+07	1.02713e+07	360000	2.05128e+06	723208	17.8586				1.77535
		2	4.43787e+07	2.77778e+07	1.47929e+06	680000	1.75556e+06	1.04444e+06	1.36166				1.05209
		3	4.43787e+07	2.77778e+07	940000	640000	4.26357e+06	1.61736e+06	0.919329				1.65002
G4 RSc2277-V321G mcherry/ G4 GFP	1	1	3.38889e+07	2.05556e+07	3.35306e+06	1.44642e+06	1680000	1040000	1.40611	9.2896	24.7889	0.56237	0.979823	10.1363	24.5649	0.119629
		2	3.38889e+07	2.05556e+07	1.94444e+06	1.15056e+06	1360000	780000	1.02508				1.05759
		3	3.38889e+07	2.05556e+07	1.93951e+06	1200000	720000	589147	0.980355				0.741277
	2	1	6.97674e+07	3.16667e+07	1.55039e+09	7.17054e+08	534884	138067	0.981381				1.7584
		2	6.97674e+07	3.16667e+07	1.37597e+09	7.75194e+08	1280000	441860	0.805653				1.31484
		3	6.97674e+07	3.16667e+07	1.24031e+09	9.10853e+08	426357	228797	0.618061				0.845809
	3	1	1.51216e+07	2.61111e+07	1.00775e+06	794574	860000	302326	2.19001				4.91191
	4	1	5.02959e+07	4.04339e+07	2600000	157791	5.27132e+06	208000	13.2466				20.3737
		2	5.02959e+07	4.04339e+07	216963	2000	12000000	112000	87.2104				86.1345
	5	1	4.83235e+07	4.33925e+07	1.93951e+06	1.7094e+06	1.24444e+06	1.11111e+06	1.01884				1.00571
		2	4.83235e+07	4.33925e+07	2.61111e+06	2.44444e+06	1.02222e+06	736358	0.959184				1.24656
		3	4.83235e+07	4.33925e+07	2.00526e+06	1.74227e+06	552268	392000	1.0335				1.26509
G4 ppiB-Q112* mcherry/ G4 GFP	1	1	3.25444e+07	2.83333e+07	1.77515e+06	1.3478e+06	1360000	1620000	1.14665	0.969061	0.439016	1	0.730879	0.982066	0.316842	0.828314
		2	3.25444e+07	2.83333e+07	1060000	1220000	1300000	1060000	0.756428				1.06772
		3	3.25444e+07	2.83333e+07	1.44642e+06	920000	751938	736434	1.36876				0.888935
		4	3.25444e+07	2.83333e+07	1.25969e+06	739645	1.22222e+06	1.42222e+06	1.48273				0.748177
	2	1	4.33333e+07	1.11769e+07	1.20155e+09	7.75194e+08	900000	333333	0.399788				0.696404
		2	4.33333e+07	1.11769e+07	1.00775e+09	7.75194e+08	880000	181460	0.335306				1.25084
		3	4.33333e+07	1.11769e+07	8.72093e+08	3.38889e+08	248521	122222	0.663748				0.524457
	3	1	11000000	2.22222e+07	394477	775194	480620	635659	1.02803				1.52747
	4	1	5.71992e+07	2.77778e+07	1.24031e+06	374753	800000	355556	1.60728				1.09267
		2	5.71992e+07	2.77778e+07	2600000	1400000	1.53846e+06	577778	0.901888				1.2931
G11 RSc0194-S102F mcherry/ G11 GFP	1	1	8.33333e+07	3.0572e+07	1.27907e+09	7.75194e+08	1500000	310078	0.605325	1.13899	0.435265	0.771701	1.7747	1.55782	0.982104	0.240625
		2	8.33333e+07	3.0572e+07	1.225e+09	3.64892e+08	1180000	111111	1.23162				3.89609
		3	8.33333e+07	3.0572e+07	1.04651e+09	4.63511e+08	1260000	542636	0.828303				0.851858
	2	1	5.22682e+07	5.22682e+07	1.29845e+06	1.41473e+06	93333.3	133333	0.917808				0.7
		2	5.22682e+07	5.22682e+07	2550000	1.18217e+06			2.15705
		3	5.22682e+07	5.22682e+07	2350000	2850000	1000000	1260000	0.824561				0.793651
	3	1	2.27778e+07	1.88889e+07	1750000	1.33721e+06	1040000	840000	1.08526				1.02671
	4	1	3.33333e+07	4.63511e+07	780000	940000	670611	499671	1.15385				1.86624
		2	3.33333e+07	4.63511e+07	1.90664e+06	1.77515e+06	3.56589e+06	3.07692e+06	1.49353				1.61151
		3	3.33333e+07	4.63511e+07	3.05556e+06	3.88889e+06	2.16963e+06	2.01183e+06	1.09256				1.49959
G11 tssJ-I157N mCherry/G11 GFP	1	1	5.52268e+07	3.44444e+07	1.53101e+09	7.36434e+08	465116	213018	1.29662	0.996421	0.394625	0.815343	1.3618	1.1102	0.289211	0.421323
		2	5.52268e+07	3.44444e+07	1.02713e+09	9.49612e+08	264300	193294	0.674604				0.852801
		3	5.52268e+07	3.44444e+07	1.08527e+09	8.72093e+08	503876	228797	0.776148				1.37354
	2	1	7.55814e+07	6.20155e+07	3850000	3850000	800000	940000	0.820513				0.698309
		2	7.55814e+07	6.20155e+07	2150000	2150000	1320000	1280000	0.820513				0.846154
		3	7.55814e+07	6.20155e+07	1.04651e+06	1.29845e+06	1580000	1420000	0.661309				0.912965
	3	1	2.94444e+07	2.16963e+07	1.27907e+06	1.00775e+06	1900000	1240000	0.935238				1.12905
		2	2.94444e+07	2.16963e+07	1.33721e+06	910853	1740000	860000	1.08176				1.49084
		3	2.94444e+07	2.16963e+07	2250000	872093	1260000	700000	1.90108				1.32634
G11 phbB-S38F mCherry/G11 GFP	1	1	7800000	5700000	1060000	150000	418605	60000	5.1641	1.97375	2.08191	0.745972	5.09839	2.07394	1.43528	0.05109
		2	7800000	5700000	4.04339e+06	430000	1040000	189349	6.8716				4.01375
		3	7800000	5700000	3.5503e+06	510000	1040000	193798	5.08715				3.9216
	2	1	6.97674e+07	2.61111e+07	1.33721e+09	7.36434e+08	1060000	177515	0.679576				2.23483
		2	6.97674e+07	2.61111e+07	1.25969e+09	9.49612e+08	1400000	185404	0.496466				2.82606
		3	6.97674e+07	2.61111e+07	1650000000	7.19921e+08	604651	224852	0.857771				1.00642
	3	1	5.02959e+07	5.22682e+07	2500000	2600000	880000	1040000	0.999246				0.879336
		2	5.02959e+07	5.22682e+07	3550000	3700000			0.997085
		3	5.02959e+07	5.22682e+07	1550000	3200000	1520000	1560000	0.50337				1.01257
	4	1	25000000	2.33333e+07	1.51163e+06	872093	1760000	1040000	1.61778				1.57949
		2	25000000	2.33333e+07	1.00775e+06	755814	589147	480620	1.24444				1.14409
	5	1	5.81854e+07	5.6213e+07	9.68992e+06	7.94574e+06	4.03101e+06	4.03101e+06	1.17817				0.966102
		2	5.81854e+07	5.6213e+07	9.88372e+06	1.02713e+07	4.10853e+06	3.15582e+06	0.929645				1.25776
		3	5.81854e+07	5.6213e+07	4.33925e+06	4.16667e+06	11200000	10600000	1.00612				1.02079
G25 RSp0574-L15L mCherry/G25 GFP	1	1	1.87377e+07	5.02959e+07	678295	1.39535e+06	197239	299803	1.30482	1.10798	0.278449	0.56237	1.76593	1.27662	0.55822	0.409653
		2	1.87377e+07	5.02959e+07	736434	1.51163e+06	153846	348837	1.30769				1.18381
		3	1.87377e+07	5.02959e+07	1.72481e+06	3400000	960000	1460000	1.36169				1.76496
	2	1	4.93097e+07	5.22682e+07	483235	422222	42400	56541.7	1.21317				0.794882
		2	4.93097e+07	5.22682e+07	813953	988372	558140	348837	0.872941				1.696
		3	4.93097e+07	5.22682e+07	250000	333333	310078	325581	0.795				1.00952
	3	1	4.24063e+07	6.31164e+07	988372	2450000	356589	1220000	0.600435				0.435031
		2	4.24063e+07	6.31164e+07	988372	1.24031e+06	181460	339250	1.18605				0.796106
		3	4.24063e+07	6.31164e+07	813953	910853	395349	287968	1.33003				2.04337
G25 RSp0587-P84P mCherry/G25 GFP	1	1	5.91716e+07	4.33925e+07	1.39535e+06	1.70543e+06	130178	90729.8	0.6	1.05796	0.499082	1	1.05217	0.802572	0.361453	0.18906
		2	5.91716e+07	4.33925e+07	2350000	2650000	325581	356589	0.650314				0.669565
		3	5.91716e+07	4.33925e+07	2750000	3150000	286822	573643	0.640212				0.366667
	2	1	6.70611e+07	5.52268e+07	1.24031e+06	680473	558140	920000	1.50106				0.499613
		2	6.70611e+07	5.52268e+07	852713	968992	465116	1080000	0.724706				0.354664
		3	6.70611e+07	5.52268e+07	1.37597e+06	1.35659e+06	840000	880000	0.835294				0.786096
	3	1	1.61078e+07	1.77515e+07	2000000	1.00775e+06	166667	201183	2.18713				0.912965
	4	1	2.22222e+07	4.14201e+07	6.70611e+06	9.68992e+06	2.84024e+06	5.5814e+06	1.28995				0.948496
		2	2.22222e+07	4.14201e+07	5.22682e+06	9.49612e+06	1.11111e+06	2.36686e+06	1.02592				0.875
		3	2.22222e+07	4.14201e+07	1.67653e+06	2.77778e+06	1.42012e+06	1.69625e+06	1.12496				1.56048
G25 RSp0759-F91F mcherry/ G25 GFP	1	1	3.27778e+07	5.52268e+07	522682	736434	325581	472868	1.19584	0.694009	0.216144	0.109375	1.16009	0.853144	0.340493	0.4375
		2	3.27778e+07	5.52268e+07	366667	794574	580000	860000	0.777513				1.13632
		3	3.27778e+07	5.52268e+07	394444	1.35659e+06	260355	356589	0.489901				1.23018
	2	1	5.12821e+07	4.05556e+07	621302	852713	660000	880000	0.576215				0.593125
		2	5.12821e+07	4.05556e+07	394444	443787	56800	46400	0.702904				0.968089
		3	5.12821e+07	4.05556e+07	433925	443787	271318	197239	0.773259				1.08786
	3	1	7.36434e+07	4.73373e+07	755814	968992	256410	248521	0.501377				0.663196
		2	7.36434e+07	4.73373e+07	968992	1.08527e+06	519380	1380000	0.57392				0.241922
		3	7.36434e+07	4.73373e+07	1.02713e+06	1.00775e+06	1320000	1420000	0.655152				0.597523
G25 RSp0769-F416S mCherry/G25 GFP	1	1	2.11111e+07	5.91716e+07	813953	1.25969e+06	356589	658915	1.81108	1.14393	0.503381	0.771701	1.51684	1.33661	0.701048	0.409653
		2	2.11111e+07	5.91716e+07	473373	1.06589e+06	255814	294574	1.24478				2.43407
		3	2.11111e+07	5.91716e+07	443787	833333	760000	1020000	1.49265				2.08841
	2	1	4.63511e+07	5.71992e+07	1.60853e+06	2050000	372093	348837	0.968288				1.31631
		2	4.63511e+07	5.71992e+07	2000000	2700000	387597	294574	0.914106				1.62374
		3	4.63511e+07	5.71992e+07	2900000	1.95736e+06	449612	395349	1.82834				1.40342
	3	1	4.83235e+07	6.00775e+07	3800000	4350000	133333	589147	1.08605				0.281364
		2	4.83235e+07	6.00775e+07	988372	2600000	418605	1060000	0.472608				0.490967
		3	4.83235e+07	6.00775e+07	394477	1.02713e+06	496124	705426	0.477474				0.874364
G25 up116-RSp0780 mcherry/ G25 GFP	1	1	3.74753e+07	5.81854e+07	891473	1.22093e+06	457364	527132	1.13367	1.10213	0.173309	0.515625	1.34714	1.07855	0.383781	0.474284
		2	3.74753e+07	5.81854e+07	552268	680473	457364	542636	1.26011				1.30865
		3	3.74753e+07	5.81854e+07	1.08527e+06	1.39535e+06	102222	100000	1.2076				1.58713
	2	1	4.11111e+07	5.12821e+07	1.49225e+06	1.45349e+06	441860	465116	1.28067				1.18503
		2	4.11111e+07	5.12821e+07	1.12403e+06	1.08527e+06	310078	333333	1.29195				1.16037
		3	4.11111e+07	5.12821e+07	930233	1.08527e+06	410853	441860	1.0692				1.15986
	3	1	5.91716e+07	5.81854e+07	891473	1.00775e+06	496124	1000000	0.869872				0.487855
		2	5.91716e+07	5.81854e+07	1.16279e+06	1.29845e+06	403101	920000	0.880597				0.43085
		3	5.91716e+07	5.81854e+07	631164	670611	426357	403101	0.92549				1.04006
G25 RSp1422-G1298E mCherry/G25 GFP	1	1	2.05556e+07	5.02959e+07	680473	910853	95555.6	193294	1.82796	1.19319	0.635987	0.934659	1.2096	1.20725	0.614557	0.4375
		2	2.05556e+07	5.02959e+07	2300000	2450000	1180000	1140000	2.29702				2.53268
		3	2.05556e+07	5.02959e+07	690335	949612	341085	612403	1.77876				1.36279
	2	1	3.45168e+07	3.44444e+07	1.10465e+06	1.25969e+06	177515	160000	0.875086				1.10714
		2	3.45168e+07	3.44444e+07	1.27907e+06	1.14341e+06	248062	189349	1.1163				1.30733
		3	3.45168e+07	3.44444e+07	794574	872093	295858	372093	0.909202				0.793452
	3	1	7.00197e+07	5.6213e+07	2900000	2700000	1220000	1240000	0.862285				0.789868
		2	7.00197e+07	5.6213e+07	1.12403e+06	3000000	1280000	705426	0.300797				1.45672
		3	7.00197e+07	5.6213e+07	949612	988372	434109	1140000	0.771334				0.30571
