# Supplementary material for: A Selective Bottleneck During Host Entry Drives the Evolution of New Legume Symbionts
Source: Mol Biol Evol. 2023 May 15;40(5):msad116. doi: 10.1093/molbev/msad116 (PMC10220510; doi:10.1093/molbev/msad116)
Supplement: msad116_Supplementary_Data [file msad116_supplementary_data.zip › Table_S1.xlsx]

## Sheet:  Table S1
Supplementary Table S1. Number of nodules harvested along the evolutionary cycles
Cycle	Inoculum size for 30 plants in lineage Ba	Number of harvested nodules in lineage Bb	Inoculum size for 30 plants in lineage Fa	Number of harvested nodules in lineage Fb	Inoculum size for 30 plants in lineage Ga	Number of harvested nodules in lineage Gb	Inoculum size for 30 plants in lineage Ka	Number of harvested nodules in lineage Kb	Inoculum size for 30 plants in lineage Ma	Number of harvested nodules in lineage Mb
1	30000000	82	30000000	168	30000000	196	30000000	243	30000000	35
2	200000	134	870000	125	1300000	75	750000	66	52000	26
3	1350000	87	3700000	70	2200000	112	3700000	121	550000325	19
4	10000000	95	505000000	178	12000000	46	6500000	59	500005500	68
5	3200000	107	8000000	280	306000000	49	200000000	158	410000	103
6	100000	38	85000000	308	6000000	141	19000000	298	350000	84
7	10000000	37	5000000	170	10000000	51	26000000	203	10000000	34
8	10000000	56	14350000	238	400000000	79	6000000	275	10000000	98
9	25000000	169	15150000	421	5000000000	161	44300000	227	1600000	59
10	45000000	143	14750000	200	40000000	188	13000000	287	11000000	132
11	23000000	165	6700000	202	37000000	158	10000000	295	1500000	148
12	23000000	175	5250000	228	5000000	170	3550000	216	260000	131
13	13000000	161	10000000	117	31000000	309	10000000	193	600000	80
14	27500000	163	6500000	230	179500000	224	11600000	130	665000	74
15	56000000	169	4400000	264	23000000	272	8300000	200	100001000	58
16	33500000	241	15000000	189	15500000	230	8000000	116	100190000	71
17	15000000	117	15000000	256	15000000	218	15000000	379	15000000	143
18	26775000	275	19200000	110	59775000	226	22575000	165	14925000	151
19	66000000	201	37350000	81	64500000	153	42900000	112	14700000	31
20	73500000	127	60750000	220	121500000	97	27900000	187	5850000	46
21	84000000	167	58500000	241	87000000	163	25500000	211	2760000	66
22	67500000	253	70500000	98	66000000	245	34575000	164	17850000	96
23	61500000	134	57900000	144	69000000	147	55200000	129	34725000	98
24	30750000	317	114750000	122	87000000	370	59625000	197	39750000	144
25	89250000	182	117000000	153	91500000	154	75000000	173	38550000	85
26	54825000	102	132750000	97	110250000	177	67500000	293	23625000	18
27	44475000	106	75750000	188	100500000	216	114000000	164	5070000	76
28	73500000	124	46125000	114	123750000	147	45750000	169	32700000	10
29	38700000	97	105750000	272	96000000	156	60375000	312	9900000	45
30	46500000	236	64950000	186	129000000	260	1200000	419	81000000	102
31	18750000	226	172500000	145	54000000	359	160500000	363	25500000	101
32	130500000	216	80925000	320	139500000	165	88500000	242	38175000	68
33	44025000	261	66000000	207	79500000	176	76500000	281	23775000	109
34	41025000	252	75000000	290	91500000	208	47850000	242	21450000	52
35	51000000	179	61500000	262	131250000	189	60000000	303	17475000	56
a The inoculum size correspond to 1/10 of the total number of bacteria recovered from the crush of all nodules formed in the previous cycle, except when we inoculated plants with a resuspension of bacterial culture (Cycle 1, cycle 17). b In most cases, each nodule is founded by one single bacterium and thus approximates the size of the effective population that is entering root tissues.
