# Supplementary material for: A Selective Bottleneck During Host Entry Drives the Evolution of New Legume Symbionts
Source: Mol Biol Evol. 2023 May 15;40(5):msad116. doi: 10.1093/molbev/msad116 (PMC10220510; doi:10.1093/molbev/msad116)
Supplement: msad116_Supplementary_Data [file msad116_supplementary_data.zip › Table_S2.xlsx]

## Sheet: Table S2
Supplementary Table S2. Coverage depth for whole-population sequencing
sequecing_run	population	glycerol_stock	number_analyzed_reads	mapped	average_coverage	Coverage_NC003295 (chromosome 1)	Coverage_NC003296 (chromosome 2)	Coverage_CU633751 (symbiotic plasmid)
EVOPOP1	B01	CBM409	16981659	98.6	421.781	432	452	240
EVOPOP1	B03	CBM501	16981659	98.6	425.146	425	443	359
EVOPOP1	B05	CBM583	16981659	98.7	412.79	406	445	337
EVOPOP1	B07	CBM677	16981659	98.6	416.338	402	444	408
EVOPOP1	B09	CBM1178	16981659	98.7	418.952	415	460	291
EVOPOP1	B11	CBM1261	16981659	98.7	417.311	399	485	285
EVOPOP1	B13	CBM1353	16981659	98.7	427.506	435	471	214
EVOPOP1	B15	CBM1438	16981659	98.5	425.932	421	461	327
EVOPOP1	B17	RCM1971	16981659	98.7	428.454	400	507	323
EVOPOP1	B19	RCM2009	16981659	98.6	420.918	394	495	322
EVOPOP1	B21	RCM2061	16981659	50.1	212.325	205	256	97
EVOPOP1	B23	RCM2123	16981659	98.7	418.753	407	497	203
EVOPOP1	B25	RCM2156	16981659	98.7	412.535	415	449	259
EVOPOP1	B27	RCM2226	16981659	98.8	407.496	415	439	239
EVOPOP1	B29	RCM2267	16981659	98.6	413.056	385	486	326
EVOPOP1	B31	RCM2332	16981659	93.7	389.375	371	429	363
EVOPOP1	B33	RCM2387	16981659	91.4	394.128	380	432	346
EVOPOP1	B35	RCM2452	16981659	98.8	423.642	423	459	295
EVOPOP2	F01	CBM455	14730721	96.2	354.162	346	378	319
EVOPOP2	F03	CBM630	10557669	96.5	252.327	248	271	211
EVOPOP2	F05	CBM1188	13178354	97.8	313.402	313	323	280
EVOPOP2	F07	CBM1363	13915225	90.5	343.313	362	377	92
EVOPOP2	F09	CBM1515	13309458	97.5	326.477	328	338	273
EVOPOP2	F11	CBM1648	11838335	97.1	289.217	288	305	238
EVOPOP2	F13	CBM1797	15977778	26.6	103.688	105	105	90
EVOPOP2	F15	CBM2115	13112721	82.6	267.234	272	274	210
EVOPOP2	F17	RCM1993	13395768	95.7	319.489	314	340	279
EVOPOP2	F19	RCM2043	14334719	96.9	338.091	331	364	288
EVOPOP3	F21	RCM2088	16981659	98.1	406.34	400	423	386
EVOPOP2	F23	RCM2143	12384211	96.2	292.113	290	306	254
EVOPOP2	F25	RCM2200	13659252	96.1	322.156	318	345	264
EVOPOP2	F27	RCM2250	12417601	97.6	302.173	303	334	177
EVOPOP2	F29	RCM2300	14559312	97.3	350.896	343	371	328
EVOPOP2	F31	RCM2359	14227439	96.1	344.803	335	368	323
EVOPOP2	F33	RCM2430	12285494	97.8	297.896	296	314	250
EVOPOP2	F35	RCM2472	12352762	97.7	294.819	292	316	234
EVOPOP1	G01	CBM411	16981659	98.7	420.524	400	464	394
EVOPOP1	G03	CBM503	16981659	98.8	420.459	417	448	340
EVOPOP1	G05	CBM585	16981659	98.5	418.125	392	485	341
EVOPOP1	G07	CBM679	16981659	98.6	422.815	393	506	309
EVOPOP1	G09	CBM1180	16981659	98.7	424.363	401	513	247
EVOPOP1	G11	CBM1263	16981659	98.7	412.947	376	491	366
EVOPOP1	G13	CBM1355	16981659	98.6	419.425	394	487	335
EVOPOP1	G15	CBM1440	16981659	98.4	418.433	397	476	345
EVOPOP1	G17	RCM1972	16981659	98.6	415.143	394	466	365
EVOPOP1	G19	RCM2010	16981659	98.6	408.658	395	461	303
EVOPOP1	G21	RCM2062	16981659	98.7	411.061	395	484	244
EVOPOP1	G23	RCM2124	16981659	98.6	411.157	394	460	342
EVOPOP1	G25	RCM2157	16981659	98.8	409.806	394	466	304
EVOPOP1	G27	RCM2228	16981659	98.8	409.938	391	468	318
EVOPOP1	G29	RCM2269	16981659	98.9	423.179	399	493	322
EVOPOP2	G31	RCM2334	10262869	97.6	246.352	242	268	194
EVOPOP2	G33	RCM2389	9194060	57.5	130.741	126	146	105
EVOPOP2	G35	RCM2454	10377583	97.4	249.856	239	276	224
EVOPOP1	K01	CBM457	4245415	99.5	104.239	102	112	90
EVOPOP1	K03	CBM632	16981659	98.8	419.479	417	453	310
EVOPOP1	K05	CBM1190	16981659	68.5	289.182	282	319	225
EVOPOP1	K07	CBM1365	16981659	97.2	415.504	431	444	205
EVOPOP1	K09	CBM1517	16981659	99.3	422.994	431	429	347
EVOPOP1	K11	CBM1650	16981659	98.9	423.867	438	432	299
EVOPOP1	K13	CBM1799	16981659	68.8	298.497	300	334	155
EVOPOP1	K15	CBM2117	16981659	75	322.427	304	372	259
EVOPOP1	K17	RCM1994	16981659	98.7	419.14	400	484	303
EVOPOP1	K19	RCM2044	4245415	98.4	106.836	101	123	85
EVOPOP1	K21	RCM2089	16981659	98.7	428.314	410	500	281
EVOPOP1	K23	RCM2144	16981659	98.8	420.753	406	474	319
EVOPOP2	K25	RCM2202	11442930	97.3	274.074	263	298	258
EVOPOP2	K27	RCM2252	8095374	97.2	192.703	187	207	177
EVOPOP2	K29	RCM2302	11805928	97.5	281.626	281	297	228
EVOPOP2	K31	RCM2361	9145304	97.4	219.536	213	235	205
EVOPOP2	K33	RCM2342	10814793	97.2	259.223	254	276	231
EVOPOP2	K35	RCM2473	9041166	97.3	217.733	214	232	189
EVOPOP2	M01	CBM414	12915295	94.5	315.969	319	330	243
EVOPOP2	M03	CBM506	11856938	97.5	278.132	283	294	186
EVOPOP2	M05	CBM588	16657571	97	394.222	365	448	387
EVOPOP2	M07	CBM682	10788576	96.8	253.629	249	266	238
EVOPOP2	M09	CBM1183	13331896	97.3	315.244	325	323	221
EVOPOP2	M11	CBM1266	11198558	97.2	266.195	251	298	248
EVOPOP2	M13	CBM1358	15038124	97.4	358.406	347	387	327
EVOPOP2	M15	CBM1443	10994607	97.5	258.234	263	265	201
EVOPOP2	M17	RCM1973	15866192	97.6	383.752	362	430	355
EVOPOP2	M19	RCM2011	13802784	97.4	324.351	331	331	255
EVOPOP2	M21	RCM2063	12924968	96.6	301.755	306	304	265
EVOPOP2	M23	RCM2125	12667826	97	303.566	283	345	285
EVOPOP2	M25	RCM2187	11972344	97.7	286.867	275	318	249
EVOPOP2	M27	RCM2230	12891777	97.9	312.029	319	326	213
EVOPOP2	M29	RCM2271	11174098	97.9	269.466	272	276	228
EVOPOP2	M31	RCM2336	11392786	97.4	274.264	281	281	204
EVOPOP2	M33	RCM2391	16312165	84.1	337.91	310	393	317
EVOPOP2	M35	RCM2456	10837603	97	318.834	346	290	246
