# Supplementary material for: A Selective Bottleneck During Host Entry Drives the Evolution of New Legume Symbionts
Source: Mol Biol Evol. 2023 May 15;40(5):msad116. doi: 10.1093/molbev/msad116 (PMC10220510; doi:10.1093/molbev/msad116)
Supplement: msad116_Supplementary_Data [file msad116_supplementary_data.zip › Table_S3.xlsx]

## Sheet: Table S3
Supplementary Table S3. Summary of detected mutations in the five lineages
Lineage	Cycle	Estimated bacterial generationsa	Number of mutations (freq >5%)b	Number of fixed mutations	Number of new mutations	Total number of mutations/lineage (freq >5%)b	Total number of mutations/lineage (freq>30%)c	Total number of fixed mutations/lineage	Number of cohorts/lineage	Mean number of mutations/cohort
B	1	25	27	0	27	710	133	28	17	7.82353
	3	75	50	1	38
	5	125	77	1	43
	7	175	82	2	41
	9	225	57	11	21
	11	275	64	28	15
	13	325	73	28	19
	15	375	74	28	19
	17	425	86	28	32
	19	475	105	28	31
	21	525	133	28	61
	23	575	160	28	61
	25	625	152	28	55
	27	675	183	28	47
	29	725	223	28	78
	31	775	209	28	38
	33	825	230	28	48
	35	875	195	28	36
F	1	25	7	0	7	868	202	114	17	11.8824
	3	75	58	0	54
	5	125	55	0	8
	7	175	62	0	17
	9	225	73	0	22
	11	275	107	0	46
	13	325	150	25	107
	15	375	134	31	41
	17	425	203	31	106
	19	475	235	31	74
	21	525	218	74	49
	23	575	217	74	34
	25	625	191	95	44
	27	675	202	103	37
	29	725	228	111	32
	31	775	275	114	61
	33	825	310	114	81
	35	875	306	114	48
G	1	25	11	0	11	950	155	50	21	7.38095
	3	75	69	1	64
	5	125	86	1	43
	7	175	83	1	32
	9	225	118	1	37
	11	275	139	1	41
	13	325	69	1	14
	15	375	71	30	14
	17	425	96	30	25
	19	475	125	30	50
	21	525	165	30	77
	23	575	205	30	59
	25	625	227	33	81
	27	675	174	39	74
	29	725	226	39	68
	31	775	272	39	59
	33	825	336	50	117
	35	875	309	50	84
K	1	25	12	0	12	1204	233	147	24	9.70833
	3	75	117	0	112
	5	125	143	0	83
	7	175	183	0	56
	9	225	166	47	60
	11	275	186	47	58
	13	325	175	47	45
	15	375	179	47	38
	17	425	181	89	29
	19	475	214	89	51
	21	525	270	89	88
	23	575	288	91	61
	25	625	290	91	58
	27	675	324	91	40
	29	725	359	100	88
	31	775	302	100	48
	33	825	360	133	128
	35	875	419	147	149
M	1	25	17	0	17	382	96	33	22	4.36364
	3	75	17	5	11
	5	125	38	5	25
	7	175	37	9	25
	9	225	61	9	34
	11	275	57	9	13
	13	325	44	14	5
	15	375	49	14	7
	17	425	60	14	13
	19	475	81	14	27
	21	525	73	33	16
	23	575	85	33	21
	25	625	109	33	30
	27	675	119	33	40
	29	725	107	33	28
	31	775	100	33	12
	33	825	105	33	15
	35	875	144	33	43
aThe number of bacterial generations was estimated according to (Remigi et al. 2014). b Number of mutations observed in a frequency > 5% in the evolved populations. cNumber of mutations observed in a frequency >30% in the evolved populations.
