# Supplementary material for: A Selective Bottleneck During Host Entry Drives the Evolution of New Legume Symbionts
Source: Mol Biol Evol. 2023 May 15;40(5):msad116. doi: 10.1093/molbev/msad116 (PMC10220510; doi:10.1093/molbev/msad116)
Supplement: msad116_Supplementary_Data [file msad116_supplementary_data.zip › Table_S4.xlsx]

## Sheet: Table S4
Supplementary Table S4. Mutations detected in the evolved populations from all lineages
Replicon	Position	Mutation	Mutation type	Population	Allelic frequency cycle 01	Allelic frequency cycle 03	Allelic frequency cycle 05	Allelic frequency cycle 07	Allelic frequency cycle 09	Allelic frequency cycle 11	Allelic frequency cycle 13	Allelic frequency cycle 15	Allelic frequency cycle 17	Allelic frequency cycle 19	Allelic frequency cycle 21	Allelic frequency cycle 23	Allelic frequency cycle 25	Allelic frequency cycle 27	Allelic frequency cycle 29	Allelic frequency cycle 31	Allelic frequency cycle 33	Allelic frequency cycle 35	Change effect	Gene	Description
CU633751	67	C-T	SNP	B	0	0	0	0	0	0	0	0	0	0	0	0	5.1	0	0	0	0	0	L17F (CTC-TTC)	pRALTA_0001	restriction modification Type III methylase
CU633751	6699	G-A	SNP	B	0	0	0	0	0	0	0	0	0	0	0	11.8	32.4	22.5	41.4	57.9	64.7	90.1	E283K (GAG-AAG)	pRALTA_0006	putative restriction endonuclease/methyltransferase
CU633751	7722	G-A	SNP	B	0	0	0	0	0	0	0	0	0	5.6	11.8	13.7	26.1	22.8	39.6	57.7	63.7	95.3	E624K (GAA-AAA)	pRALTA_0006	putative restriction endonuclease/methyltransferase
CU633751	32841	C-A	SNP	B	0	0	0	0	0	0	0	0	0	5.5	7.4	10.5	0	0	0	0	0	0	intergenic (‑32/‑1)	pRALTA_0025 -/+ pRALTA_0026	hypothetical protein/hypothetical protein
CU633751	33444	C-T	SNP	B	0	0	0	0	0	0	0	0	0	0	0	0	0	0	0	13.5	18.8	60.3	G201G (GGC-GGT)	pRALTA_0026	hypothetical protein
CU633751	39880	G-A	SNP	B	0	0	0	0	0	0	0	0	0	0	0	0	0	0	0	0	11.9	0	Q143* (CAA-TAA)	pRALTA_0034	hypothetical protein; putative membrane protein
CU633751	71813	C-T	SNP	B	0	0	5.8	10.2	0	0	0	0	0	0	0	0	0	0	0	0	0	0	P38S (CCA-TCA)	pRALTA_0076	Putative endonuclease, type II restriction enzyme
CU633751	80188	C-T	SNP	B	0	0	0	0	0	0	0	0	0	0	6.2	0	0	0	0	0	0	0	A341A (GCC-GCT)	pRALTA_0084	feruloyl esterase
CU633751	115451	C-T	SNP	B	0	0	0	0	0	0	0	0	0	0	0	5.3	0	11.5	10.4	15.4	28.3	7.6	A97A (GCC-GCT)	pRALTA_0129	hypothetical protein
CU633751	131363	C-T	SNP	B	0	13.6	29.8	10.3	0	0	0	0	0	0	0	0	0	0	0	0	0	0	P28S (CCT-TCT)	pRALTA_0149	putative Histone‑like DNA‑binding protein
CU633751	135239	G-A	SNP	B	0	0	0	0	0	0	0	0	0	0	0	10.2	32.4	17.6	40.6	59.4	63.8	93.7	A413A (GCC-GCT)	pRALTA_0154	putative ATPase
CU633751	142132	G-C	SNP	B	0	0	0	0	0	0	0	0	0	0	0	0	10.4	0	5.3	6.3	0	0	intergenic (‑14/+74)	pRALTA_0159 -/- pRALTA_0160	conserved hypothetical protein/hypothetical protein
CU633751	152692	C-T	SNP	B	0	0	0	0	0	0	0	0	0	0	0	0	0	0	11.2	0	0	0	L154F (CTC-TTC)	pRALTA_0176	putative endonuclease
CU633751	158964	G-A	SNP	B	0	0	0	0	0	0	0	0	0	0	0	0	7	10	12.1	19.2	24.7	67.1	V28V (GTC-GTT)	pRALTA_0187	putative DNA primase
CU633751	166463	G-A	SNP	B	0	0	0	0	0	0	0	0	0	0	0	5.9	0	0	0	0	0	0	R68Q (CGG-CAG)	pRALTA_0196	conserved hypothetical protein; putative exported protein; related to plant pathogenesis proteins, PR‑1 family
CU633751	166603	C-T	SNP	B	0	0	0	0	0	0	0	0	0	0	0	12.4	30.3	18.6	43.7	60.9	66.7	93.4	L115L (CTG-TTG)	pRALTA_0196	conserved hypothetical protein; putative exported protein; related to plant pathogenesis proteins, PR‑1 family
CU633751	172690	CC-TT	SNP	B	0	0	0	0	0	0	0	0	0	0	0	0	0	0	7.4	7	6.8	0	D273N (GAT-AAT)/L272L (CTG-CTA)	pRALTA_0204	putative type IV secretion apparatus component (pilR homolog)
CU633751	175338	C-T	SNP	B	0	0	0	0	0	0	8.9	0	0	0	0	0	0	0	0	0	0	0	R403R (CGG-CGA)	pRALTA_0206	Putative type IV pilus biosynthesis protein; putative pilO homolog; putative precursor
CU633751	180371	T-C	SNP	B	0	9.9	10	0	0	0	0	0	0	0	0	0	0	0	0	0	0	0	E259E (GAA-GAG)	pRALTA_0213	conserved hypothetical protein; putative PilL‑like protein; putative exported protein
CU633751	180823	C-T	SNP	B	0	0	0	0	0	0	0	0	0	0	0	0	0	12.6	12.2	19.9	27.8	5.4	D109N (GAC-AAC)	pRALTA_0213	conserved hypothetical protein; putative PilL‑like protein; putative exported protein
CU633751	187372	C-T	SNP	B	0	0	6.5	76.3	99.1	100	100	100	100	100	100	100	100	100	100	100	100	100	L156F (CTC-TTC)	trbE	Type IV secretory pathway, Conjugal transfer protein, putative ATPase
CU633751	191985	G-A	SNP	B	0	6.7	5.6	0	0	0	0	0	0	0	0	0	0	0	0	0	0	0	A262A (GCG-GCA)	traI	type IV secretory pathway, putative Conjugative relaxase
CU633751	193388	C-T	SNP	B	0	0	0	0	0	0	0	0	0	0	10.8	0	0	0	0	0	0	0	F318F (TTC-TTT)	traG	type IV secretory pathway, conjugative coupling factor protein (putative protein precursor), putative channel‑forming protein, putative ATPase
CU633751	193439	G-A	SNP	B	0	0	0	0	0	0	0	0	0	0	0	5.5	0	0	0	0	0	0	Q335Q (CAG-CAA)	traG	type IV secretory pathway, conjugative coupling factor protein (putative protein precursor), putative channel‑forming protein, putative ATPase
CU633751	193901	C-T	SNP	B	0	0	0	0	0	0	0	0	0	0	0	0	0	15.4	13.9	15.6	28.2	7.8	L489L (CTC-CTT)	traG	type IV secretory pathway, conjugative coupling factor protein (putative protein precursor), putative channel‑forming protein, putative ATPase
CU633751	194274	G-A	SNP	B	0	28.3	11.5	0	0	0	0	0	0	0	0	0	0	0	0	0	0	0	G614S (GGT-AGT)	traG	type IV secretory pathway, conjugative coupling factor protein (putative protein precursor), putative channel‑forming protein, putative ATPase
CU633751	195078	A-T	SNP	B	0	0	0	0	0	0	0	0	0	0	0	0	14.2	6.8	6.7	8	0	0	I93F (ATC-TTC)	pRALTA_0227	conserved hypothetical protein; putative membrane protein
CU633751	197522	G-A	SNP	B	0	0	0	0	0	0	0	0	0	0	6.7	12	37.1	23.7	40.3	62.1	65.1	92.7	G242E (GGA-GAA)	pRALTA_0230	putative ATP‑dependent DNA helicase
CU633751	200240	C-T	SNP	B	0	0	0	0	0	0	7.9	7	5.3	6.7	0	0	0	0	0	0	0	0	intergenic (‑189/‑372)	pRALTA_0231 -/+ pRALTA_0232	transposase, IS5 family/putative integral membrane protein
CU633751	204713	C-T	SNP	B	0	0	0	0	0	0	0	0	0	0	0	0	0	0	11.7	0	0	0	intergenic (‑197/+117)	pRALTA_0236 -/- pRALTA_0238	hypothetical protein/Outer membrane efflux protein precursor
CU633751	206155	C-T	SNP	B	0	0	0	0	0	0	0	0	0	0	0	0	0	0	0	0	0	9.7	G40S (GGC-AGC)	pRALTA_0238	Outer membrane efflux protein precursor
CU633751	208163	C-T	SNP	B	0	0	0	0	0	0	0	0	0	0	11.1	20.1	19.9	49.7	43	29.9	30.2	5.9	E553E (GAG-GAA)	pRALTA_0240	type I secretion system ATP‑binding component
CU633751	208970	G-A	SNP	B	0	0	0	0	0	0	0	0	0	0	0	0	0	0	0	0	5.7	0	F284F (TTC-TTT)	pRALTA_0240	type I secretion system ATP‑binding component
CU633751	211819	T-C	SNP	B	0	0	0	0	0	0	0	0	0	0	8.4	6	32.2	24.5	42.7	63.8	66.4	93.5	I101V (ATT-GTT)	pRALTA_0242	hypothetical protein
CU633751	212275	A-T	SNP	B	0	0	0	0	0	0	0	0	0	0	0	0	8.4	8.6	15.1	7.2	6.5	0	S465T (TCC-ACC)	pRALTA_0244	transposase, IS5 family
CU633751	225393	C-T	SNP	B	0	0	0	0	0	0	0	0	0	0	0	0	0	0	17.2	33.6	44	22.1	F33F (TTC-TTT)	pRALTA_0261	conserved hypothetical protein; putative small integral membrane protein
CU633751	225538	G-A	SNP	B	0	0	0	0	0	0	0	0	0	0	0	0	0	0	0	6.7	15.9	0	D82N (GAT-AAT)	pRALTA_0261	conserved hypothetical protein; putative small integral membrane protein
CU633751	227872	C-T	SNP	B	0	0	0	0	0	0	0	0	0	0	0	0	14.6	8.7	12.3	7.6	0	0	S158S (TCC-TCT)	pRALTA_0265	putative Adenylylsulfate kinase
CU633751	240144	A-T	SNP	B	0	0	6.4	77.6	100	100	100	100	100	100	100	100	100	100	100	100	100	100	F116I (TTC-ATC)	pRALTA_0281	transposase, IS21 family (istA‑like)
CU633751	241176	C-T	SNP	B	0	0	0	0	0	0	0	0	0	0	0	0	6.7	0	0	0	0	0	E8E (GAG-GAA)	pRALTA_0286	transposase (fragment)
CU633751	243268	T-A	SNP	B	0	0	0	33.7	97	100	100	100	100	100	100	100	100	100	100	100	100	100	V193D (GTC-GAC)	pRALTA_0288	putative multi‑sensor signal transduction histidine kinase
CU633751	243972	C-T	SNP	B	0	0	0	0	0	0	0	0	0	0	0	0	0	9.1	22	5.1	0	0	L428F (CTC-TTC)	pRALTA_0288	putative multi‑sensor signal transduction histidine kinase
CU633751	246985	G-A	SNP	B	0	0	0	0	0	0	0	0	0	0	0	0	0	0	10.7	5.9	11.3	0	intergenic (‑600/‑744)	pRALTA_0290 -/+ pRALTA_0291	RESPONSE REGULATOR, LuxR family, similar to vsrD/putative Aldose 1‑epimerase/Galactose mutarotase
CU633751	247935	C-T	SNP	B	0	0	0	29.4	95.7	100	100	100	100	100	100	100	100	100	100	100	100	100	A69A (GCC-GCT)	pRALTA_0291	putative Aldose 1‑epimerase/Galactose mutarotase
CU633751	253148	C-T	SNP	B	0	0	0	0	0	0	0	0	0	0	0	0	0	0	0	0	0	37.4	intergenic (+114/+321)	pRALTA_0297 +/- pRALTA_0299	transposase, IS21 family/hypothetical protein
CU633751	258142	C-T	SNP	B	0	0	0	0	0	0	0	0	0	0	0	0	0	7.6	0	0	0	0	intergenic (+1201/‑973)	pRALTA_0301 +/+ pRALTA_0305	Phage integrase/transposase, ISL3 family
CU633751	263000	Δ74 bp	Deletion	B	0	0	0	0	5.7	0	6.1	0	0	0	0	0	0	0	0	0	0	0	intergenic (‑434/‑720)	parA3 -/+ repB	Plasmid partition protein A/putative initiator replication protein B
CU633751	299701	C-T	SNP	B	0	5	0	0	0	0	0	0	0	0	0	0	0	0	0	0	0	0	G36E (GGA-GAA)	pRALTA_0349	conserved hypothetical protein
CU633751	301558	G-A	SNP	B	0	0	0	0	0	0	0	0	0	5.5	0	0	6.8	6.3	0	0	0	0	V127V (GTG-GTA)	pRALTA_0352	transposase, IS4 family
CU633751	302543	G-T	SNP	B	0	0	0	0	0	0	11.8	7.4	0	5.4	0	0	0	0	0	0	0	0	R71S (CGT-AGT)	nodQ‑like	nodulation protein, Adenylyl‑sulfate kinase (APS kinase) (ATP adenosine‑5'‑phosphosulfate 3'‑phosphotransferase)
CU633751	303158	G-A	SNP	B	0	0	0	0	0	0	0	0	8.8	0	0	6.4	7.8	9.7	0	0	0	0	I492I (ATC-ATT)	nodU	NodU Carbamoyltransferase
CU633751	305131	G-A	SNP	B	0	0	0	0	0	0	0	5.9	0	0	0	0	0	0	0	0	0	0	L47L (CTC-CTT)	nodS	NodS methyl transferase
CU633751	305695	G-A	SNP	B	0	0	0	0	0	0	0	0	0	0	0	0	0	7	0	0	0	0	A87A (GCC-GCT)	nodA	NodA N‑acyltransferase
CU633751	306313	G-A	SNP	B	0	0	0	0	0	0	0	0	0	0	0	9.4	31.3	26.1	40.8	62.4	62.6	91.3	F166F (TTC-TTT)	nodH	NodH sulfotransferase
CU633751	308095	G-A	SNP	B	0	0	0	0	0	0	0	0	0	0	0	7.6	29.7	18.4	40.2	64.1	62.5	94.4	P169S (CCT-TCT)	nodI	Nod factor export ATP‑binding protein I (Nodulation ATP‑binding protein I)
CU633751	308705	GG-AA	SNP	B	0	0	0	0	0	0	0	0	0	0	0	10.9	31.9	21.4	40.4	61.8	64.5	88.6	P437L (CCC-CTT)	nodC	NodC N‑acetylglucosaminyltransferase
CU633751	310043	A-G	SNP	B	0	0	0	0	0	0	0	0	0	0	0	0	0	0	0	0	8.7	22.8	intergenic (‑28/+385)	nodC -/- nodB	NodC N‑acetylglucosaminyltransferase/NodB chitooligosaccharide deacetylase
CU633751	317634	CC-TT	SNP	B	0	0	5.7	0	0	0	0	0	0	0	0	0	0	0	0	0	0	0	pseudogene (293/987nt)	pRALTA_0371	transposase fragment
CU633751	319639	G-A	SNP	B	0	0	0	0	0	0	0	5.4	14.4	0	0	13	8.1	15.4	0	0	0	0	V447M (GTG-ATG)	nifE	nifE oxidoreductase, Nitrogenase iron‑molybdenum cofactor biosynthesis protein
CU633751	323007	C-T	SNP	B	0	0	0	0	0	0	0	0	6.3	0	0	0	0	0	0	0	0	0	R123Q (CGG-CAG)	pRALTA_0377	conserved hypothetical protein
CU633751	323584	A-G	SNP	B	0	0	0	0	0	0	0	0	0	0	0	10.1	0	0	0	0	0	0	intergenic (‑210/+29)	pRALTA_0377 -/- fixX	conserved hypothetical protein/ferredoxin‑like protein
CU633751	324467	T-A	SNP	B	0	0	0	0	0	0	0	0	0	0	0	0	0	6.2	0	0	0	0	V251V (GTA-GTT)	fixC	Electron‑transferring‑flavoprotein dehydrogenase
CU633751	325386	C-T	SNP	B	0	0	0	0	0	0	0	0	0	0	0	0	0	0	0	9.3	18.5	64.7	E320K (GAA-AAA)	fixB	Electron transfer flavoprotein, alpha subunit
CU633751	327684	C-T	SNP	B	0	0	0	0	0	0	0	0	0	0	0	0	5.1	0	0	0	0	0	E341E (GAG-GAA)	nifV	Homocitrate synthase
CU633751	327983	C-T	SNP	B	0	0	0	0	0	0	0	0	0	0	0	0	5.2	0	0	0	0	0	G242S (GGT-AGT)	nifV	Homocitrate synthase
CU633751	330234	A-G	SNP	B	0	0	0	0	0	0	0	0	0	0	0	22.9	26	54.9	34.2	30.6	32.2	8.1	E376E (GAA-GAG)	nifB	NifB FeMo cofactor biosynthesis protein
CU633751	333219	T-C	SNP	B	0	0	0	0	0	0	0	0	0	0	0	0	0	0	19.6	35.6	39.7	21	L49L (CTT-CTC)	nifH	NifH nitrogenase Fe protein (Nitrogenase component II)(dinitrogenase reductase)
CU633751	334658	C-T	SNP	B	0	0	0	0	0	0	0	0	0	0	0	0	0	0	0	0	5.5	6.1	F213F (TTC-TTT)	nifD	NifD nitrogenase molybdenum‑iron protein alpha chain (Nitrogenase component I) (Dinitrogenase)
CU633751	336850	C-T	SNP	B	0	0	0	0	0	0	0	0	0	0	0	0	0	0	9.9	12.2	24.9	5.9	L430L (CTC-CTT)	nifK	NifK nitrogenase molybdenum‑iron protein beta chain (Nitrogenase component I) (Dinitrogenase)
CU633751	340080	GG-AA	SNP	B	0	0	8.4	0	0	0	0	0	0	0	0	0	0	0	0	0	0	0	P593P (CCG-CCA)/G594R (GGA-AGA)	pRALTA_0394	fused transposase IS66/IS21
CU633751	341394	G-A	SNP	B	0	0	0	11.6	0	0	0	0	0	0	0	0	0	0	0	0	0	0	intergenic (+282/‑299)	pRALTA_0394 +/+ pRALTA_0395	fused transposase IS66/IS21/putative Histidinol‑phosphate aminotransferase 1 (Imidazole acetol‑phosphate transaminase 1)
CU633751	342206	G-A	SNP	B	0	0	0	0	0	0	0	0	0	0	0	0	0	0	7.1	0	6.2	0	D172N (GAT-AAT)	pRALTA_0395	putative Histidinol‑phosphate aminotransferase 1 (Imidazole acetol‑phosphate transaminase 1)
CU633751	342601	C-T	SNP	B	0	14	5.9	0	0	0	0	0	0	0	0	0	0	0	0	0	0	0	L303L (CTC-CTT)	pRALTA_0395	putative Histidinol‑phosphate aminotransferase 1 (Imidazole acetol‑phosphate transaminase 1)
CU633751	342973	C-T	SNP	B	0	17	27.6	9.2	0	0	0	0	0	0	0	0	0	0	0	0	0	0	L78F (CTC-TTC)	ilvI2	Acetolactate synthase large subunit
CU633751	343484	C-T	SNP	B	0	0	8.9	12.9	0	0	0	0	0	0	0	0	0	0	0	0	0	0	S248F (TCC-TTC)	ilvI2	Acetolactate synthase large subunit
CU633751	344335	C-T	SNP	B	0	0	0	0	0	0	0	7.3	11.1	0	0	8.2	6.4	12.3	0	0	0	0	R532W (CGG-TGG)	ilvI2	Acetolactate synthase large subunit
CU633751	344982	CC-TT	SNP	B	0	0	0	75	100	100	100	100	100	100	100	100	100	100	100	100	100	100	G753N (GGC-AAC)	pRALTA_0398	conserved hypothetical protein; putative phosphoenolpyruvate synthase/pyruvate phosphate dikinase
CU633751	345497	G-A	SNP	B	0	0	5.2	0	0	0	0	0	0	0	0	0	0	0	0	0	0	0	A581A (GCC-GCT)	pRALTA_0398	conserved hypothetical protein; putative phosphoenolpyruvate synthase/pyruvate phosphate dikinase
CU633751	345682	C-T	SNP	B	0	15.8	6.3	0	0	0	0	0	0	0	0	0	0	0	0	0	0	0	E520K (GAG-AAG)	pRALTA_0398	conserved hypothetical protein; putative phosphoenolpyruvate synthase/pyruvate phosphate dikinase
CU633751	346379	G-A	SNP	B	0	0	0	0	0	0	0	0	0	0	0	0	10.3	14.1	16.1	7.5	0	0	F287F (TTC-TTT)	pRALTA_0398	conserved hypothetical protein; putative phosphoenolpyruvate synthase/pyruvate phosphate dikinase
CU633751	346829	G-A	SNP	B	0	0	0	0	0	0	0	0	0	0	0	6.8	0	0	0	0	0	0	G137G (GGC-GGT)	pRALTA_0398	conserved hypothetical protein; putative phosphoenolpyruvate synthase/pyruvate phosphate dikinase
CU633751	346969	C-T	SNP	B	0	0	0	0	0	0	0	0	0	0	0	0	0	0	0	0	5.4	0	D91N (GAT-AAT)	pRALTA_0398	conserved hypothetical protein; putative phosphoenolpyruvate synthase/pyruvate phosphate dikinase
CU633751	374820	G-A	SNP	B	0	0	0	0	0	0	0	0	6.8	0	0	0	0	0	0	0	0	0	intergenic (‑27/+372)	betB3 -/- pRALTA_0432	betaine aldehyde dehydrogenase, NAD‑dependent/hypothetical protein
CU633751	374846	A-T	SNP	B	0	0	0	0	0	0	0	0	6.7	0	0	0	0	0	0	0	0	0	intergenic (‑53/+346)	betB3 -/- pRALTA_0432	betaine aldehyde dehydrogenase, NAD‑dependent/hypothetical protein
CU633751	375792	CC-TT	SNP	B	0	0	0	0	0	0	0	0	0	0	0	0	0	0	0	11.6	25.6	59.4	P35L (CCA-TTA)	pRALTA_0434	putative transcriptional regulator, IclR family
CU633751	376940	C-T	SNP	B	0	0	0	0	0	0	0	0	0	0	0	0	7.6	10.1	14.8	7.5	0	0	intergenic (+525/‑527)	pRALTA_0434 +/+ pRALTA_0436	putative transcriptional regulator, IclR family/Conserved hypothetical protein
CU633751	384059	A-G	SNP	B	0	0	24.5	0	0	0	0	0	0	0	0	0	0	0	0	0	0	0	intergenic (‑96/+44)	pRALTA_0443 -/- pRALTA_0444	putative Branched‑chain amino acid transport system, Inner‑membrane component/transposase, IS5 family
CU633751	387383	C-T	SNP	B	10.9	35.3	42.7	93.5	100	100	100	100	100	100	100	100	100	100	100	100	100	100	D184N (GAT-AAT)	pRALTA_0449	Cytochrome P450‑terp
CU633751	388374	GG-AA	SNP	B	0	0	0	0	0	0	0	0	0	6.8	0	0	0	0	0	0	0	0	P39L (CCC-CTT)	pRALTA_0450	conserved hypothetical protein; putative exported protein
CU633751	390265	G-A	SNP	B	0	0	0	0	0	0	0	8.9	0	5.4	10.8	9.8	0	0	0	0	0	0	R29R (CGG-CGA)	pRALTA_0453	conserved hypothetical protein
CU633751	393009	C-T	SNP	B	0	0	0	5.8	0	0	0	0	0	0	0	0	0	0	0	0	0	0	intergenic (+300/+135)	pRALTA_0455 +/- pRALTA_0456	hypothetical protein/putative transposase fragment
CU633751	452197	G-A	SNP	B	0	0	0	0	0	0	0	0	0	0	0	0	0	7.4	18.1	33.5	41.2	24.3	L161L (CTG-CTA)	pRALTA_0532	transposase fragment, IS5 family
CU633751	459410	G-A	SNP	B	0	0	0	0	0	0	0	0	0	0	0	0	0	0	0	0	0	11	M1M (GTG-ATG)†	pRALTA_0543	transposase, IS3 family
CU633751	463545	C-A	SNP	B	0	0	0	0	0	0	0	0	0	0	0	12.1	34.8	25.7	51.5	63	64.2	91.6	intergenic (+410/‑732)	pRALTA_0549 +/+ pRALTA_CDS464277D	transposase, IS21 family/membrane‑bound [NiFe] hydrogenase large subunit fragment
CU633751	468365	G-A	SNP	B	0	0	0	0	0	0	0	0	0	0	0	0	0	0	8.4	10.5	16.5	59	F11F (TTC-TTT)	pRALTA_0563	transposase, IS66 family
CU633751	468970	G-A	SNP	B	0	0	0	0	0	0	0	0	0	0	0	0	0	0	0	5.9	9.5	5.3	R46W (CGG-TGG)	pRALTA_0566	putative beta‑lactamase precursor
CU633751	471835	A-C	SNP	B	0	0	0	0	9.5	0	0	0	0	0	0	0	0	0	0	0	0	0	Y180D (TAT-GAT)	pRALTA_0569	transposase, IS4 family
CU633751	486366	G-A	SNP	B	0	0	0	0	0	0	0	0	0	6	0	0	0	0	0	0	0	0	G9E (GGA-GAA)	pRALTA_0584	transposase fragment, IS5 family
CU633751	493003	G-A	SNP	B	0	0	0	0	0	0	0	0	0	5.3	0	7.8	0	0	0	0	0	0	W252* (TGG-TGA)	pRALTA_0593	hypothetical protein; putative exported protein
CU633751	494979	C-T	SNP	B	0	0	0	71.4	100	100	100	100	100	100	100	100	100	100	100	100	100	100	E41E (GAG-GAA)	pRALTA_0599	hypothetical protein
CU633751	495184	C-T	SNP	B	0	0	0	0	0	0	0	0	0	5.1	0	0	0	0	0	0	0	0	intergenic (‑83/+22)	pRALTA_0599 -/- pRALTA_0600	hypothetical protein/putative phage integrase fragment
CU633751	502781	G-A	SNP	B	0	0	0	0	0	0	0	0	0	0	0	9.5	30.5	23.7	36.7	64.1	69.7	92.3	L93L (CTC-CTT)	pRALTA_0615	integrase fragment
CU633751	525400	GG-AA	SNP	B	0	0	0	0	0	0	0	0	0	0	5.3	0	0	0	0	0	0	0	A529V (GCC-GTT)	czcA2	Cobalt‑zinc‑cadmium resistance membrane component, Cation efflux system
NC_003295	12257	C-A	SNP	B	0	11.2	0	0	0	0	0	0	0	0	0	0	0	0	0	0	0	0	A187A (GCG-GCT)	acrA	acriflavin resistance lipoprotein A precursor
NC_003295	55088	T-G	SNP	B	0	6.6	0	0	6.2	0	0	0	0	0	0	0	0	0	0	0	0	0	R297R (AGG-CGG)	RSc0050	hypothetical protein
NC_003295	77076	T-G	SNP	B	0	0	0	0	0	5.8	0	0	0	0	0	0	0	0	0	0	0	0	N85T (AAC-ACC)	RSc0067	putative thioredoxin‑like protein
NC_003295	86469	C-T	SNP	B	0	0	0	0	0	0	0	0	0	0	0	0	0	0	0	0	0	5.2	F380F (TTC-TTT)	rrmB	putative RNA methyltransferase (SUN protein)
NC_003295	114423	A-C	SNP	B	0	0	0	0	5.9	0	0	0	0	0	0	0	0	0	0	0	5.2	0	D1171E (GAT-GAG)º	RSc0102	putative calcium binding hemolysin protein
NC_003295	132670	G-A	SNP	B	0	0	0	0	0	0	0	0	0	0	0	0	6.3	11.4	14.7	10.8	0	0	intergenic (‑407/‑11)	thiC -/+ RSc0114	thiamine biosynthesis protein ThiC/hypothetical protein
NC_003295	138924	G-T	SNP	B	0	0	0	0	0	0	0	8.1	5.3	8.4	11.3	26.5	21.6	52.4	44.2	26.2	32.5	8.3	I8I (ATC-ATA)	RSc0115	putative hemagglutinin‑related protein
NC_003295	191894	CC-TT	SNP	B	0	0	0	0	0	0	0	0	0	0	0	0	0	0	17.2	32.3	38.4	20.3	A163T (GCG-ACG)/L162L (CTG-CTA)	RSc0170	hypothetical protein
NC_003295	207730	G-A	SNP	B	0	0	0	0	0	0	0	0	0	0	0	0	0	0	0	0	7.4	0	R105R (AGG-AGA)/D106V (GAT-GTT)	RSc0184	hypothetical protein
NC_003295	221278	C-T	SNP	B	0	0	0	0	0	0	0	0	0	0	0	0	7.7	11.7	16.1	23.7	24.4	67.1	M97I (ATG-ATA)	RSc0199	cytochrome B561 cytochrome transmembrane protein
NC_003295	222770	C-T	SNP	B	0	0	0	0	0	0	0	0	0	0	0	0	5.1	11.6	0	0	0	0	intergenic (‑1202/‑37)	RSc0199 -/+ RSc0200	cytochrome B561 cytochrome transmembrane protein/putative small HEAT shock protein
NC_003295	223419	C-T	SNP	B	0	0	0	0	0	0	0	0	0	0	0	0	5.8	11.4	0	0	0	0	L59F (CTC-TTC)	RSc0201	hypothetical protein
NC_003295	225866	C-T	SNP	B	0	0	0	0	0	0	0	0	0	0	0	0	6.8	7.5	16.1	17.2	29.4	65.2	T64T (ACC-ACT)	RSc0203	hypothetical protein
NC_003295	267735	G-A	SNP	B	0	0	0	0	0	0	0	0	0	0	0	12.9	34	17.8	43.5	61.3	62.4	92.3	L213L (CTC-CTT)	RSc0243	putative transcriptional regulator transcription regulator protein
NC_003295	268992	CC-TT	SNP	B	0	0	8.6	8.2	0	0	0	0	0	0	0	0	0	0	0	0	0	0	P146L (CCG-TTG)	paaH1	3‑hydroxybutyryl‑CoA dehydrogenase
NC_003295	269504	G-A	SNP	B	0	0	0	0	17.1	7.5	7.1	13	11.3	14.6	8.8	15.6	9.1	12.3	14	7.5	0	0	S471F (TCC-TTC)	RSc0245	hypothetical protein
NC_003295	270256	G-A	SNP	B	0	0	0	5.2	0	0	0	0	0	0	0	0	0	0	0	0	0	0	A220A (GCC-GCT)	RSc0245	hypothetical protein
NC_003295	270675	C-T	SNP	B	0	0	0	7.6	0	0	0	0	0	0	0	0	0	0	0	0	0	0	E81K (GAA-AAA)	RSc0245	hypothetical protein
NC_003295	281588	C-T	SNP	B	0	0	0	0	0	0	0	0	0	0	0	0	0	15.6	16.6	19.6	26.8	8.6	E27K (GAA-AAA)	RSc0249	putative calcium binding hemolysin protein
NC_003295	289817	G-A	SNP	B	0	0	0	0	0	0	0	0	0	0	0	0	0	0	7.7	7.4	10.5	0	P197P (CCG-CCA)	RSc0257	ankyrin repeat‑containing protein
NC_003295	292542	G-A	SNP	B	0	0	0	0	0	0	0	0	0	0	9.3	0	0	0	0	0	0	0	P153L (CCC-CTC)	RSc0258	putative beta lactamase protein
NC_003295	315139	C-T	SNP	B	0	7.6	0	0	0	0	0	0	0	0	0	0	0	0	0	0	0	0	L292L (CTC-CTT)	RSc0281	hypothetical protein
NC_003295	332012	G-C	SNP	B	0	0	0	0	0	0	0	0	10.7	17.7	15.3	9.7	12.2	13.8	16.6	7.3	0	0	P235P (CCC-CCG)	RSc0299	putative prolin‑rich signal peptide protein
NC_003295	345475	T-A	SNP	B	0	0	0	0	0	0	0	0	0	0	0	0	0	0	0	0	0	13.1	L24H (CTC-CAC)	RSc0314	ABC transporter ATP‑binding protein
NC_003295	347541	CC-TT	SNP	B	0	0	0	7.9	0	0	0	0	0	0	0	0	0	0	0	0	0	0	T80I (ACC-ATT)	RSc0316	lipoprotein
NC_003295	352215	CC-TG	SNP	B	0	27	14.8	0	0	0	0	0	0	0	0	0	0	0	0	0	0	0	P53C (CCC-TGC)	RSc0320	hypothetical protein
NC_003295	424895	A-T	SNP	B	0	5.6	0	0	0	0	0	0	0	0	0	0	0	0	0	0	0	0	L577Q (CTG-CAG)	RSc0398	hypothetical protein
NC_003295	463098	G-A	SNP	B	0	0	0	0	0	0	0	0	0	0	0	7.9	0	0	0	0	0	0	D8N (GAC-AAC)	RSc0434	acyl carrier protein
NC_003295	483116	C-T	SNP	B	0	0	0	0	0	0	0	0	0	0	0	0	0	13.2	11	8	0	0	L286L (CTC-CTT)	RSc0454	putative oxidoreductase protein
NC_003295	487322	C-T	SNP	B	0	0	0	0	0	0	0	0	0	0	0	5.8	0	14.8	14.7	15.3	27.3	7.1	L166L (CTC-CTT)	RSc0456	ATP‑binding transport ABC transporter protein
NC_003295	498494	G-C	SNP	B	0	0	0	0	0	0	0	0	0	0	0	8.2	0	0	0	0	0	0	E428Q (GAA-CAA)	aspS	aspartyl‑tRNA synthetase
NC_003295	501473	C-T	SNP	B	6.5	33.9	35.3	0	0	0	0	0	0	0	0	0	0	0	0	0	0	0	P36S (CCC-TCC)	RSc0470	hypothetical protein
NC_003295	510409	G-A	SNP	B	0	0	0	0	0	0	0	0	0	0	0	0	10.8	26.5	0	0	0	0	L208L (CTG-CTA)	RSc0475	acetyl‑CoA acetyltransferase
NC_003295	544191	G-A	SNP	B	0	0	0	0	0	0	0	0	0	0	0	0	0	12.4	18.3	20	32.7	0	H82Y (CAC-TAC)	ubiH	hypothetical protein
NC_003295	545385	G-A	SNP	B	0	28.1	15.2	0	0	0	0	0	0	0	0	0	0	0	0	0	0	0	T141T (ACC-ACT)	pepP	XAA‑Pro aminopeptidase
NC_003295	557215	G-A	SNP	B	0	9.6	8.4	0	0	0	0	0	0	0	0	0	0	0	0	0	0	0	F239F (TTC-TTT)	RSc0519	hypothetical protein
NC_003295	567032	C-T	SNP	B	0	0	0	0	0	0	0	0	0	0	0	5.2	0	0	0	0	0	0	E222K (GAA-AAA)	RSc0528	hypothetical protein
NC_003295	570999	G-C	SNP	B	0	0	6.2	10.8	0	0	0	0	0	0	0	0	0	0	0	0	0	0	F5L (TTC-TTG)	RSc0531	hypothetical protein
NC_003295	583937	C-T	SNP	B	0	0	0	0	38.7	45	37	46.3	29.7	27.3	20.2	19.8	39.4	20.6	42.2	57.4	65.5	92.8	L368L (CTG-TTG)	rhlE1	ATP‑dependent RNA helicase protein
NC_003295	589852	G-A	SNP	B	0	0	0	0	0	0	0	0	0	0	0	5.2	0	0	0	0	0	0	F220F (TTC-TTT)	RSc0545	oxidoreductase protein
NC_003295	612047	G-T	SNP	B	0	0	6.7	0	0	0	0	0	0	0	0	0	0	0	0	0	0	0	intergenic (‑45/‑236)	ilvE1 -/+ RSc0568	branched‑chain amino acid aminotransferase/hypothetical protein
NC_003295	634315	G-A	SNP	B	0	0	9	75.2	99.5	100	100	100	100	100	100	100	100	100	100	100	100	100	G774E (GGG-GAG)	RSc0588	hypothetical protein
NC_003295	652404	G-A	SNP	B	0	0	0	0	21.1	31.2	25.3	32.4	17.4	22.5	11.3	0	0	0	0	0	0	0	I34I (ATC-ATT)	adhC2	bifunctional: glutathione‑dependent formaldehyde dehydrogenase/alcohol dehydrogenase class III
NC_003295	660076	G-A	SNP	B	0	0	0	0	0	0	0	0	0	5.6	0	0	0	0	0	0	0	0	L112F (CTC-TTC)	RSc0613	hypothetical protein
NC_003295	660541	GG-AA	SNP	B	0	0	0	0	0	0	0	0	0	0	5.1	0	0	0	0	0	0	0	intergenic (‑132/+393)	RSc0613 -/- RSc0614	hypothetical protein/hypothetical protein
NC_003295	671229	C-T	SNP	B	0	0	0	0	0	0	0	0	0	0	0	0	0	0	12.5	5.7	0	0	M335I (ATG-ATA)	RSc0624	zinc‑dependent alcohol dehydrogenase oxidoreductase protein
NC_003295	675926	GG-AA	SNP	B	0	0	0	7.7	0	0	0	0	0	0	0	0	0	0	0	0	0	0	G632N (GGT-AAT)	RSc0627	putative dehydrogenase large chain transmembrane protein
NC_003295	688231	C-T	SNP	B	0	15.3	32.8	9.3	0	0	0	0	0	0	0	0	0	0	0	0	0	0	intergenic (+249/‑292)	RSc0640 +/+ groES	hypothetical protein/co‑chaperonin GroES
NC_003295	690830	G-A	SNP	B	0	0	0	0	0	0	0	0	0	0	0	0	5.1	0	0	0	0	0	R23R (AGG-AGA)	RSc0643	hypothetical protein
NC_003295	693565	G-A	SNP	B	0	0	0	0	0	0	0	0	0	0	0	0	0	13.4	19.8	0	0	0	K30K (AAG-AAA)	RSc0646	hypothetical protein
NC_003295	713580	A-T	SNP	B	0	0	0	0	5.7	6.1	0	0	0	0	0	0	0	0	0	0	0	0	K29M (AAG-ATG)	pilH	putative twitching motility two‑component response regulator transcription regulator protein
NC_003295	716579	G-A	SNP	B	0	0	0	0	0	0	0	0	0	0	0	0	0	0	0	0	0	9.5	E623K (GAG-AAG)	pilJ	putative twitching motility transmembrane protein
NC_003295	759825	G-A	SNP	B	0	0	0	17.7	45.3	47.1	35.8	48.4	28.2	32.4	27	20.6	35.9	22.1	39.4	61.7	63.4	92.9	L69L (CTG-TTG)	nusB	transcription antitermination protein NusB
NC_003295	759897	GG-AA	SNP	B	0	0	0	0	0	0	0	0	0	0	0	0	0	0	5.6	0	0	0	P45S (CCG-TCG)/D44D (GAC-GAT)	nusB	transcription antitermination protein NusB
NC_003295	770578	G-A	SNP	B	0	0	0	75.5	98.8	100	100	100	100	100	100	100	100	100	100	100	100	100	S966L (TCG-TTG)	RSc0724	putative type‑4 fimbrial biogenesis pily1‑related signal peptide protein
NC_003295	835176	G-A	SNP	B	0	0	0	0	0	0	0	0	0	0	0	0	8.5	6.9	16.8	35.8	35.5	25.6	F517F (TTC-TTT)	glnS	glutaminyl‑tRNA synthetase
NC_003295	839763	G-A	SNP	B	0	0	0	0	0	0	0	0	0	0	0	0	0	0	5.6	0	0	0	I37I (ATC-ATT)	RSc0795	hypothetical protein
NC_003295	846687	C-T	SNP	B	0	0	0	0	0	0	0	0	0	0	0	0	0	0	9.5	0	0	0	P21S (CCT-TCT)	RSc0800	putative ferrisiderophore receptor signal peptide protein
NC_003295	850248	C-A	SNP	B	0	0	5.4	0	0	0	0	0	0	0	0	0	0	0	0	0	0	0	intergenic (‑8/+4)	RSc0802 -/- RSc0803	putative stomatin‑like transmembrane protein/hypothetical protein
NC_003295	860863	C-T	SNP	B	0	0	0	0	0	0	0	0	0	0	0	5.4	0	0	0	0	0	0	P78L (CCC-CTC)	gst1	glutathione S‑transferase protein
NC_003295	861699	C-T	SNP	B	0	0	0	0	0	0	0	0	0	0	0	6.3	0	0	0	0	0	0	S6L (TCG-TTG)	RSc0818	putative endoglucanase protein
NC_003295	863470	G-A	SNP	B	0	0	0	0	0	0	0	0	0	0	6.1	0	0	0	0	0	0	0	F37F (TTC-TTT)	RSc0820	putative transcription regulator protein
NC_003295	864201	C-T	SNP	B	0	0	0	0	0	9.1	10.2	0	0	9.1	17.3	6.4	0	0	0	0	0	0	S189F (TCC-TTC)	RSc0821	putative NADPH nitroreductase protein
NC_003295	864227	C-T	SNP	B	0	0	0	0	0	0	0	0	0	0	0	0	16.9	12.4	13	20	24.2	67.1	P198S (CCG-TCG)	RSc0821	putative NADPH nitroreductase protein
NC_003295	868636	C-T	SNP	B	0	0	0	0	0	0	0	0	0	0	0	0	0	0	0	0	5.7	0	intergenic (+320/+17)	popP +/- RSc0827	POPP protein/hypothetical protein
NC_003295	869946	G-A	SNP	B	0	0	0	0	0	0	0	0	0	7.8	7.1	0	0	0	0	0	0	0	intergenic (‑481/+23)	RSc0827 -/- tISRso14b	hypothetical protein/ISRSO14‑transposase orfB protein
NC_003295	871500	G-A	SNP	B	0	11.1	7	0	0	0	0	0	0	0	0	0	0	0	0	0	0	0	E125K (GAG-AAG)	RSc0830	hypothetical protein
NC_003295	880426	G-A	SNP	B	0	0	0	0	0	0	0	0	0	0	0	0	0	0	0	12.2	16.7	64.3	A265A (GCG-GCA)	RSc0839	hypothetical protein
NC_003295	884954	G-A	SNP	B	0	0	0	0	0	0	0	0	0	0	0	0	0	0	10.4	0	0	0	E74K (GAG-AAG)	RSc0844	hypothetical protein
NC_003295	885885	CC-TT	SNP	B	0	0	0	0	0	0	0	0	0	0	0	8.9	28.2	18	42.9	57.3	63.6	87.7	A384V (GCC-GTT)	RSc0844	hypothetical protein
NC_003295	886235	G-A	SNP	B	0	0	0	0	0	0	0	0	0	0	0	0	8.1	8.6	0	0	0	0	G60E (GGG-GAG)	RSc0845	hypothetical protein
NC_003295	887031	C-T	SNP	B	0	0	5.3	0	0	0	0	0	0	0	0	0	0	0	0	0	0	0	A325A (GCC-GCT)	RSc0845	hypothetical protein
NC_003295	888491	C-T	SNP	B	0	0	0	0	18.8	27	20.2	25.4	18.4	15.6	11.8	0	0	0	0	0	0	0	A135T (GCC-ACC)	RSc0849	hypothetical protein
NC_003295	894036	C-T	SNP	B	0	0	0	0	0	0	0	0	0	0	5.4	6.2	0	0	0	0	0	0	P146S (CCC-TCC)	RSc0857	bacteriophage‑like protein
NC_003295	898781	G-A	SNP	B	0	0	0	0	5.1	6.5	6.5	0	0	0	0	0	0	0	0	0	0	0	K39K (AAG-AAA)	RSc0863	hypothetical protein
NC_003295	899402	G-A	SNP	B	0	0	0	0	0	0	0	0	0	0	0	0	0	0	0	0	5.3	0	A246A (GCG-GCA)	RSc0863	hypothetical protein
NC_003295	900831	G-A	SNP	B	0	0	0	0	0	0	0	0	0	0	0	0	0	0	0	0	5.9	0	P59L (CCC-CTC)	RSc0867	putative HNS‑like transcription regulator protein
NC_003295	915065	C-T	SNP	B	0	0	0	0	0	0	0	0	0	0	9.2	0	0	0	0	0	0	0	P35L (CCA-CTA)	RSc0878	hypothetical protein
NC_003295	915956	G-A	SNP	B	0	0	0	0	0	0	0	0	9.6	20.6	13.1	7.8	13.4	11	15.2	8.7	0	0	G198R (GGA-AGA)	RSc0879	hypothetical protein
NC_003295	916444	C-T	SNP	B	0	0	0	0	0	0	0	0	0	0	0	0	0	0	9	0	5.5	0	F360F (TTC-TTT)	RSc0879	hypothetical protein
NC_003295	923550	A-G	SNP	B	0	0	0	0	0	0	0	0	0	0	11.1	22	27	49.3	36.1	27.5	30.6	7.7	T765T (ACA-ACG)	RSc0887	hemagglutinin‑related protein
NC_003295	928860	T-C	SNP	B	0	0	0	0	0	0	0	0	0	5.8	0	0	0	0	0	0	0	0	H2535H (CAT-CAC)	RSc0887	hemagglutinin‑related protein
NC_003295	928864	GA-AG	SNP	B	0	0	0	0	0	0	0	0	0	5.4	0	0	0	0	0	0	0	0	D2537S (GAC-AGC)	RSc0887	hemagglutinin‑related protein
NC_003295	929877	G-C	SNP	B	0	0	0	0	0	0	0	0	0	0	0	0	0	0	0	0	0	10	V2874V (GTG-GTC)	RSc0887	hemagglutinin‑related protein
NC_003295	929940	C-T	SNP	B	0	0	0	0	0	0	0	0	0	0	0	0	0	0	0	5.1	8.8	17.5	S2895S (AGC-AGT)	RSc0887	hemagglutinin‑related protein
NC_003295	929949	C-T	SNP	B	0	0	0	0	0	0	0	0	0	0	0	0	0	0	0	0	6.3	11.2	F2898F (TTC-TTT)	RSc0887	hemagglutinin‑related protein
NC_003295	939389	G-A	SNP	B	0	0	0	0	0	0	0	0	0	0	6.5	5.5	0	0	0	0	0	0	V143V (GTG-GTA)	RSc0892	putative phage‑related protein
NC_003295	940299	G-T	SNP	B	0	0	0	0	0	0	0	0	0	0	11	6.1	6.1	0	0	0	0	0	P39Q (CCG-CAG)	RSc0893	transposase
NC_003295	941461	C-A	SNP	B	0	0	6.4	0	0	0	0	0	0	0	0	0	0	0	0	0	0	0	intergenic (‑5/‑462)	RSc0894 -/+ RSc0895	signal peptide protein/hypothetical protein
NC_003295	941647	C-T	SNP	B	0	0	18.1	12.9	0	0	0	0	0	0	0	0	0	0	0	0	0	0	intergenic (‑191/‑276)	RSc0894 -/+ RSc0895	signal peptide protein/hypothetical protein
NC_003295	947823	G-A	SNP	B	0	0	0	0	0	0	0	0	0	0	8.4	5.4	5.5	0	0	0	0	0	P7P (CCC-CCT)	RSc0897	hydrolase protein
NC_003295	948285	A-T	SNP	B	0	0	0	0	0	0	0	0	0	0	0	0	0	0	0	6.4	0	0	L113H (CTC-CAC)	ubiG	3‑demethylubiquinone‑9 3‑methyltransferase
NC_003295	948301	A-C	SNP	B	0	5.9	0	0	0	0	0	0	0	0	0	0	0	0	0	0	0	0	L108V (TTG-GTG)	ubiG	3‑demethylubiquinone‑9 3‑methyltransferase
NC_003295	948306	T-G	SNP	B	0	0	0	0	0	0	0	0	7.5	0	0	0	0	0	0	0	0	0	K106T (AAG-ACG)	ubiG	3‑demethylubiquinone‑9 3‑methyltransferase
NC_003295	954178	C-T	SNP	B	0	0	0	14.8	49.2	53.7	63.3	52.5	70.8	68.2	73.4	80.6	62.9	78.6	55.2	40.6	34.6	8.1	A92A (GCC-GCT)	serC	phosphoserine aminotransferase
NC_003295	961933	C-T	SNP	B	0	0	0	0	0	0	0	0	0	0	0	0	0	0	5.5	0	0	0	P443S (CCG-TCG)	rpsA	30S ribosomal protein S1
NC_003295	1008483	G-A	SNP	B	0	0	0	0	0	0	0	0	0	0	0	0	7.1	11.5	13	6.8	0	0	E40K (GAG-AAG)	RSc0960	hypothetical protein
NC_003295	1012421	CC-TT	SNP	B	0	0	0	0	0	0	0	0	0	0	0	6.1	0	0	0	0	0	0	D211D (GAC-GAT)/L212L (CTG-TTG)	RSc0963	hypothetical protein
NC_003295	1013285	G-A	SNP	B	0	0	0	42.7	94.5	100	100	100	100	100	100	100	100	100	100	100	100	100	intergenic (+253/‑115)	RSc0964 +/+ RSc0965	putative bacteriophage transcriptional activator‑related transcription regulator protein/hypothetical protein
NC_003295	1039031	G-A	SNP	B	0	0	0	0	0	6.5	0	0	0	0	0	0	0	0	0	0	0	0	R201C (CGT-TGT)	RSc0988	hypothetical protein
NC_003295	1066248	A-T	SNP	B	0	0	0	0	0	0	0	0	0	0	0	6	0	0	0	0	0	0	intergenic (+11/+16)	RSc1012 +/- RSc1013	putative site‑specific recombinase transmembrane protein/putative ribokinase protein
NC_003295	1075277	C-A	SNP	B	0	0	5.6	0	0	0	0	0	0	0	0	5.2	5.2	0	0	0	0	0	intergenic (+53/‑1)	RSc1022 +/+ hscB	hypothetical protein/co‑chaperone HscB
NC_003295	1075285	C-A	SNP	B	0	0	0	0	0	0	0	0	0	0	0	0	5.2	0	0	0	0	0	S3Y (TCC-TAC)	hscB	co‑chaperone HscB
NC_003295	1090577	GG-AA	SNP	B	0	0	0	0	0	0	0	0	0	0	0	12.2	0	0	0	0	0	0	L161F (CTC-TTC)/D160D (GAC-GAT)	moeA1	molybdopterin biosynthesis MOEA protein
NC_003295	1098962	G-A	SNP	B	0	0	8.5	9.4	0	0	0	0	0	0	0	0	0	0	0	0	0	0	D18N (GAT-AAT)	RSc1044	putative protease transmembrane protein
NC_003295	1103451	C-T	SNP	B	0	0	0	0	0	0	0	0	0	0	6.3	0	0	0	0	0	0	0	F275F (TTC-TTT)	plsX	putative glycerol‑3‑phosphate acyltransferase PlsX
NC_003295	1138977	C-T	SNP	B	0	0	0	0	0	0	0	0	0	0	0	0	0	0	11.4	0	0	0	F475F (TTC-TTT)	RSc1081	glucosidase protein
NC_003295	1139277	C-T	SNP	B	0	0	0	0	0	0	0	0	0	0	0	0	0	10.2	0	0	0	0	I575I (ATC-ATT)	RSc1081	glucosidase protein
NC_003295	1144004	GT-AA	SNP	B	0	0	0	0	0	0	0	0	0	0	0	0	0	0	5.3	11.4	24	62.4	I69F (ATC-TTT)	nagL	putative GST‑related protein
NC_003295	1145995	G-A	SNP	B	0	0	0	0	0	0	0	0	0	0	0	0	0	0	6.4	13.7	16.4	60	L29L (CTC-CTT)	nagI	gentisate 1,2‑dioxygenase oxidoreductase protein
NC_003295	1147342	C-T	SNP	B	0	7.8	0	0	0	0	0	0	0	0	0	0	0	0	0	0	0	0	G268S (GGC-AGC)	nagG	putative salicylate‑5‑hydroxylase large oxygenase component oxidoreductase protein
NC_003295	1158922	G-A	SNP	B	0	0	0	0	0	0	0	5.6	0	0	0	0	0	0	0	0	0	0	E22K (GAA-AAA)	soxD2	sarcosine oxidase subunit delta
NC_003295	1164199	CC-TT	SNP	B	0	0	0	0	0	0	0	0	0	0	0	6.8	0	0	0	0	0	0	E73K (GAG-AAG)/Q72Q (CAG-CAA)	purU	formyltetrahydrofolate deformylase
NC_003295	1179917	A-C	SNP	B	0	0	0	0	5.4	0	0	0	0	0	0	0	0	0	0	0	0	0	T239P (ACG-CCG)	RSc1121	hypothetical protein
NC_003295	1183517	GG-TA	SNP	B	0	0	0	0	0	0	0	0	0	0	0	0	0	19.7	0	0	0	0	P267P (CCG-CCT)/A268T (GCC-ACC)	RSc1124	hypothetical protein
NC_003295	1193756	G-A	SNP	B	0	0	0	0	0	0	0	0	0	0	0	0	0	0	0	0	5.5	0	A157V (GCC-GTC)	RSc1137	hypothetical protein
NC_003295	1214403	C-A	SNP	B	0	0	0	0	0	0	0	0	20.9	11.4	20.1	14	14.5	0	0	0	0	0	I424I (ATC-ATA)	RSc1155	methyl‑accepting chemotaxis transducer transmembrane protein
NC_003295	1249682	G-A	SNP	B	0	0	0	73.8	99.8	100	100	100	100	100	100	100	100	100	100	100	100	100	I383I (ATC-ATT)	RSc1186	putative sigma‑54 interacting transcription regulator protein
NC_003295	1265451	G-A	SNP	B	0	20.4	24	9.3	0	0	0	0	0	0	0	0	0	0	0	0	0	0	V236V (GTG-GTA)	RSc1196	DNA‑binding transcriptional regulatory transcription regulator protein
NC_003295	1288479	C-T	SNP	B	0	0	0	0	0	0	0	0	0	0	0	0	0	0	0	0	0	12.8	intergenic (+176/‑18)	RSc1218 +/+ engA	lipoprotein transmembrane/GTP‑binding protein EngA
NC_003295	1288992	G-A	SNP	B	0	0	0	0	0	0	0	0	0	0	0	0	0	5.1	0	0	0	0	E166K (GAG-AAG)	engA	GTP‑binding protein EngA
NC_003295	1315084	G-A	SNP	B	0	0	0	0	0	0	0	0	0	0	0	0	0	0	0	0	6.4	0	T152T (ACC-ACT)	iolC	transferase kinase protein
NC_003295	1321057	C-T	SNP	B	0	24.8	17.8	0	0	0	0	0	0	0	0	0	0	0	0	0	0	0	V200V (GTC-GTT)	iolI	putative protein implicated IN myo‑inositol catabolique pathway
NC_003295	1340045	C-T	SNP	B	0	0	0	0	0	0	0	0	0	0	6.8	20	21.3	49.6	43.1	26	34.9	8.7	F354F (TTC-TTT)	ntrB	nitrogen regulation(sensor protein kinase transcription regulator
NC_003295	1362534	C-T	SNP	B	0	0	0	0	0	0	0	0	0	0	0	0	0	0	6.7	5	6.3	0	A259A (GCC-GCT)	RSc1279	cytochrome C oxidase subunit III
NC_003295	1374335	C-T	SNP	B	0	0	0	0	0	0	0	0	11.9	0	0	8.5	7.7	12.2	0	0	0	0	A816A (GCC-GCT)	infB	translation initiation factor IF‑2
NC_003295	1393955	G-A	SNP	B	0	0	0	0	0	0	0	0	0	0	0	0	0	15.4	15.9	17.7	32.9	8.9	L347L (CTG-CTA)	ansB	L‑asparaginase II precursor signal peptide protein
NC_003295	1405067	C-T	SNP	B	0	0	0	0	0	0	0	0	0	0	9.3	20.8	18.6	48.2	35.9	24.4	27.6	7.2	D46N (GAT-AAT)	RSc1319	hypothetical protein
NC_003295	1405587	G-A	SNP	B	0	0	0	0	0	0	0	0	0	0	0	0	0	0	0	0	12.4	0	P188S (CCG-TCG)	RSc1320	hypothetical protein
NC_003295	1415141	C-T	SNP	B	0	0	0	0	0	0	0	7.3	0	5.6	8.4	0	0	0	0	0	0	0	P418L (CCC-CTC)	thrC	threonine synthase
NC_003295	1415301	C-T	SNP	B	0	0	0	0	0	0	0	6.5	0	5.2	9.3	0	0	0	0	0	0	0	I471I (ATC-ATT)	thrC	threonine synthase
NC_003295	1422751	C-T	SNP	B	0	0	0	0	0	0	0	0	0	0	8.3	0	0	0	0	0	0	0	R588W (CGG-TGG)	clpB	ATP‑dependent protease
NC_003295	1435390	C-T	SNP	B	0	0	0	0	0	0	0	0	0	0	0	0	0	0	0	0	5.5	0	F265F (TTC-TTT)	cysB1	transcriptional regulator CysB‑like protein
NC_003295	1437494	C-T	SNP	B	0	0	0	0	0	5.4	0	0	0	0	0	0	0	0	0	0	0	0	L538L (CTC-CTT)	RSc1349	hypothetical protein
NC_003295	1448439	G-T	SNP	B	0	0	0	0	0	0	0	0	5.8	0	0	0	0	0	0	0	0	0	A159S (GCC-TCC)	aceA	isocitrate lyase
NC_003295	1487788	C-T	SNP	B	0	0	0	0	0	0	0	0	0	0	0	0	5.7	0	0	0	0	0	L69F (CTC-TTC)	RSc1396	putative transmembrane protein
NC_003295	1495778	C-T	SNP	B	0	0	0	0	0	0	0	0	0	0	0	0	0	5.5	0	0	0	0	R709W (CGG-TGG)	ligA	putative DNA ligase (polydeoxyribonucleotide synthase [NAD+]) protein
NC_003295	1538458	C-T	SNP	B	0	0	8.7	67.9	98.6	100	100	100	100	100	100	100	100	100	100	100	100	100	P11L (CCC-CTC)	RSc1433	hypothetical protein
NC_003295	1554024	predicted by Homology (+) Δ4 bp	Deletion	B	0	0	0	0	0	0	0	0	5.2	0	0	0	0	0	0	0	0	0	coding (924‑927/927nt)	ldcA	L,D‑carboxypeptidase A
NC_003295	1561060	G-A	SNP	B	0	0	0	0	0	0	0	0	0	6.6	0	0	0	0	0	0	0	0	M83I (ATG-ATA)	RSc1459	hypothetical protein
NC_003295	1565350	A-C	SNP	B	0	0	0	0	0	0	0	0	7.2	0	0	0	0	0	0	0	0	0	L115R (CTG-CGG)	RSc1462	putative signal peptide protein
NC_003295	1577385	C-T	SNP	B	0	0	0	0	0	0	0	0	0	0	0	0	0	0	9.9	0	0	0	L511L (CTC-CTT)	RSc1473	putative multidrug resistance‑like transmembrane protein
NC_003295	1579197	G-A	SNP	B	0	0	0	0	0	0	0	0	0	5.6	0	0	6.6	9.8	9	6.8	6	0	G285R (GGG-AGG)	RSc1475	hypothetical protein
NC_003295	1599440	C-T	SNP	B	0	0	0	0	0	0	0	0	0	0	0	0	0	0	0	0	0	5.3	intergenic (+454/‑305)	RSc1494 +/+ RSc1495	putative integrase‑like protein/putative hemagglutinin‑related protein
NC_003295	1609542	G-T	SNP	B	0	0	0	0	0	0	0	0	0	0	0	0	0	8.9	0	0	0	0	A441S (GCG-TCG)	RSc1503	hypothetical protein
NC_003295	1618086	G-A	SNP	B	0	0	0	0	0	0	0	0	0	0	0	0	0	0	0	0	0	11.9	K286K (AAG-AAA)/A287T (GCG-ACG)	RSc1516	putative membrane‑bound lytic murein transglycosylase‑like lipoprotein
NC_003295	1620218	G-T	SNP	B	0	0	0	0	0	0	0	0	0	5.9	0	0	0	0	0	0	0	0	E439* (GAA-TAA)	prpE	propionyl‑CoA synthetase
NC_003295	1620222	A-T	SNP	B	0	0	0	0	0	0	0	0	0	0	0	0	8.2	0	0	8.6	0	0	K440M (AAG-ATG)	prpE	propionyl‑CoA synthetase
NC_003295	1627450	C-A	SNP	B	0	0	9.2	0	0	0	0	0	0	0	0	0	0	0	0	0	0	11.9	intergenic (+50/+9)	RSc1523 +/- RSc1524	hypothetical protein/hypothetical protein
NC_003295	1659810	C-T	SNP	B	0	0	0	0	6.5	0	9.7	0	0	0	0	0	0	0	0	0	0	0	L1287L (CTG-TTG)	RSc1546	hypothetical protein
NC_003295	1660470	C-T	SNP	B	0	0	0	0	0	0	0	0	0	0	0	0	0	0	0	0	5.2	0	I125I (ATC-ATT)	RSc1547	hypothetical protein
NC_003295	1663440	C-T	SNP	B	0	0	0	0	0	0	0	0	0	0	0	0	0	0	0	0	0	14.4	P123L (CCT-CTT)	RSc1551	hypothetical protein
NC_003295	1698598	G-A	SNP	B	0	0	0	69.8	98.7	100	100	100	100	100	100	100	100	100	100	100	100	100	L537L (CTG-CTA)	pheT	phenylalanyl‑tRNA synthetase subunit beta
NC_003295	1715630	G-A	SNP	B	16.9	69.5	86.7	100	100	100	100	100	100	100	100	100	100	100	100	100	100	100	P455L (CCG-CTG)	RSc1598	two‑component transmembrane sensor histidine kinase transcription regulator protein
NC_003295	1724994	Δ3 bp	Deletion	B	0	0	0	0	0	0	0	0	0	0	0	0	0	5.5	0	0	0	0	intergenic (‑13/+350)	RSc1604 -/- RSc1605	hypothetical protein/hypothetical protein
NC_003295	1728163	G-A	SNP	B	0	0	0	0	0	0	9.6	6.1	0	5.7	0	0	0	0	0	0	0	0	M294I (ATG-ATA)	RSc1607	hypothetical protein
NC_003295	1760652	C-T	SNP	B	0	0	0	0	0	0	0	0	6.8	0	12.8	5.3	0	0	0	0	0	0	P190S (CCG-TCG)	RSc1638	putative signal peptide protein
NC_003295	1769724	G-A	SNP	B	0	0	0	0	0	0	0	0	8.4	0	0	0	0	0	0	0	0	0	R19C (CGC-TGC)/I18I (ATC-ATT)	ahpD	putative antioxidant protein
NC_003295	1771502	G-A	SNP	B	0	0	0	0	0	0	0	0	0	0	0	5.3	0	0	0	0	0	0	P137P (CCC-CCT)	risS	oxidative stress resistance two‑component transmembrane sensor histidine kinase transcription regulator protein
NC_003295	1784307	G-A	SNP	B	0	0	0	0	0	0	0	0	0	0	0	0	0	0	5.6	12.5	17	66.4	F207F (TTC-TTT)	RSc1656	hypothetical protein
NC_003295	1787038	C-T	SNP	B	0	0	0	0	0	0	0	0	0	0	0	0	0	0	9.6	0	0	0	Q66Q (CAG-CAA)	RSc1659	hypothetical protein
NC_003295	1796304	C-T	SNP	B	0	0	0	0	0	0	0	0	0	0	0	0	6.4	17.8	16.4	6.1	5.8	0	intergenic (+481/‑547)	RSc1677 +/+ RSc1678	hypothetical protein/hypothetical protein
NC_003295	1798416	A-T	SNP	B	15.2	0	18.4	0	0	0	0	0	0	0	0	0	0	0	0	0	0	0	intergenic (+85/‑2398)	RSc1680 +/+ RSc1681	phage phi‑105 holin‑like protein/hypothetical protein
NC_003295	1802176	C-T	SNP	B	0	0	0	0	0	0	10.5	7.9	0	0	0	0	0	0	0	0	0	0	S403F (TCC-TTC)	RSc1682	phage phi‑105 ORF25‑like protein
NC_003295	1806889	G-A	SNP	B	0	0	0	0	0	0	0	0	0	0	0	0	9.1	12.2	14.5	10	6	0	intergenic (+572/‑64)	RSc1689 +/+ RSc1690	hypothetical protein/phage hk97 tail length tape measure‑related protein
NC_003295	1808664	C-T	SNP	B	0	0	0	0	0	0	0	0	0	0	0	0	0	0	0	11	20	62.8	T571I (ACC-ATC)	RSc1690	phage hk97 tail length tape measure‑related protein
NC_003295	1811375	C-T	SNP	B	0	0	0	0	0	0	0	0	0	0	0	0	0	11.1	0	5.8	0	0	L177L (CTG-TTG)	RSc1693	putative tail fiber assembly protein
NC_003295	1824879	C-T	SNP	B	0	0	0	0	0	0	0	0	0	0	0	0	0	0	0	0	6.1	0	P81L (CCG-CTG)	mnmC	5‑methylaminomethyl‑2‑thiouridine methyltransferase
NC_003295	1833316	G-A	SNP	B	0	0	0	0	0	0	0	0	10	0	0	7.2	8.8	12.6	0	0	0	0	E72K (GAG-AAG)	hupB1	DNA‑binding protein HU‑beta
NC_003295	1865050	G-A	SNP	B	0	0	0	0	0	0	0	0	0	0	0	0	0	0	0	0	5.3	0	L209F (CTC-TTC)	RSc1742	hypothetical protein
NC_003295	1874412	C-T	SNP	B	0	0	0	7.5	0	0	0	0	0	0	0	0	0	0	0	0	0	0	A116A (GCC-GCT)	livH1	putative amino acid transmembrane transmembrane protein
NC_003295	1903778	C-A	SNP	B	0	0	0	0	0	0	0	0	0	0	0	0	7.3	0	0	0	0	0	N739K (AAC-AAA)	RSc1775	hemagglutinin‑related protein
NC_003295	1903796	G-C	SNP	B	0	6.1	0	0	0	0	6.7	0	0	0	0	0	5	7.9	7.2	6.1	5.7	0	V745V (GTG-GTC)	RSc1775	hemagglutinin‑related protein
NC_003295	1925740	G-A	SNP	B	0	0	0	0	0	0	0	0	0	0	0	0	0	0	0	0	0	9.7	D134N (GAT-AAT)	RSc1790	transcription regulator protein
NC_003295	1932182	C-T	SNP	B	0	0	0	0	0	0	0	0	0	0	0	0	0	0	8.5	8.8	0	0	A28A (GCG-GCA)	RSc1796	putative N‑acetylmuramoyl‑L‑alanine amidase protein
NC_003295	1955277	G-A	SNP	B	0	0	0	0	0	0	0	0	0	0	9.2	24.1	18.3	53.9	48.4	32	36.7	9.5	A1115V (GCC-GTC)	RSc1806	polyketide synthase protein
NC_003295	1979212	G-A	SNP	B	0	0	0	0	0	0	0	0	0	0	0	0	0	0	12.1	16.5	23.7	5.5	S284F (TCC-TTC)	RSc1813	transcription regulator protein
NC_003295	1998270	C-T	SNP	B	0	0	0	0	0	0	0	0	0	0	0	0	0	0	0	10.5	17.9	60.2	E292K (GAA-AAA)	RSc1828	putative indolepyruvate oxidoreductase subunit B
NC_003295	2000430	A-T	SNP	B	6.7	0	0	0	0	0	0	0	0	0	0	5.2	0	0	0	0	0	0	L349H (CTC-CAC)	RSc1829	putative indolepyruvate ferredoxin alpha subunit oxidoreductase protein
NC_003295	2005962	A-C	SNP	B	0	0	0	0	0	0	0	0	9.3	0	0	0	0	0	0	0	0	0	L398R (CTG-CGG)	RSc1834	putative transmembrane protein
NC_003295	2006790	C-T	SNP	B	0	0	0	0	0	0	0	0	0	0	0	0	0	0	0	10.5	21.1	61.8	G122E (GGA-GAA)	RSc1834	putative transmembrane protein
NC_003295	2007202	C-T	SNP	B	0	0	0	0	0	0	0	6.5	8.8	0	8.7	10.3	8.6	13.6	0	0	0	0	G250S (GGC-AGC)	RSc1835	hypothetical protein
NC_003295	2019556	C-T	SNP	B	0	0	0	0	0	5.7	0	0	0	0	0	0	0	0	0	0	0	0	A34V (GCC-GTC)	RSc1840	putative aminotransferase protein
NC_003295	2021749	T-C	SNP	B	0	0	0	0	0	5.3	0	0	0	0	0	0	0	0	0	0	0	0	intergenic (+322/+1506)	RSc1841 +/- RSc1842	putative hydrolase protein/transposase
NC_003295	2038329	G-A	SNP	B	0	0	0	0	0	0	0	0	0	0	0	0	0	8.7	0	0	0	0	intergenic (‑74/+531)	RSc1854 -/- RSc1855	putative outer membrane multidrug resistance lipoprotein/hypothetical protein
NC_003295	2040008	C-T	SNP	B	0	0	0	0	0	0	0	0	0	0	0	0	0	0	5.2	0	0	0	intergenic (+134/+71)	RSc1856 +/- RSc1857	signal peptide protein/putative transcription regulator protein
NC_003295	2041061	T-A	SNP	B	0	0	0	0	0	0	0	0	0	0	0	0	21.2	11.5	24.2	38.8	38.9	22.7	Q137L (CAG-CTG)	RSc1857	putative transcription regulator protein
NC_003295	2082431	C-T	SNP	B	0	0	0	0	0	0	0	0	0	0	0	5.5	0	0	0	0	0	0	intergenic (‑132/+619)	RSc1894 -/- RSc1895	methyl‑accepting chemotaxis transducer transmembrane protein/putative transcription regulator protein
NC_003295	2084574	C-T	SNP	B	0	0	0	0	0	0	0	0	0	0	0	0	0	0	8.6	0	5.1	0	intergenic (+117/‑28)	tRNA‑serW +/+ RSc1896	tRNA‑Ser/putative integrase prophage protein
NC_003295	2094272	G-A	SNP	B	0	0	0	0	0	0	0	5.2	0	0	0	0	0	0	0	0	0	0	Q41* (CAG-TAG)	RSc1913	phage‑like tail protein
NC_003295	2105729	A-T	SNP	B	0	0	0	0	0	0	0	0	0	0	0	6	0	0	0	0	0	0	intergenic (+27/‑51)	RSc1926 +/+ RSc1927	putative phage‑related transmembrane protein/hypothetical protein
NC_003295	2107853	C-T	SNP	B	0	0	0	0	0	0	0	0	0	0	0	0	0	0	0	6.8	7.9	0	P193P (CCG-CCA)	RSc1931	putative phage‑related protein (hydrolase)
NC_003295	2108272	C-T	SNP	B	0	0	0	0	0	0	0	0	0	0	8.4	19	22.3	50.5	37.7	24.3	28.2	0	G54S (GGT-AGT)	RSc1931	putative phage‑related protein (hydrolase)
NC_003295	2109870	G-A	SNP	B	0	0	0	0	0	0	0	0	0	0	0	0	0	0	0	0	5.1	0	intergenic (‑26/+71)	RSc1935 -/- RSc1936	bacteriophage protein/bacteriophage protein
NC_003295	2111317	G-A	SNP	B	0	0	0	0	0	0	0	0	0	0	0	0	0	0	5.7	0	0	0	F120F (TTC-TTT)	RSc1937	bacteriophage protein
NC_003295	2111524	G-A	SNP	B	0	0	0	0	9.5	8.9	0	7.6	0	0	0	0	0	0	0	0	0	0	T51T (ACC-ACT)	RSc1937	bacteriophage protein
NC_003295	2114610	C-T	SNP	B	0	0	0	22.1	0	0	0	0	0	0	0	0	0	0	0	0	0	0	F41F (TTC-TTT)	RSc1941	bacteriophage protein
NC_003295	2115420	C-T	SNP	B	0	0	0	0	0	0	0	0	0	0	0	0	0	0	16.6	31.5	40.1	22.6	F311F (TTC-TTT)	RSc1941	bacteriophage protein
NC_003295	2119920	C-T	SNP	B	0	0	0	0	0	0	0	0	0	0	0	0	0	0	0	0	5.3	0	G465S (GGC-AGC)	RSc1944	putative VGR‑related protein
NC_003295	2131003	C-T	SNP	B	0	0	0	0	0	0	0	0	0	0	0	0	0	0	0	11.1	17.3	54.5	L92L (CTG-CTA)	RSc1952	acetyl‑CoA synthetase
NC_003295	2148331	G-A	SNP	B	0	0	0	0	0	0	0	0	0	0	0	0	7.5	14.1	8.7	10.4	0	0	intergenic (+118/‑38)	osmB1 +/+ RSc1974	putative osmotically inducible lipoprotein B1 transmembrane/lipooligosaccharide transporter ATP‑binding subunit
NC_003295	2162481	T-A	SNP	B	0	0	0	0	0	0	0	0	0	0	0	0	0	0	0	6	0	0	Y214F (TAC-TTC)	RSc1986	hypothetical protein
NC_003295	2177324	C-T	SNP	B	0	0	0	0	0	0	0	0	0	0	0	0	0	0	11.2	8.8	6.5	0	I149I (ATC-ATT)	prpB	2‑methylisocitrate lyase
NC_003295	2185339	A-G	SNP	B	0	0	0	0	0	0	0	0	0	0	0	5.1	0	0	0	0	0	0	N209D (AAC-GAC)	RSc2006	transport binding transmembrane protein
NC_003295	2202764	T-G	SNP	B	0	0	0	0	0	0	0	0	0	0	0	0	0	5.6	0	0	0	0	E82A (GAA-GCA)	RSc2025	hypothetical protein
NC_003295	2204061	T-G	SNP	B	0	0	0	0	0	0	0	0	0	0	0	0	6.6	9.6	0	10.6	0	0	intergenic (+116/+48)	RSc2028 +/- ureG	hypothetical protein/urease accessory protein
NC_003295	2204081	A-C	SNP	B	0	0	0	0	0	0	0	0	0	0	0	0	0	0	7.1	6.3	0	0	intergenic (+136/+28)	RSc2028 +/- ureG	hypothetical protein/urease accessory protein
NC_003295	2205046	G-A	SNP	B	0	0	0	0	0	0	0	0	0	0	6.9	0	0	0	0	0	0	0	P132S (CCG-TCG)	ureF	urease accessory protein UreF
NC_003295	2216304	+T	Insertion	B	0	0	0	0	0	0	0	0	0	0	0	0	0	7.4	20.9	28.2	37.5	21.5	coding (270/489nt)	RSc2042	hypothetical protein
NC_003295	2216813	C-T	SNP	B	0	0	0	9.8	0	0	0	0	0	0	0	0	0	0	0	0	0	0	M86I (ATG-ATA)	RSc2043	hypothetical protein
NC_003295	2243342	+GCGCATGCAT	Insertion	B	0	0	0	0	0	0	0	0	0	13.8	0	0	0	0	0	0	0	0	coding (491/1257nt)	RSc2070	transporter signal peptide protein
NC_003295	2257769	C-T	SNP	B	0	0	0	0	0	0	0	0	0	0	0	0	0	0	0	11.6	17.4	68.3	A353A (GCC-GCT)	RSc2084	hypothetical protein
NC_003295	2271321	C-A	SNP	B	0	0	0	0	0	0	0	0	0	0	0	0	0	0	0	0	9	0	P8H (CCC-CAC)	xdhC	xanthine dehydrogenase protein
NC_003295	2284723	G-A	SNP	B	0	0	0	0	0	0	0	0	0	0	7.9	20.1	19.6	50.7	37.1	26.5	29.6	7.7	P463P (CCC-CCT)	aldH	aldehyde dehydrogenase
NC_003295	2284850	T-A	SNP	B	0	0	0	0	0	0	5.3	0	0	0	0	0	0	0	0	0	0	0	D421V (GAT-GTT)	aldH	aldehyde dehydrogenase
NC_003295	2287799	C-T	SNP	B	0	0	0	0	0	0	0	0	0	0	0	0	0	0	0	0	6.5	19.9	E212K (GAG-AAG)	RSc2112	metabolite transporter
NC_003295	2300246	G-C	SNP	B	0	0	0	0	5.2	8.2	8.7	0	0	0	0	0	0	0	0	0	0	0	A367A (GCC-GCG)	maeB1	malic enzyme
NC_003295	2317058	C-T	SNP	B	0	0	0	0	0	0	0	0	0	0	0	0	7.6	8.6	20.1	29.4	39.6	23.3	T65I (ACC-ATC)	RSc2136	porin signal peptide protein
NC_003295	2324743	G-A	SNP	B	0	0	0	0	0	0	0	0	0	0	0	0	6.9	6.5	17.8	33.9	37.7	20.8	S255L (TCG-TTG)	RSc2142	transmembrane ABC transporter protein
NC_003295	2364687	G-A	SNP	B	0	0	0	0	0	0	0	0	0	0	0	0	0	0	0	7	9.9	56.7	P17S (CCC-TCC)	RSc2180	putative transmembrane protein
NC_003295	2386140	G-A	SNP	B	0	0	0	0	0	0	0	0	0	0	0	0	0	0	0	0	0	14	I258I (ATC-ATT)	RSc2204	hypothetical protein
NC_003295	2388839	G-A	SNP	B	0	14.7	25.6	11.9	0	0	0	0	0	0	0	0	0	0	0	0	0	0	F567F (TTC-TTT)	dnaE	DNA polymerase III subunit alpha
NC_003295	2396305	G-A	SNP	B	0	0	0	0	0	0	0	0	0	0	0	7.3	0	0	0	0	0	0	I74I (ATC-ATT)	rhlE2	ATP‑dependent RNA helicase protein
NC_003295	2400378	C-G	SNP	B	0	0	0	0	0	0	0	0	0	0	5.9	0	0	0	0	0	0	0	T570T (ACG-ACC)	rpoD	RNA polymerase sigma factor RpoD
NC_003295	2400465	C-T	SNP	B	0	0	0	0	0	0	0	0	0	0	6	0	0	0	0	0	0	0	Q541Q (CAG-CAA)	rpoD	RNA polymerase sigma factor RpoD
NC_003295	2400474	G-A	SNP	B	0	0	0	0	0	0	0	0	0	0	5.6	0	0	0	0	0	0	0	R538R (CGC-CGT)	rpoD	RNA polymerase sigma factor RpoD
NC_003295	2400495	A-G	SNP	B	0	0	0	0	0	0	0	0	0	0	6.8	0	0	0	0	0	0	0	I531I (ATT-ATC)	rpoD	RNA polymerase sigma factor RpoD
NC_003295	2409618	A-C	SNP	B	6.7	8.2	7.2	8	0	0	0	7.3	6.3	8.5	0	8.1	10.5	0	7.9	8.4	8.1	6.5	L270R (CTG-CGG)	dxs	1‑deoxy‑D‑xylulose‑5‑phosphate synthase
NC_003295	2409627	T-G	SNP	B	0	0	0	0	0	0	0	0	0	0	0	0	0	0	0	0	5.3	0	Q267P (CAG-CCG)	dxs	1‑deoxy‑D‑xylulose‑5‑phosphate synthase
NC_003295	2450512	C-T	SNP	B	5.7	43.5	37.1	12.8	0	0	0	0	0	0	0	0	0	0	0	0	0	0	P50S (CCG-TCG)	RSc2258	amino acid ABC transporter transmembrane protein
NC_003295	2466068	G-T	SNP	B	0	0	0	0	0	0	0	0	0	0	0	0	0	5.3	0	0	0	0	Y1252* (TAC-TAA)	RSc2275	putative signal peptide protein
NC_003295	2471114	G-T	SNP	B	0	0	0	0	0	0	0	6.8	0	0	0	0	0	0	0	0	0	0	R515R (CGG-AGG)	RSc2276	putative signal peptide protein
NC_003295	2477086	G-A	SNP	B	0	0	0	0	0	0	0	0	0	0	0	0	0	0	0	13.6	17.5	63.6	S93L (TCG-TTG)	RSc2283	hypothetical protein
NC_003295	2483690	C-G	SNP	B	0	0	0	0	0	0	0	6.3	0	0	0	0	0	0	0	0	0	0	Q306E (CAG-GAG)	RSc2289	cytochrome c1 precursor protein
NC_003295	2496086	C-T	SNP	B	0	0	0	0	0	0	0	0	0	0	0	0	0	0	0	0	5.3	36.9	K647K (AAG-AAA)	RSc2297	putative signal peptide protein
NC_003295	2496693	G-C	SNP	B	0	0	7.9	0	0	0	0	0	0	0	0	0	0	0	0	0	0	0	S445C (TCC-TGC)	RSc2297	putative signal peptide protein
NC_003295	2508473	C-T	SNP	B	0	0	0	0	0	0	0	0	0	0	0	0	0	0	8.1	0	0	0	G361S (GGC-AGC)	RSc2308	putative GSPE‑related protein
NC_003295	2508720	C-T	SNP	B	0	0	0	7.4	0	0	0	0	0	0	0	0	0	0	0	0	0	0	A278A (GCG-GCA)	RSc2308	putative GSPE‑related protein
NC_003295	2546148	A-C	SNP	B	0	0	0	0	0	0	0	0	0	0	0	0	0	0	12	0	0	0	L101R (CTG-CGG)	nadE	NAD synthetase
NC_003295	2546155	T-G	SNP	B	0	0	0	0	0	0	0	0	0	16.5	0	0	0	0	12.2	0	0	0	S99R (AGC-CGC)	nadE	NAD synthetase
NC_003295	2561504	G-T	SNP	B	0	0	0	0	0	0	0	0	0	0	0	0	0	11.9	17.9	5.5	0	0	T615N (ACC-AAC)	RSc2359	hypothetical protein
NC_003295	2565023	CC-TT	SNP	B	0	0	0	0	0	0	0	0	0	0	0	0	0	9.9	19.6	0	0	0	P141F (CCC-TTC)	RSc2361	RNA polymerase sigma‑E factor sigma‑24 homolog transcription regulator protein
NC_003295	2566539	C-T	SNP	B	0	0	10	9.4	0	0	0	0	0	0	0	0	0	0	0	0	0	0	T156I (ACC-ATC)	argH	argininosuccinate lyase
NC_003295	2589855	G-A	SNP	B	0	0	0	0	0	0	0	0	0	9.2	6.9	0	0	0	0	0	0	0	F673F (TTC-TTT)	RSc2383	putative signal peptide protein
NC_003295	2621803	C-T	SNP	B	0	0	0	0	0	0	0	0	0	0	0	0	0	0	0	6	12.3	0	T251T (ACC-ACT)	RSc2416	hypothetical protein
NC_003295	2624407	G-C	SNP	B	0	0	0	0	0	0	0	0	0	0	0	0	8.9	12.7	12.4	10.2	0	0	intergenic (‑257/+52)	hpaF -/- nirE	putative 5‑carboxymethyl‑2‑hydroxymuconate DELTA‑isomerase protein/uroporphyrin‑III C‑methyltransferase
NC_003295	2626225	G-A	SNP	B	0	0	0	0	0	0	0	0	0	0	0	7.4	0	0	0	0	0	0	A136A (GCC-GCT)	cysN	sulfate adenylyltransferase subunit 1 protein
NC_003295	2629335	G-A	SNP	B	0	0	0	0	0	0	0	5.1	9.6	0	0	0	0	0	0	0	0	0	P430S (CCC-TCC)	cysI1	sulfite reductase oxidoreductase protein
NC_003295	2631425	G-A	SNP	B	0	0	0	0	0	0	7	0	6.1	6.6	5.4	0	0	0	0	0	0	0	F31F (TTC-TTT)	RSc2426	hypothetical protein
NC_003295	2678464	G-A	SNP	B	0	0	0	75.4	99.6	100	100	100	100	100	100	100	100	100	100	100	100	100	P876S (CCG-TCG)	RSc2470	rhs‑related protein
NC_003295	2715200	predicted by Homology (+) +6 bp	Insertion	B	0	0	0	21.3	0	0	0	0	0	0	0	0	0	0	0	0	0	0	intergenic (+519/‑121)	RSc2507 +/+ RSc2508	hypothetical protein/hypothetical protein
NC_003295	2727456	G-A	SNP	B	0	0	0	0	0	0	0	0	6.2	6.9	0	0	0	0	0	0	0	0	P170S (CCG-TCG)	RSc2520	hypothetical protein
NC_003295	2732828	C-T	SNP	B	0	0	0	0	0	0	0	0	0	0	0	5.2	0	0	0	0	0	0	L289F (CTC-TTC)	RSc2525	hypothetical protein
NC_003295	2751069	C-T	SNP	B	0	0	0	5.8	0	0	0	0	0	0	0	0	0	0	0	0	0	0	A84A (GCC-GCT)	RSc2542	putative lipoprotein transmembrane
NC_003295	2764583	C-T	SNP	B	0	0	0	0	0	0	0	0	0	0	0	0	0	0	11.7	9.8	20.2	5.5	L92F (CTC-TTC)	RSc2555	hypothetical protein
NC_003295	2806360	C-T	SNP	B	0	0	0	0	0	0	0	0	0	0	0	0	7.3	5.2	7	8.1	0	0	G42S (GGC-AGC)	RSc2601	hypothetical protein
NC_003295	2806386	G-A	SNP	B	0	0	0	0	0	0	0	0	0	0	7.6	0	0	0	0	0	0	0	A33V (GCC-GTC)	RSc2601	hypothetical protein
NC_003295	2812660	C-T	SNP	B	0	0	0	0	0	0	0	0	0	0	0	7.4	0	0	0	0	0	0	P47S (CCC-TCC)	RSc2611	hypothetical protein
NC_003295	2812733	G-T	SNP	B	0	0	0	0	0	0	0	0	0	0	0	0	0	0	11.8	5.4	9.1	0	R71M (AGG-ATG)	RSc2611	hypothetical protein
NC_003295	2813163	C-T	SNP	B	0	0	0	0	0	0	0	0	0	6	0	0	0	0	0	0	0	0	F19F (TTC-TTT)	RSc2612	hypothetical protein
NC_003295	2818980	G-A	SNP	B	0	0	0	0	0	0	0	0	0	0	0	0	0	0	0	0	5.2	0	intergenic (‑78/+3)	RSc2617 -/- RSc2618	hypothetical protein/homologue to gene 32 protein of F plasmid
NC_003295	2822002	C-T	SNP	B	0	0	0	0	0	0	0	0	0	0	0	6.7	0	15	15	18.9	22	6.1	V548V (GTC-GTT)	RSc2619	hypothetical protein
NC_003295	2822844	C-T	SNP	B	0	0	0	0	0	0	0	0	0	5.4	0	7	0	0	0	0	0	0	R132Q (CGA-CAA)	RSc2620	hypothetical protein
NC_003295	2868448	C-G	SNP	B	0	0	9.2	11.1	0	0	0	0	0	0	0	0	0	0	0	0	0	0	V178V (GTC-GTG)	tldD	TldD protein
NC_003295	2870889	T-A	SNP	B	0	0	6.9	6.2	0	8	0	0	0	6.9	0	0	0	0	0	0	9.1	0	intergenic (+42/+82)	aroG1 +/- RSc2661	phospho‑2‑dehydro‑3‑deoxyheptonate aldolase/putative transcription regulator protein
NC_003295	2887294	G-A	SNP	B	0	0	0	0	0	0	0	0	0	0	0	0	0	13.1	13	19.3	29.7	5.8	H232Y (CAT-TAT)	RSc2677	putative type 4 fimbrial biogenesis pilw‑related protein transmembrane
NC_003295	2923266	C-T	SNP	B	0	0	0	0	0	0	0	0	0	0	8.4	0	0	0	0	0	0	0	I237I (ATC-ATT)	secF	preprotein translocase subunit SecF
NC_003295	2930099	CC-TT	SNP	B	0	0	0	0	0	0	0	0	0	0	0	7.3	0	0	0	0	0	0	A233T (GCG-ACG)/L232L (CTG-CTA)	trmU	tRNA (5‑methylaminomethyl‑2‑thiouridylate)‑methyltransferase
NC_003295	2931862	C-T	SNP	B	0	0	0	0	0	0	0	0	0	0	0	7.3	0	0	0	0	0	0	G15E (GGG-GAG)	RSc2725	putative transcription regulator protein
NC_003295	2932384	CC-TT	SNP	B	0	0	0	0	0	0	0	0	0	0	0	6.7	0	0	0	0	0	0	A135V (GCC-GTT)	RSc2726	multidrug ABC transporter transmembrane protein
NC_003295	2959087	G-A	SNP	B	0	0	0	0	0	0	0	0	0	0	0	0	0	0	5.3	0	0	0	F102F (TTC-TTT)	phcA	transcription regulator protein
NC_003295	2964636	GG-AA	SNP	B	0	0	0	0	0	0	0	0	0	6.6	8.9	5.9	0	0	0	0	0	0	A37V (GCC-GTT)	dgoAa	2‑dehydro‑3‑deoxy‑6‑phosphogalactonate aldolase
NC_003295	2967662	GG-AA	SNP	B	0	0	0	0	0	0	0	0	0	0	5	0	0	0	0	0	0	0	L227L (CTG-TTG)/N226N (AAC-AAT)	araH	L‑arabinose transporter permease protein
NC_003295	2975498	C-T	SNP	B	0	0	0	0	0	0	0	0	0	0	0	0	0	0	9.4	0	5.2	0	intergenic (+31/‑28)	RSc2763 +/+ RSc2764	hypothetical protein/hypothetical protein
NC_003295	2976201	G-A	SNP	B	0	0	0	0	0	0	0	0	0	0	0	0	0	7.2	0	0	0	0	F191F (TTC-TTT)	RSc2765	hypothetical protein
NC_003295	2981279	T-A	SNP	B	0	0	0	0	0	0	11.6	0	0	0	0	0	0	0	0	0	0	0	intergenic (+24/‑27)	thiL +/+ pgpA	thiamine monophosphate kinase/phosphatidyl‑glycerophosphatase hydrolase transmembrane protein
NC_003295	2982827	A-T	SNP	B	0	0	0	0	0	0	0	0	0	0	0	0	0	5.1	0	0	0	0	L262Q (CTG-CAG)	RSc2772	putative metal transport transmembrane protein
NC_003295	2999460	T-A	SNP	B	0	0	0	10	0	0	0	0	0	0	0	0	0	0	0	0	0	0	L292Q (CTG-CAG)	prmA	ribosomal protein L11 methyltransferase
NC_003295	3041824	CC-TT	SNP	B	0	0	0	0	0	0	0	0	0	0	11.2	5.3	0	0	0	0	0	0	P90L (CCG-TTG)	pilD	type 4 prepilin peptidase bifunctionnal: leader peptidase and N‑methyltransferase transmembrane protein
NC_003295	3052913	C-T	SNP	B	0	0	0	0	0	0	0	0	0	0	0	0	0	0	0	0	0	6.5	D68N (GAT-AAT)	RSc2838	type 2 peroxiredoxin protein
NC_003295	3082031	C-T	SNP	B	0	0	20.7	10	0	0	0	0	0	0	0	0	0	0	0	0	0	0	A147V (GCC-GTC)	fruB	multiphosphoryl transfer protein
NC_003295	3131009	C-T	SNP	B	0	0	0	0	0	0	0	0	0	0	0	0	5.5	0	0	0	0	0	D287D (GAC-GAT)	RSc2903	methyltransferase protein
NC_003295	3209715	ACC-TTG	SNP	B	0	0	0	0	0	0	0	0	0	0	6.4	0	0	0	0	0	0	0	H363L (CAC-CTT)/P364A (CCC-GCC)	mrcA	penicillin‑binding 1 transmembrane protein
NC_003295	3216033	G-A	SNP	B	0	0	0	0	0	0	0	0	0	0	0	5.1	0	0	0	0	0	0	L105L (CTG-TTG)	rpoE2	RNA polymerase sigma‑E factor (sigma‑24) transcription regulator protein
NC_003295	3238339	C-T	SNP	B	0	0	0	0	8.5	9.4	0	0	0	0	0	0	0	0	0	0	0	0	G75S (GGT-AGT)	rplW	50S ribosomal protein L23
NC_003295	3286890	T-C	SNP	B	0	0	0	0	0	0	0	0	0	0	0	0	0	7	0	0	0	0	F190S (TTC-TCC)	RSc3049	transmembrane ABC transporter protein
NC_003295	3287479	T-A	SNP	B	0	0	0	0	0	5.8	0	0	0	0	0	0	0	0	0	0	0	0	intergenic (+23/‑134)	RSc3050 +/+ RSc3051	hypothetical protein/putative signal peptide protein
NC_003295	3289797	CC-TT	SNP	B	0	0	0	0	0	0	7.7	14.4	0	6.5	14.8	7	0	0	0	0	0	0	P94L (CCC-CTT)	glpK	ATP:glycerol 3‑phosphotransferase protein
NC_003295	3291028	G-T	SNP	B	0	0	0	0	0	0	0	0	7.3	0	0	0	0	0	0	0	0	9.3	intergenic (+15/+46)	glpK +/- RSc3053	ATP:glycerol 3‑phosphotransferase protein/putative signal peptide protein
NC_003295	3320446	C-T	SNP	B	0	0	0	0	0	0	0	0	0	0	0	5.1	0	0	0	0	0	0	P236S (CCG-TCG)	RSc3082	hypothetical protein
NC_003295	3332403	A-C	SNP	B	0	0	0	0	10.5	0	0	0	0	0	0	0	0	0	0	0	0	0	intergenic (+46/‑77)	RSc3094 +/+ RSc3095	hypothetical protein/putative serine‑rich protein
NC_003295	3335266	GG-AA	SNP	B	0	0	0	0	0	0	0	0	0	0	0	0	0	0	0	6.4	19.7	63.5	intergenic (‑21/+13)	kefC -/- RSc3097	glutathione‑regulated potassium‑efflux system protein KefC/putative NAD(P)H oxidoreductase (NAD(P)H dehydrogenase (quinone)) oxidoreductase protein
NC_003295	3359997	C-A	SNP	B	0	0	0	0	0	0	0	5.7	0	5.8	13.1	5	0	0	0	0	0	0	intergenic (‑8/‑89)	RSc3119 -/+ RSc3120	transcription regulator protein/hypothetical protein
NC_003295	3367462	A-G	SNP	B	0	0	0	0	0	0	0	0	0	0	0	0	0	0	8.1	14.4	19.1	58.4	N95D (AAC-GAC)	RSc3124	hypothetical protein
NC_003295	3385346	G-A	SNP	B	0	0	0	0	0	0	0	0	0	0	0	0	0	0	0	0	0	12.2	F769F (TTC-TTT)	RSc3137	hypothetical protein
NC_003295	3389712	C-G	SNP	B	0	9	0	0	0	0	0	0	0	0	0	0	0	0	0	0	0	0	intergenic (+187/+376)	RSc3139 +/- RSc3140	putative transcription regulator protein/putative serine protease protein
NC_003295	3398350	G-A	SNP	B	0	0	0	0	0	5.3	0	8.4	5.8	5.8	0	14.2	31.7	23.9	48.1	63.6	69.2	95	L108L (CTC-CTT)	RSc3147	hypothetical protein
NC_003295	3406392	C-T	SNP	B	0	0	0	0	0	0	0	0	0	0	5.9	0	0	0	0	0	0	0	A29A (GCG-GCA)	RSc3153	hypothetical protein
NC_003295	3410325	G-A	SNP	B	0	8.6	0	0	0	0	0	0	0	0	0	0	0	0	0	0	0	0	intergenic (‑514/‑606)	RSc3155 -/+ cspC	putative antibiotic hydrolase signal peptide protein/cold shock‑like transcription regulator protein
NC_003295	3414087	G-A	SNP	B	0	0	0	0	0	0	0	0	0	0	10.3	0	0	0	0	0	0	0	P350L (CCG-CTG)	RSc3159	hypothetical protein
NC_003295	3425812	A-T	SNP	B	0	0	0	0	0	0	0	0	0	0	0	6.4	0	0	0	0	0	0	D40V (GAT-GTT)	cysC1	adenylylsulfate kinase
NC_003295	3430262	C-T	SNP	B	14.2	0	0	0	0	0	0	0	0	0	0	0	0	0	0	0	0	0	A105V (GCC-GTC)	RSc3170	putative bacteriophage‑related protein
NC_003295	3433278	T-A	SNP	B	0	0	0	0	0	0	0	0	0	0	0	7.4	0	0	0	0	0	0	G88G (GGA-GGT)	RSc3174	hypothetical protein
NC_003295	3437082	+A	Insertion	B	0	0	0	8.6	0	0	0	0	0	0	0	0	0	0	0	0	0	0	coding (312/1491nt)	RSc3178	putative ATP binding protein
NC_003295	3437085	G-A	SNP	B	0	0	0	8.6	0	0	0	0	0	0	0	0	0	0	0	0	0	0	N103N (AAC-AAT)	RSc3178	putative ATP binding protein
NC_003295	3439296	CC-TT	SNP	B	0	0	0	0	0	0	0	0	0	0	0	0	0	0	0	12.5	16.9	63.9	G58K (GGA-AAA)	RSc3179	transposase
NC_003295	3439811	T-A	SNP	B	8.8	0	0	0	0	0	10.5	0	7	14	0	0	0	0	0	0	0	0	K234M (AAG-ATG)	RSc3181	putative signal peptide protein
NC_003295	3444953	T-C	SNP	B	0	0	0	0	0	0	0	0	0	0	0	5.9	0	0	0	0	0	0	E98G (GAG-GGG)	RSc3184	hypothetical protein
NC_003295	3445723	A-G	SNP	B	0	0	0	0	0	0	0	0	0	0	0	0	0	0	6.8	0	0	0	intergenic (‑128/+269)	RSc3185 -/- RSc3186	hypothetical protein/hypothetical protein
NC_003295	3450880	C-T	SNP	B	0	0	0	0	0	0	0	0	0	0	0	0	0	5.7	8.4	0	0	0	A1392A (GCG-GCA)	RSc3188	putative hemagglutinin‑related protein
NC_003295	3455453	C-G	SNP	B	0	0	0	0	0	0	0	0	0	0	0	0	0	0	0	5.2	11.9	0	intergenic (‑108/‑724)	RSc3189 -/+ RSc3190	hypothetical protein/hypothetical protein
NC_003295	3457692	G-A	SNP	B	0	0	0	0	0	0	0	0	0	0	6.5	22.5	18.7	51.7	42.4	25.3	28.1	7.3	A58A (GCC-GCT)	RSc3193	bacteriophage T7‑like gene protein
NC_003295	3462500	A-T	SNP	B	0	0	0	0	0	0	0	0	0	0	0	6	0	0	0	0	0	0	intergenic (+28/+376)	RSc3201 +/- RSc3202	oxidoreductase protein/hypothetical protein
NC_003295	3466508	GG-AA	SNP	B	0	0	0	0	0	0	0	0	0	0	0	0	9.5	9.7	15.2	9.8	6	0	S458F (TCC-TTT)	RSc3205	transmembrane drug efflux protein
NC_003295	3477016	C-T	SNP	B	0	0	0	0	0	0	0	0	0	0	0	0	0	12.4	13.3	20.7	32	8.2	G263E (GGA-GAA)	RSc3216	hypothetical protein
NC_003295	3488630	C-T	SNP	B	0	0	0	0	0	0	0	0	0	0	0	0	0	0	0	10.2	17.6	62.7	K562K (AAG-AAA)	RSc3229	hypothetical protein
NC_003295	3493884	CC-TT	SNP	B	0	0	0	0	0	0	0	0	7.7	0	0	0	0	0	0	0	0	0	R16Q (CGG-CAA)	RSc3235	hypothetical protein
NC_003295	3500450	C-T	SNP	B	0	0	0	0	0	0	0	0	0	0	6.7	0	0	0	0	0	0	0	intergenic (‑302/+585)	tISRso13 -/- RSc3244	ISRSO13‑transposase protein/hypothetical protein
NC_003295	3503409	G-A	SNP	B	0	0	0	0	0	0	0	0	0	6.8	12.5	0	0	0	0	0	0	0	E200K (GAG-AAG)	RSc3247	putative site‑specific integrase protein
NC_003295	3504005	C-T	SNP	B	0	0	0	0	0	0	0	0	8.6	0	0	0	0	0	0	0	0	0	L398L (CTC-CTT)	RSc3247	putative site‑specific integrase protein
NC_003295	3516823	T-A	SNP	B	5.3	0	0	0	0	0	0	7	0	0	0	0	0	0	0	0	0	0	intergenic (‑74/+51)	RSc3263 -/- RSc3264	putative signal peptide protein/putative signal peptide protein
NC_003295	3520099	C-T	SNP	B	0	0	0	0	0	0	0	7.2	0	5.9	11.8	5.8	0	0	0	0	0	0	A47A (GCC-GCT)	RSc3268	hypothetical protein
NC_003295	3532359	G-A	SNP	B	0	0	0	0	0	0	0	0	0	0	0	0	7.1	7	0	0	0	0	M488I (ATG-ATA)	gcl	glyoxylate carboligase
NC_003295	3552609	T-A	SNP	B	0	0	0	0	0	0	0	0	0	0	0	0	0	0	6	0	0	0	intergenic (+586/‑116)	sdaA2 +/+ RSc3297	L‑serine dehydratase/hypothetical protein
NC_003295	3552695	T-A	SNP	B	12.8	0	0	0	0	0	0	0	0	0	0	0	0	0	0	0	0	0	intergenic (+672/‑30)	sdaA2 +/+ RSc3297	L‑serine dehydratase/hypothetical protein
NC_003295	3555375	G-A	SNP	B	0	0	0	0	0	0	0	0	0	0	0	0	0	0	0	5	0	0	F233F (TTC-TTT)	RSc3298	carboxylate‑amine ligase
NC_003295	3588642	G-A	SNP	B	0	0	0	0	0	0	0	0	0	0	0	0	0	0	0	0	8	6.8	I179I (ATC-ATT)	parA2	putative chromosome partitioning protein PARA
NC_003295	3591916	G-A	SNP	B	0	0	0	0	0	0	0	0	0	0	0	0	0	0	6.9	0	0	0	intergenic (‑83/+155)	gidA -/- RSc3329	tRNA uridine 5‑carboxymethylaminomethyl modification enzyme GidA/amino‑acid‑binding periplasmic (PBP) ABC transporter protein
NC_003295	3594641	C-T	SNP	B	0	14.8	26.2	11.5	0	0	0	0	0	0	0	0	0	0	0	0	0	0	intergenic (‑77/‑31)	RSc3331 -/+ RSc3332	short chain dehydrogenase/transcription regulator protein
NC_003295	3629179	C-T	SNP	B	0	0	0	0	0	0	0	0	0	0	0	0	0	0	0	6.3	0	5.5	E257K (GAA-AAA)	RSc3369	putative AVRPPHE avirulence protein
NC_003295	3641390	G-A	SNP	B	0	0	0	0	0	0	0	0	0	0	0	0	5	11.9	13.9	8.2	0	0	K221K (AAG-AAA)	RSc3379	putative transmembrane protein
NC_003295	3662145	C-T	SNP	B	0	0	0	0	0	0	6.5	0	5.2	8.2	8.7	0	0	0	0	0	0	0	E423K (GAG-AAG)	RSc3394	putative restriction modification enzyme R subunit protein
NC_003295	3664677	CC-TT	SNP	B	0	0	0	0	0	0	0	0	0	0	0	0	0	11.4	16	19.2	24.5	7.5	G357K (GGG-AAG)	RSc3396	type I restriction enzyme M protein
NC_003295	3675037	A-T	SNP	B	0	0	0	0	0	0	0	0	0	0	0	0	6	9.4	0	0	0	0	M1150L (ATG-TTG)	RSc3401	hypothetical protein
NC_003295	3693077	C-T	SNP	B	0	0	0	0	0	0	0	0	0	0	0	0	0	0	10.1	0	0	0	S189S (TCC-TCT)	RSc3416	hypothetical protein
NC_003295	3706208	A-G	SNP	B	0	0	7.6	8.3	0	0	0	0	0	0	0	0	0	0	0	0	0	0	D128G (GAT-GGT)	RSc3436	hypothetical protein
NC_003295	3706468	A-T	SNP	B	0	0	0	0	0	0	0	0	0	0	0	0	0	0	0	0	9.3	0	I215F (ATT-TTT)	RSc3436	hypothetical protein
NC_003296	5715	G-A	SNP	B	0	0	0	9.7	46.7	43.7	63.3	50.5	71.1	66.7	76	73.2	62.1	74.5	60.5	35.2	29.5	9	A2T (GCA-ACA)	RSp0005	hypothetical protein
NC_003296	6338	C-T	SNP	B	0	0	0	0	0	0	0	0	0	0	7.4	0	0	0	0	0	0	0	A209A (GCC-GCT)	RSp0005	hypothetical protein
NC_003296	11346	C-T	SNP	B	0	0	0	0	0	0	0	0	8.2	0	0	0	0	0	0	0	0	0	F20F (TTC-TTT)	dctD1	response regulator of the C4‑dicarboxylate transport two‑component regulatory system transcription regulator protein
NC_003296	13035	G-A	SNP	B	0	0	0	0	0	0	0	0	0	0	0	6	0	0	0	0	0	0	I140I (ATC-ATT)	RSp0010	putative lipoprotein transmembrane
NC_003296	34320	C-T	SNP	B	0	0	0	0	0	0	0	0	0	0	5.2	0	0	0	0	0	0	0	intergenic (‑234/‑579)	RSp0029 -/+ RSp0030	putative HNS‑like transcription regulator protein/oxacillin hydrolase
NC_003296	50506	G-T	SNP	B	0	0	5.2	0	0	0	0	0	0	0	0	0	0	0	0	0	0	0	G42V (GGA-GTA)	soxB1	sarcosine oxidase subunit beta
NC_003296	52022	C-T	SNP	B	0	0	0	0	0	0	0	0	0	0	0	0	0	0	0	0	8.7	0	P18S (CCG-TCG)	soxA1	sarcosine oxidase subunit alpha
NC_003296	52356	C-T	SNP	B	0	0	0	0	0	0	0	0	0	0	0	0	0	0	10.1	0	0	0	T129I (ACC-ATC)	soxA1	sarcosine oxidase subunit alpha
NC_003296	66025	C-T	SNP	B	0	0	0	0	0	0	0	0	0	0	0	0	7.5	5.8	16.2	33.3	35.8	21.5	R338C (CGC-TGC)	stcD	stachydrine utilization oxidoreductase protein
NC_003296	66956	C-T	SNP	B	0	0	0	0	0	0	0	0	0	0	0	0	0	0	0	0	10.1	0	P648L (CCG-CTG)	stcD	stachydrine utilization oxidoreductase protein
NC_003296	67518	C-T	SNP	B	0	0	7.5	82.4	100	100	100	100	100	100	100	100	100	100	100	100	100	100	L147F (CTT-TTT)	RSp0059	hypothetical protein
NC_003296	77338	C-A	SNP	B	0	0	8	0	0	0	0	0	0	0	0	0	0	0	0	0	0	0	S120* (TCG-TAG)	RSp0067	transmembrane ABC transporter protein
NC_003296	77400	C-T	SNP	B	0	0	0	0	0	0	0	0	0	0	0	0	0	0	0	0	11.1	0	P141S (CCG-TCG)	RSp0067	transmembrane ABC transporter protein
NC_003296	79723	G-A	SNP	B	0	0	0	0	0	0	0	0	0	0	0	0	0	0	7.6	0	5.5	0	M226I (ATG-ATA)	adhC1	bifunctional: glutathione‑dependent formaldehyde dehydrogenase/alcohol dehydrogenase class III
NC_003296	84621	C-T	SNP	B	0	0	0	0	0	0	0	0	0	0	0	0	0	0	0	5.4	12.9	56	P97P (CCC-CCT)	RSp0074	putative signal peptide protein
NC_003296	91425	G-A	SNP	B	0	0	0	0	0	6.2	0	0	5.1	0	0	0	0	0	0	0	0	0	intergenic (‑183/+237)	RSp0082 -/- RSp0083	hypothetical protein/hypothetical protein
NC_003296	97802	C-T	SNP	B	0	0	0	0	0	0	8.9	0	0	0	0	0	0	0	0	0	0	0	P126L (CCA-CTA)	RSp0087	hypothetical protein
NC_003296	98213	C-G	SNP	B	0	0	0	0	0	0	0	0	9.9	0	0	8.6	8.7	12.3	0	0	0	0	E114Q (GAA-CAA)	RSp0088	hypothetical protein
NC_003296	99301	CC-TT	SNP	B	0	0	0	0	0	0	0	0	0	0	0	0	0	0	8.1	0	0	0	I169I (ATC-ATT)/R170C (CGC-TGC)	xerC	site‑specific tyrosine recombinase XerC
NC_003296	103851	C-T	SNP	B	0	0	0	0	0	0	6.2	0	0	6.9	8.2	0	0	0	0	0	0	0	T186T (ACC-ACT)	RSp0096	putative RHS‑related protein
NC_003296	108402	C-T	SNP	B	0	0	0	0	0	0	0	0	0	0	0	5.5	0	0	0	0	0	0	V711V (GTC-GTT)	RSp0099	AWR protein 1
NC_003296	111153	CC-TT	SNP	B	0	0	0	0	0	0	0	0	0	0	0	7.7	0	0	0	0	0	0	D215N (GAC-AAC)/E214E (GAG-GAA)	RSp0100	putative ferrisiderophore receptor protein
NC_003296	112339	C-T	SNP	B	0	0	0	0	0	0	0	0	0	0	0	0	0	0	0	0	9.1	0	P15L (CCC-CTC)	RSp0101	hypothetical protein
NC_003296	138718	G-A	SNP	B	0	0	0	0	0	0	0	0	0	0	0	0	0	13.1	14.2	15.2	26.4	7.8	T290I (ACC-ATC)	acnA2	aconitate hydratase
NC_003296	183209	C-T	SNP	B	0	0	0	0	0	0	0	0	0	0	0	0	0	0	0	0	0	10	I75I (ATC-ATT)	RSp0158	hypothetical protein
NC_003296	183506	C-T	SNP	B	0	0	0	0	0	0	0	0	0	0	0	0	0	0	0	0	0	12.2	E75K (GAA-AAA)	RSp0159	hypothetical protein
NC_003296	186694	G-A	SNP	B	0	0	0	0	0	0	0	0	0	0	5.9	0	0	0	0	0	0	0	intergenic (+57/+5)	RSp0160 +/- RSp0161	hypothetical protein/putative transmembrane protein
NC_003296	189486	C-T	SNP	B	0	0	0	0	0	0	0	0	0	0	0	0	0	0	0	0	0	9.4	T296I (ACC-ATC)	egl	endoglucanase precursor (endo‑1,4‑BETA‑glucanase) protein
NC_003296	189727	G-T	SNP	B	0	0	0	0	0	0	0	0	0	0	0	0	0	0	0	0	0	5.2	K376N (AAG-AAT)	egl	endoglucanase precursor (endo‑1,4‑BETA‑glucanase) protein
NC_003296	189738	A-T	SNP	B	0	0	0	0	0	0	0	0	0	0	0	0	7.4	0	0	0	0	0	D380V (GAT-GTT)	egl	endoglucanase precursor (endo‑1,4‑BETA‑glucanase) protein
NC_003296	195229	C-T	SNP	B	0	0	0	0	0	0	0	0	0	0	0	0	0	0	0	0	0	8.2	intergenic (‑2814/+12583)	RSp0165 -/- cysC2	hypothetical protein/adenylylsulfate kinase
NC_003296	195230	C-T	SNP	B	0	0	0	0	0	0	0	0	0	0	0	0	0	0	0	0	0	8.2	intergenic (‑2815/+12582)	RSp0165 -/- cysC2	hypothetical protein/adenylylsulfate kinase
NC_003296	197674	T-G	SNP	B	0	0	5.7	0	0	0	0	0	0	0	0	0	0	0	0	0	0	0	intergenic (‑5259/+10138)	RSp0165 -/- cysC2	hypothetical protein/adenylylsulfate kinase
NC_003296	218332	C-T	SNP	B	0	0	0	0	0	0	0	0	0	0	0	0	5.1	7.2	0	0	0	0	S750S (TCC-TCT)	RSp0175	putative VGR‑related protein
NC_003296	259792	G-A	SNP	B	0	0	0	46	95	100	100	100	100	100	100	100	100	100	100	100	100	100	intergenic (+160/‑66)	RSp0210 +/+ RSp0211	hypothetical protein/hypothetical protein
NC_003296	262261	C-T	SNP	B	0	0	0	0	0	0	0	0	0	0	0	0	0	0	9.9	7.3	5.5	0	V114I (GTA-ATA)	RSp0213	hypothetical protein
NC_003296	264154	A-T	SNP	B	7.1	0	0	0	0	0	0	0	0	0	0	0	0	0	0	0	0	0	I139N (ATC-AAC)	amn	AMP nucleosidase
NC_003296	264166	T-A	SNP	B	12.5	9.2	7.5	11.2	6.9	0	6.5	10.7	9.8	9.2	0	0	9.8	13.5	9.4	0	0	7.4	E135V (GAG-GTG)	amn	AMP nucleosidase
NC_003296	265407	C-T	SNP	B	0	0	0	0	0	0	0	0	0	0	0	0	0	0	0	0	5.4	0	H166Y (CAC-TAC)	RSp0215	hypothetical protein
NC_003296	268369	G-C	SNP	B	0	0	0	0	0	0	0	0	0	0	0	0	0	0	0	6.8	12.9	65.2	P464A (CCT-GCT)	RSp0216	serine/threonine‑protein kinase
NC_003296	271892	T-C	SNP	B	0	0	0	0	0	0	0	0	0	0	0	0	0	0	9.7	14.6	24.4	6	intergenic (‑104/‑1051)	RSp0218 -/+ RSp0219	hypothetical protein/hypothetical protein
NC_003296	276808	T-G	SNP	B	11.3	0	0	0	6.8	7.7	10.4	10	0	7.4	8	0	10	0	9.7	11.5	0	0	Q122P (CAG-CCG)	RSp0221	transcription regulator protein
NC_003296	276817	A-C	SNP	B	11.6	0	0	6.3	0	0	6.5	0	0	5.3	0	0	8.6	0	0	5.7	8.9	8.1	L119R (CTG-CGG)	RSp0221	transcription regulator protein
NC_003296	277177	G-A	SNP	B	0	0	0	0	0	0	0	0	0	0	0	0	0	0	9.7	0	0	0	intergenic (‑5/‑121)	RSp0221 -/+ vanA	transcription regulator protein/vanillate O‑demethylase oxygenase subunit oxidoreductase protein
NC_003296	285044	G-A	SNP	B	0	0	0	0	0	0	0	0	0	0	0	0	0	12.3	16.1	0	0	0	F369F (TTC-TTT)	RSp0228	putative phenol‑degradative gene regulator transcription regulator protein
NC_003296	307396	T-G	SNP	B	0	0	0	0	0	0	6.1	0	0	5.2	5.4	5.1	0	0	0	0	0	0	I532L (ATC-CTC)	RSp0240	hypothetical protein
NC_003296	307397	C-G	SNP	B	0	0	0	0	0	0	0	0	0	0	0	0	0	0	0	0	5.1	0	P531P (CCG-CCC)	RSp0240	hypothetical protein
NC_003296	307788	A-C	SNP	B	0	9	0	7	7.7	6.4	5.8	0	0	5.7	6.2	0	5.4	5.8	0	0	6.9	0	V401G (GTG-GGG)	RSp0240	hypothetical protein
NC_003296	334002	G-A	SNP	B	0	0	0	0	0	0	0	0	0	0	0	0	0	0	0	0	5.2	0	A170V (GCC-GTC)	RSp0257	hypothetical protein
NC_003296	367090	T-A	SNP	B	0	0	0	0	0	0	0	0	0	0	0	0	0	0	11.4	14.3	0	0	I209N (ATC-AAC)	dinF	DNA‑damage‑inducible F transmembrane protein
NC_003296	373072	G-A	SNP	B	0	0	0	20.3	53.9	54.3	64.5	52.5	68.6	65.5	79.5	74.9	61.7	78.7	56.8	37.8	39.6	7	Q244Q (CAG-CAA)	hmsF	putative hemin storage signal peptide protein
NC_003296	378276	C-T	SNP	B	0	0	9.3	81.9	99.2	100	100	100	100	100	100	100	100	100	100	100	100	100	P5P (CCG-CCA)	RSp0290	putative outer membrane CHANEL lipoprotein
NC_003296	382205	C-A	SNP	B	0	0	6.1	0	0	0	0	0	0	0	0	0	0	0	6.9	0	0	0	R110S (CGT-AGT)	RSp0293	hypothetical protein
NC_003296	382249	C-A	SNP	B	0	0	0	0	5.4	0	0	0	0	0	0	0	0	0	0	0	0	0	I124I (ATC-ATA)	RSp0293	hypothetical protein
NC_003296	382282	G-A	SNP	B	0	0	0	0	0	0	0	0	0	0	0	13.5	31.8	21.2	40.8	62.1	59.4	93	intergenic (+24/‑37)	RSp0293 +/+ RSp0294	hypothetical protein/putative hemolysin‑type calcium‑binding protein
NC_003296	384269	G-A	SNP	B	0	0	0	0	0	0	0	0	0	0	0	0	0	0	0	0	0	18.5	intergenic (+181/‑232)	RSp0294 +/+ RSp0295	putative hemolysin‑type calcium‑binding protein/putative hemolysin‑type protein
NC_003296	391953	C-T	SNP	B	0	0	0	0	6.3	7.1	0	5.2	0	0	0	0	0	0	0	0	0	0	L612L (CTG-CTA)	RSp0296	hypothetical protein
NC_003296	403846	C-T	SNP	B	0	0	0	0	0	0	0	0	0	0	5.2	0	11.2	11.2	14	8.6	8.1	0	G97S (GGC-AGC)	RSp0308	transcription regulator protein
NC_003296	405665	C-G	SNP	B	0	0	0	0	0	0	0	0	0	0	7.2	6.9	0	0	0	0	0	0	V279L (GTG-CTG)	RSp0310	macrolide‑efflux transmembrane protein
NC_003296	437332	C-T	SNP	B	0	0	0	0	0	0	0	0	0	0	6	0	0	0	0	0	0	0	V111I (GTC-ATC)	acnB	bifunctional aconitate hydratase 2/2‑methylisocitrate dehydratase
NC_003296	442008	C-T	SNP	B	0	15.6	30.3	11.1	0	0	0	0	0	0	0	0	0	0	0	0	0	0	intergenic (‑642/‑182)	RSp0334 -/+ RSp0335	hypothetical protein/putative HNS‑like transcription regulator protein
NC_003296	458479	C-A	SNP	B	0	0	0	5.7	0	0	0	0	0	0	0	0	0	0	0	0	0	0	A195A (GCC-GCA)	flgL	flagellar hook‑associated protein 3
NC_003296	461504	G-A	SNP	B	0	0	0	0	0	0	0	0	0	7	0	5.4	0	0	0	0	0	0	Q129Q (CAG-CAA)	RSp0355	hypothetical protein
NC_003296	465464	G-A	SNP	B	0	0	0	0	0	0	0	0	0	0	0	5.4	0	15.9	14.4	22.9	26.4	6.3	S42F (TCC-TTC)	fabG	3‑ketoacyl‑(acyl‑carrier‑protein) reductase
NC_003296	466079	G-A	SNP	B	0	0	0	0	0	0	0	0	0	0	0	0	0	12.3	16.2	20.9	28.2	9.1	I391I (ATC-ATT)	RSp0361	3‑oxoacyl‑(acyl carrier protein) synthase I
NC_003296	466589	G-A	SNP	B	0	0	0	0	0	0	0	0	8.5	0	0	0	0	0	0	0	0	0	I221I (ATC-ATT)	RSp0361	3‑oxoacyl‑(acyl carrier protein) synthase I
NC_003296	495751	G-A	SNP	B	0	0	0	0	0	0	0	0	0	0	0	0	0	0	0	11.2	21.1	59.5	P570P (CCG-CCA)	fliF	flagellar M‑ring transmembrane protein
NC_003296	534395	G-A	SNP	B	0	0	0	0	0	0	0	0	0	0	0	0	0	16.8	15.3	19.6	26.6	6.7	L394L (CTG-CTA)	RSp0420	multidrug resistance 1 transmembrane protein
NC_003296	538136	GT-AA	SNP	B	0	0	0	0	0	0	0	0	0	0	9	0	0	0	0	0	0	0	L34L (CTG-CTA)/I35N (ATC-AAC)	RSp0423	aldolase protein
NC_003296	538333	Δ49 bp	Deletion	B	6.8	0	5.3	6.9	0	0	5.9	0	0	0	0	0	0	5.5	0	0	0	0	coding (299‑347/804nt)	RSp0423	aldolase protein
NC_003296	543098	G-A	SNP	B	0	0	0	0	0	0	14.1	7.2	0	5.1	0	0	0	0	0	0	0	0	P203S (CCG-TCG)	RSp0429	multidrug ABC transporter transmembrane protein
NC_003296	547259	G-A	SNP	B	0	0	0	5.2	0	0	0	0	0	0	0	0	0	0	0	0	0	0	intergenic (‑120/‑194)	RSp0433 -/+ RSp0434	hypothetical protein/transcription regulator protein
NC_003296	548132	G-A	SNP	B	0	0	0	0	0	0	0	0	0	0	0	0	7.7	6.6	0	0	0	0	R227Q (CGG-CAG)	RSp0434	transcription regulator protein
NC_003296	548815	G-A	SNP	B	12.7	0	0	0	0	0	0	0	0	0	0	0	0	0	0	0	0	0	I187I (ATC-ATT)	RSp0436	transcription regulator protein
NC_003296	579819	G-A	SNP	B	0	23.5	15	0	0	0	0	0	0	0	0	0	0	0	0	0	0	0	F5F (TTC-TTT)	RSp0462	putative signal peptide protein
NC_003296	594529	A-T	SNP	B	0	0	0	0	0	0	0	0	10.1	0	0	0	0	0	0	0	0	0	V870V (GTA-GTT)	RSp0476	putative RHS‑related transmembrane protein
NC_003296	607491	C-T	SNP	B	0	0	0	0	0	0	0	0	12.2	0	0	0	0	0	0	0	0	0	intergenic (‑163/‑609)	RSp0486 -/+ RSp0487	hypothetical protein/hypothetical protein
NC_003296	611678	T-A	SNP	B	0	0	0	0	0	0	0	0	0	0	0	0	0	0	0	0	0	18.5	I48F (ATC-TTC)	czcR	response regulator for cobalt zinc cadmium resistance transcription regulator protein
NC_003296	620087	G-A	SNP	B	0	0	0	0	0	0	0	0	0	0	0	0	0	0	7.3	18.2	33.1	18.5	R72C (CGC-TGC)	RSp0496	hypothetical protein
NC_003296	621451	G-A	SNP	B	0	0	0	0	0	0	0	0	0	0	0	0	0	0	10	0	5.2	0	T147T (ACC-ACT)	RSp0498	hypothetical protein
NC_003296	624115	C-T	SNP	B	0	0	0	0	0	0	0	0	0	0	0	0	0	0	0	0	0	12.8	A56T (GCC-ACC)	RSp0500	hypothetical protein
NC_003296	632968	G-A	SNP	B	0	0	0	0	0	0	0	0	0	0	0	0	0	0	0	0	6	0	E606K (GAG-AAG)	nfrB	bacteriophage N4 adsorption protein B
NC_003296	640021	GG-AA	SNP	B	0	0	0	0	0	10.1	13.4	9.4	0	0	0	0	0	0	0	0	0	0	L184L (CTG-TTG)/D183D (GAC-GAT)	RSp0514	hypothetical protein
NC_003296	646643	C-T	SNP	B	0	0	0	0	0	0	0	0	0	0	0	0	0	14	19.4	0	0	0	G90S (GGC-AGC)	RSp0518	putative VGR‑related protein
NC_003296	649165	G-A	SNP	B	0	0	9.6	81.1	99.5	100	100	100	100	100	100	100	100	100	100	100	100	100	I277I (ATC-ATT)	RSp0520	manganese transport protein MntH
NC_003296	661726	C-T	SNP	B	0	0	0	0	0	0	0	0	0	0	9.4	20.4	22.1	53.4	36	24.4	33.9	8.4	S335F (TCC-TTC)	RSp0530	putative cation efflux system transmembrane protein
NC_003296	666708	G-C	SNP	B	0	7.3	0	0	0	0	0	0	0	0	0	0	0	0	0	0	0	0	intergenic (‑178/+484)	RSp0532 -/- RSp0533	putative aminopeptidase transmembrane protein/hypothetical protein
NC_003296	684983	G-A	SNP	B	0	0	0	0	0	0	0	0	0	0	0	0	0	0	0	0	7.2	26	R2Q (CGA-CAA)	RSp0542	hypothetical protein
NC_003296	685618	C-T	SNP	B	0	0	0	0	0	0	0	0	0	0	0	0	0	0	0	0	0	5.4	P46S (CCG-TCG)	RSp0543	hypothetical protein
NC_003296	687316	G-A	SNP	B	0	0	0	0	0	0	0	0	0	0	0	0	0	0	0	11.7	21.2	63.7	E77K (GAG-AAG)	RSp0546	hypothetical protein
NC_003296	703257	C-T	SNP	B	0	8.4	0	0	0	0	0	0	0	0	0	0	0	0	0	0	0	0	intergenic (+6/‑1106)	RSp0559 +/+ RSp0560	putative transmembrane protein/hypothetical protein
NC_003296	709506	CC-TT	SNP	B	0	0	0	0	0	0	0	0	0	0	6.1	0	0	0	0	0	0	0	A112V (GCC-GTT)	RSp0568	hypothetical protein
NC_003296	712171	C-T	SNP	B	0	0	0	0	0	0	0	0	0	0	11.6	6	5.3	0	0	0	0	0	intergenic (+197/+81)	RSp0571 +/- RSp0572	hypothetical protein/hypothetical protein
NC_003296	715202	G-A	SNP	B	0	0	0	0	0	7.9	0	0	0	0	0	0	0	0	0	0	0	0	intergenic (‑182/+587)	RSp0577 -/- RSp0578	hypothetical protein/hypothetical protein
NC_003296	728875	C-T	SNP	B	16.9	100	100	100	100	100	100	100	100	100	100	100	100	100	100	100	100	100	P132P (CCG-CCA)	RSp0595	hypothetical protein
NC_003296	740221	C-G	SNP	B	0	0	8.5	10.7	0	0	0	0	0	0	0	0	0	0	0	0	0	0	A143A (GCC-GCG)	paaD	phenylacetic acid degradation protein
NC_003296	741065	C-T	SNP	B	0	0	0	0	0	0	0	0	0	0	0	0	0	0	11.2	15.1	20.1	6.3	T228I (ACC-ATC)	paaE	ferredoxin reductase protein
NC_003296	770272	CC-TT	SNP	B	0	0	0	0	0	0	0	0	0	0	0	0	0	0	12	0	5.9	0	P634L (CCC-CTT)	RSp0630	phospholipase protein
NC_003296	836478	(CATGGACCACGGCGCGATGCCGGG)1-2	Insertion	B	0	0	0	0	0	0	0	0	0	0	0	5.7	0	0	0	0	0	0	coding (269/1041nt)	copB	copper resistance protein B
NC_003296	855040	G-A	SNP	B	0	0	0	0	0	0	0	0	0	0	0	0	0	0	0	6.5	5.2	0	E229K (GAG-AAG)	RSp0671	enoyl‑CoA hydratase
NC_003296	866277	C-T	SNP	B	0	0	0	0	0	0	0	0	0	0	0	0	0	12.8	12.9	18.1	30.4	5.2	intergenic (‑10/+146)	RSp0679 -/- trpC2	putative diaminopimelate decarboxylase protein/indole‑3‑glycerol phosphate synthase protein
NC_003296	867078	C-T	SNP	B	0	0	0	0	0	0	0	0	0	0	0	0	0	0	0	0	8.4	0	G51E (GGA-GAA)	trpC2	indole‑3‑glycerol phosphate synthase protein
NC_003296	872745	A-C	SNP	B	0	5.3	0	0	0	0	0	0	0	0	0	0	0	0	0	0	0	0	W60G (TGG-GGG)	RSp0685	hypothetical protein
NC_003296	881436	C-T	SNP	B	0	0	0	0	0	0	0	0	0	0	0	0	0	0	0	0	6.6	37.4	S119F (TCC-TTC)	RSp0693	hypothetical protein
NC_003296	885055	C-T	SNP	B	0	0	0	0	0	0	0	0	0	0	0	0	0	0	0	0	5.4	0	F232F (TTC-TTT)	RSp0696	putative isopenicillin N epimerase protein
NC_003296	885355	G-A	SNP	B	0	0	0	0	0	0	0	0	0	0	0	5.2	0	0	0	0	0	0	V332V (GTG-GTA)	RSp0696	putative isopenicillin N epimerase protein
NC_003296	886499	C-T	SNP	B	0	0	0	0	0	0	0	0	0	0	0	0	0	0	7.6	7.8	5.7	5.6	S27F (TCC-TTC)	RSp0698	putative aminotransferase protein
NC_003296	893439	C-T	SNP	B	0	0	0	0	0	0	0	0	0	0	0	0	0	0	5	14.4	20.8	60.4	P216L (CCG-CTG)	RSp0704	transcription regulator protein
NC_003296	900995	G-A	SNP	B	0	0	0	0	0	0	0	0	6.2	0	0	0	0	0	0	0	0	0	L129L (CTC-CTT)	RSp0711	hypothetical protein
NC_003296	917205	C-T	SNP	B	0	0	0	0	0	0	0	0	0	0	0	0	0	8	0	0	0	0	intergenic (‑529/‑134)	RSp0730 -/+ RSp0731	hypothetical protein/trehalose‑6‑phosphate synthase
NC_003296	926081	G-A	SNP	B	0	0	0	0	0	0	0	0	0	0	7.5	0	0	0	0	0	0	0	P138L (CCT-CTT)	RSp0737	hypothetical protein
NC_003296	928282	Δ34 bp	Deletion	B	0	0	0	0	0	0	0	0	0	0	14.5	21.3	19.2	52.6	39.3	30	34.7	6.8	coding (876‑909/2697nt)	RSp0738	putative VGR‑related protein
NC_003296	928747	G-A	SNP	B	0	0	0	0	0	0	0	0	0	0	7	0	0	0	0	0	0	0	A148A (GCC-GCT)	RSp0738	putative VGR‑related protein
NC_003296	932187	C-T	SNP	B	0	0	0	0	0	0	0	0	0	0	0	0	0	0	0	0	11	55	intergenic (‑179/‑189)	RSp0741 -/+ RSp0742	putative transmembrane protein/putative lipoprotein
NC_003296	934003	G-A	SNP	B	0	0	0	0	0	0	0	0	0	0	0	0	0	8.8	0	0	0	0	E147K (GAA-AAA)	RSp0744	hypothetical protein
NC_003296	941804	G-A	SNP	B	0	0	0	0	0	0	0	0	0	0	0	0	0	0	0	6.2	10.5	7	E875K (GAA-AAA)	RSp0749	putative CLPA/B‑type chaperone protein
NC_003296	947684	CG-TT	SNP	B	0	0	0	0	0	0	0	0	0	0	0	0	5	14.5	13.7	7.5	0	0	A627V (GCG-GTT)	RSp0752	putative transmembrane protein
NC_003296	952215	CC-TT	SNP	B	0	0	0	0	0	0	0	0	0	0	0	0	7.1	12.7	13.4	6.7	5.3	0	F488F (TTC-TTT)/L489F (CTC-TTC)	RSp0755	hypothetical protein
NC_003296	965580	C-T	SNP	B	0	0	0	0	0	0	0	0	0	0	0	0	0	0	0	6.2	0	0	E338K (GAA-AAA)	RSp0764	hypothetical protein
NC_003296	971819	G-A	SNP	B	0	0	0	0	0	0	0	0	0	0	6	0	0	0	0	0	0	0	E964K (GAA-AAA)	RSp0768	putative VGR‑related protein
NC_003296	975293	G-A	SNP	B	0	0	0	0	0	0	0	0	0	0	0	0	0	0	0	0	6.3	6.3	E149K (GAG-AAG)	RSp0771	hypothetical protein
NC_003296	983083	GG-AA	SNP	B	0	0	0	0	0	0	0	0	0	0	8.4	0	0	0	0	0	0	0	L66L (CTG-CTA)/E67K (GAG-AAG)	metB	putative cystathionine gamma‑synthase protein
NC_003296	983141	GG-AA	SNP	B	0	0	0	0	0	0	0	0	0	0	0	0	0	0	0	10.2	16.8	61.8	G86N (GGC-AAC)	metB	putative cystathionine gamma‑synthase protein
NC_003296	988842	G-A	SNP	B	0	0	0	0	0	0	0	0	0	0	0	0	8.2	14.1	12.3	9.2	0	0	R4K (AGA-AAA)	RSp0786	hypothetical protein
NC_003296	992273	G-A	SNP	B	8.6	36.5	46.7	90.9	100	100	100	100	100	100	100	100	100	100	100	100	100	100	E225K (GAA-AAA)	RSp0788	putative transferase protein
NC_003296	996970	G-A	SNP	B	0	0	0	0	0	0	0	0	0	0	0	0	6	12	13.3	7.3	5	0	A90A (GCG-GCA)	RSp0792	putative fatty acid desaturase transmembrane protein
NC_003296	1020964	T-A	SNP	B	0	0	0	0	0	0	0	0	0	0	0	0	0	0	0	0	5.2	0	L89Q (CTG-CAG)	atpC2	ATP synthase epsilon chain protein
NC_003296	1028753	G-A	SNP	B	0	0	0	0	0	0	0	0	0	0	0	0	9.1	6.6	18.8	34.2	37.9	25	S77F (TCC-TTC)	RSp0815	transcription regulator protein
NC_003296	1037096	G-C	SNP	B	0	0	0	0	0	0	0	0	0	0	0	0	0	0	6.9	0	0	0	G289R (GGC-CGC)	RSp0820	putative hemagglutinin‑related protein
NC_003296	1078147	C-A	SNP	B	0	0	0	0	0	0	0	0	0	0	11	0	0	0	0	0	0	0	K420N (AAG-AAT)	RSp0847	AWR family protein
NC_003296	1080178	T-A	SNP	B	0	0	0	0	0	0	0	0	0	0	5.8	21.2	23.2	49.7	41.6	30.1	28.9	6.1	intergenic (‑232/‑89)	RSp0848 -/+ prhI	hypothetical protein/RNA polymerase sigma factor
NC_003296	1103290	G-A	SNP	B	0	0	0	0	0	0	0	0	0	0	0	0	0	0	7.9	0	0	0	L769L (CTC-CTT)	popC	POPC protein
NC_003296	1103909	C-T	SNP	B	0	12.7	0	0	0	0	0	0	0	0	0	0	0	0	0	0	0	0	G563D (GGC-GAC)	popC	POPC protein
NC_003296	1116339	G-A	SNP	B	0	0	0	0	0	0	0	0	0	0	0	0	0	0	0	0	6.2	0	E58K (GAG-AAG)	RSp0882	hypothetical protein
NC_003296	1118862	G-A	SNP	B	0	0	0	0	0	0	0	0	0	0	0	0	8	9.3	0	0	0	0	E374K (GAG-AAG)	RSp0884	hypothetical protein
NC_003296	1128900	C-T	SNP	B	0	0	0	0	0	0	0	0	0	0	0	0	0	0	9.7	0	0	0	A109A (GCC-GCT)	RSp0891	putative hydratase protein
NC_003296	1129644	C-T	SNP	B	0	0	0	0	0	0	0	0	0	5.4	5.5	5.8	0	0	0	0	0	0	P93S (CCG-TCG)	RSp0892	4‑oxalocrotonate decarboxylase protein
NC_003296	1136424	C-T	SNP	B	0	0	0	0	0	0	0	0	0	0	0	0	0	0	11.3	0	0	0	P79L (CCG-CTG)	popF2	secreted protein POPF2
NC_003296	1136923	G-A	SNP	B	0	0	0	0	0	0	0	0	0	0	0	0	0	0	0	0	6.2	0	L245L (CTG-CTA)	popF2	secreted protein POPF2
NC_003296	1163557	T-G	SNP	B	0	0	0	0	0	0	0	0	11.6	6	5	9.4	10.5	12.4	0	0	0	0	intergenic (‑113/+139)	RSp0922 -/- RSp0923	hypothetical protein/hypothetical protein
NC_003296	1183766	T-C	SNP	B	0	0	0	0	0	0	0	0	7.4	0	0	0	7.2	6.3	0	0	0	0	K130R (AAG-AGG)	RSp0936	hypothetical protein
NC_003296	1214857	GG-AA	SNP	B	0	0	0	0	0	0	0	0	0	0	0	0	0	12.7	0	0	0	0	G65N (GGC-AAC)	RSp0962	putative transcription regulator protein
NC_003296	1233822	C-T	SNP	B	0	0	0	0	0	0	0	0	0	0	5.7	0	0	0	0	0	0	0	intergenic (+102/‑2)	mobB1 +/+ narX	molybdopterin‑guanine dinucleotide biosynthesis protein/putative transmembrane nitrate/nitrite sensor kinase transcription regulator protein
NC_003296	1235458	C-T	SNP	B	0	0	0	0	0	0	0	0	0	0	0	0	0	0	7.6	0	0	0	F545F (TTC-TTT)	narX	putative transmembrane nitrate/nitrite sensor kinase transcription regulator protein
NC_003296	1238734	C-T	SNP	B	0	0	0	0	0	0	0	0	0	0	0	0	0	6.4	0	0	0	0	S114L (TCG-TTG)	RSp0983	transcription regulator protein
NC_003296	1259943	T-A	SNP	B	0	0	0	0	0	0	0	0	0	0	0	0	0	0	0	5.5	0	0	I308F (ATC-TTC)	tek2	TEK‑like protein
NC_003296	1271912	G-A	SNP	B	0	0	0	0	0	0	0	0	0	0	0	0	0	0	0	6.4	0	0	L174L (CTG-TTG)	RSp1009	glycosyltransferase
NC_003296	1271932	G-A	SNP	B	0	0	0	0	0	0	0	6.1	0	0	0	0	0	0	0	0	0	0	S167F (TCC-TTC)	RSp1009	glycosyltransferase
NC_003296	1273487	C-T	SNP	B	0	0	0	0	0	0	0	0	0	0	0	0	0	0	0	0	0	7	R260R (CGG-CGA)	RSp1010	hypothetical protein
NC_003296	1274999	G-A	SNP	B	0	0	0	6.5	0	0	0	0	0	0	0	0	0	0	0	0	0	0	S469F (TCC-TTC)	RSp1011	hypothetical protein
NC_003296	1276006	G-A	SNP	B	0	0	0	0	0	0	0	0	0	0	0	0	0	0	10.8	0	0	0	L133L (CTC-CTT)	RSp1011	hypothetical protein
NC_003296	1279456	G-C	SNP	B	0	0	12.7	0	0	0	0	0	0	0	0	0	0	0	0	0	0	0	intergenic (‑48/+29)	epsF -/- epsE	EPS I polysaccharide export inner membrane transmembrane protein/EPS I polysaccharide export inner membrane transmembrane protein
NC_003296	1286164	G-A	SNP	B	0	0	0	0	0	0	0	5.4	0	0	0	0	0	0	0	0	0	0	R15C (CGC-TGC)	epsP	low molecular weight protein‑tyrosine‑phosphatase
NC_003296	1290941	CC-TT	SNP	B	0	0	0	0	0	0	0	0	0	0	5.8	0	0	0	0	0	0	0	S8F (TCC-TTT)	RSp1023	response regulator transcription regulator protein
NC_003296	1294993	G-A	SNP	B	0	0	0	0	0	0	0	0	0	0	0	0	0	5.2	10.7	0	6.1	0	D554N (GAC-AAC)	RSp1024	AWR family protein
NC_003296	1301125	G-A	SNP	B	0	10.9	0	0	0	0	0	0	0	0	0	0	0	0	0	0	0	0	A53A (GCC-GCT)	RSp1027	putative methyl‑accepting chemotaxis transducer transmembrane protein
NC_003296	1306690	G-A	SNP	B	0	0	0	0	0	0	0	5.3	0	0	0	0	0	0	0	0	0	0	G695G (GGG-GGA)	RSp1031	hypothetical protein
NC_003296	1316758	C-T	SNP	B	0	0	0	0	0	0	0	0	0	0	0	0	0	0	0	6.2	9.4	5	L732L (CTG-CTA)	RSp1040	putative cation efflux system transmembrane protein
NC_003296	1322792	C-T	SNP	B	0	0	0	0	0	0	0	0	0	0	0	0	0	0	0	0	0	30.7	L145L (CTC-CTT)	cnrT	cobalt‑nickel‑resistance system transmembrane protein
NC_003296	1337634	G-A	SNP	B	0	0	0	0	0	0	0	0	0	0	0	0	0	0	8.3	8.8	0	0	L281L (CTG-TTG)	RSp1056	beta alanine‑‑pyruvate transaminase
NC_003296	1343494	+GCCCAATCG	Insertion	B	0	0	0	0	0	0	0	0	0	0	0	0	0	0	0	0	0	43.9	coding (1113/1152nt)	RSp1061	oxidoreductase protein
NC_003296	1353434	G-A	SNP	B	0	0	0	37.3	95.2	100	100	100	100	100	100	100	100	100	100	100	100	100	Q295* (CAG-TAG)	RSp1071	putative hemagglutinin‑related protein
NC_003296	1383994	G-C	SNP	B	0	0	0	0	0	0	0	0	0	0	8.3	22	21.1	49.8	38.2	24.9	30.7	8.4	Q153E (CAG-GAG)	RSp1093	putative hemagglutinin‑related transmembrane protein
NC_003296	1397413	T-C	SNP	B	0	0	5.2	11.2	0	0	0	0	0	0	0	0	0	0	0	0	0	0	H243R (CAT-CGT)	RSp1102	integrase/recombinase protein
NC_003296	1407106	G-A	SNP	B	0	0	0	0	0	5.3	0	0	0	0	0	0	0	0	0	0	0	0	K86K (AAG-AAA)	YS02620	transmembrane multidrug efflux system transmembrane protein
NC_003296	1409629	C-T	SNP	B	0	0	0	0	0	0	0	0	0	0	0	0	0	0	0	14.7	16.2	65	I476I (ATC-ATT)	YS02621	transmembrane multidrug‑efflux system lipoprotein transmembrane
NC_003296	1414257	CC-TT	SNP	B	0	0	0	0	0	0	0	0	0	0	0	11.2	34.4	20.5	43.3	57.3	63.8	89.3	I32I (ATC-ATT)/L33F (CTT-TTT)	RSp1116	putative low specificity L‑threonine aldolase protein
NC_003296	1427888	T-C	SNP	B	0	0	0	0	0	0	0	6.1	0	0	0	0	0	0	0	0	0	0	N8D (AAT-GAT)	RSp1132	hypothetical protein
NC_003296	1437438	C-T	SNP	B	0	0	0	0	10.1	10.9	11.5	15.4	0	0	12	0	0	0	0	0	0	0	M12I (ATG-ATA)	RSp1138	hypothetical protein
NC_003296	1439114	C-T	SNP	B	0	0	0	0	0	0	0	0	0	0	0	0	0	0	9.9	0	0	0	D229N (GAC-AAC)	RSp1139	Vgr‑related protein
NC_003296	1439438	C-T	SNP	B	0	0	0	0	0	0	0	0	0	0	0	0	0	0	12.5	0	0	0	E121K (GAA-AAA)	RSp1139	Vgr‑related protein
NC_003296	1441462	CC-TT	SNP	B	0	0	0	0	0	0	0	0	0	0	0	0	0	0	10.9	0	0	0	G176K (GGA-AAA)	RSp1141	transcription regulator protein
NC_003296	1443992	C-T	SNP	B	0	21.2	16.9	0	0	0	0	0	0	0	0	0	0	0	0	0	0	0	A209V (GCC-GTC)	glsA	glutaminase
NC_003296	1445799	CC-TT	SNP	B	0	0	0	0	0	0	0	0	0	0	0	0	0	0	9.7	5.1	6.1	0	P193L (CCC-CTT)	RSp1145	ABC transporter ATP‑binding protein
NC_003296	1453883	G-T	SNP	B	0	26.3	12.8	0	0	0	0	0	0	0	0	0	0	0	0	0	0	0	R29R (CGG-AGG)	RSp1154	hypothetical protein
NC_003296	1454864	C-T	SNP	B	0	0	0	0	0	0	0	0	0	0	0	0	5.1	0	10.6	6.3	0	0	L652L (CTG-CTA)	RSp1155	hypothetical protein
NC_003296	1456688	G-A	SNP	B	0	0	0	0	0	0	0	0	0	0	0	0	16.9	10.9	14.2	21.6	26.9	65.1	L44L (CTC-CTT)	RSp1155	hypothetical protein
NC_003296	1460264	C-T	SNP	B	0	0	0	0	0	0	0	0	0	0	0	0	0	0	11.7	0	0	0	E166K (GAG-AAG)	RSp1160	lipoprotein signal peptide
NC_003296	1461724	G-A	SNP	B	0	0	0	0	0	0	0	0	0	6	0	7.8	0	0	0	0	0	0	F451F (TTC-TTT)	RSp1162	two‑component sensor histidine kinase transcription regulator protein
NC_003296	1470963	G-A	SNP	B	0	0	5.8	0	0	0	0	0	0	0	0	0	0	0	0	0	0	0	E317K (GAA-AAA)	RSp1168	hypothetical protein
NC_003296	1541001	T-G	SNP	B	0	0	0	0	0	6.1	0	0	0	0	0	0	0	7	0	0	0	0	intergenic (+125/‑21)	RSp1210 +/+ cls	lipoprotein transmembrane/cardiolipin synthetase
NC_003296	1546521	T-A	SNP	B	0	0	0	0	0	0	5.8	0	0	0	0	0	0	0	0	0	0	0	Q314L (CAG-CTG)	RSp1215	ankyrin repeat‑containing protein
NC_003296	1556948	G-A	SNP	B	0	0	0	0	0	0	0	0	8.3	15.3	14.6	12.1	11.2	12.1	16.5	6.6	0	0	F289F (TTC-TTT)	RSp1223	high affinity nitrate transporter transmembrane protein
NC_003296	1560422	GG-AA	SNP	B	0	0	0	0	0	0	0	0	0	0	5.3	0	0	0	0	0	0	0	P229L (CCG-TTG)	tzs	isopentenyl transferase protein
NC_003296	1565954	C-T	SNP	B	0	0	0	0	0	0	0	0	0	0	0	0	0	0	0	0	6.6	0	intergenic (‑112/+6)	RSp1230 -/- RSp1231	hypothetical protein/putative transferase protein
NC_003296	1596902	G-T	SNP	B	0	0	6.9	0	0	0	0	0	0	0	0	0	0	0	0	0	0	0	S13Y (TCC-TAC)	RSp1261	signal peptide protein
NC_003296	1599495	C-T	SNP	B	0	0	0	0	0	0	0	0	0	0	0	0	0	0	0	5.6	5.1	5.8	S341L (TCG-TTG)	nadB2	L‑aspartate oxidase (quinolinate synthetase B) oxidoreductase protein
NC_003296	1600991	CC-TT	SNP	B	0	0	0	0	0	0	0	0	0	0	0	0	0	0	0	6.3	11.2	58.4	E556K (GAA-AAA)/W555* (TGG-TGA)	RSp1265	acetyl‑coenzyme A synthetase
NC_003296	1601179	A-C	SNP	B	6.9	0	0	0	0	0	0	0	0	0	0	0	0	0	0	0	0	0	V493G (GTG-GGG)	RSp1265	acetyl‑coenzyme A synthetase
NC_003296	1606001	C-T	SNP	B	0	0	0	0	0	0	0	0	0	0	7.5	18.9	17	47.6	38.7	27.5	31.1	7.8	A92A (GCG-GCA)	RSp1269	signal peptide protein
NC_003296	1615973	Δ64 bp	Deletion	B	5.4	0	0	6.9	0	5.7	8.3	0	5.3	0	0	7.7	0	0	0	0	8.6	0	coding (2043‑2106/2133nt)	RSp1276	ATP‑dependent DNA helicase II protein
NC_003296	1619646	C-G	SNP	B	0	0	0	0	0	0	0	0	0	0	0	0	0	0	5.1	6.2	0	0	A74A (GCC-GCG)	fumC	fumarate hydratase
NC_003296	1638812	G-A	SNP	B	0	0	0	0	0	0	0	0	0	0	0	0	0	0	0	0	0	19.9	P533L (CCA-CTA)	RSp1288	putative type‑4 fimbrial biogenesis pily1‑related protein
NC_003296	1644341	G-A	SNP	B	0	0	0	0	0	0	0	0	7.2	0	0	7.7	8.3	10.4	0	0	0	0	P406L (CCG-CTG)	RSp1295	hypothetical protein
NC_003296	1719693	G-A	SNP	B	0	0	0	0	0	0	0	0	0	0	0	0	0	12.4	15.3	22.5	30.3	8	R73W (CGG-TGG)	abpE	thiamine biosynthesis APBE transmembrane protein
NC_003296	1723744	C-T	SNP	B	0	0	0	0	0	0	0	0	0	0	0	11.3	0	14.7	16.6	19	27.9	6.3	V399V (GTC-GTT)	nosR	transmembrane regulatory nosR transcription regulator protein
NC_003296	1726495	C-T	SNP	B	0	0	0	0	0	0	0	0	0	6.6	0	8.2	0	0	0	0	0	0	V26V (GTC-GTT)	nosF	copper ATP‑binding ABC transporter protein
NC_003296	1728259	G-A	SNP	B	7.7	41.5	34.4	9.4	0	0	0	0	0	0	0	0	0	0	0	0	0	0	R27K (AGG-AAG)	nosL	NosL lipoprotein
NC_003296	1732341	C-T	SNP	B	0	0	0	0	0	0	0	0	0	0	0	5.9	0	0	0	0	0	0	P1071L (CCC-CTC)	RSp1374	hypothetical protein
NC_003296	1732787	G-A	SNP	B	0	0	0	0	0	0	0	0	0	0	0	0	0	0	11.6	0	0	0	G1220R (GGA-AGA)	RSp1374	hypothetical protein
NC_003296	1741777	C-T	SNP	B	0	0	0	0	0	0	0	0	5.3	7.2	16.3	0	0	0	0	0	0	0	A101T (GCC-ACC)	RSp1382	putative signal peptide protein
NC_003296	1750777	G-A	SNP	B	0	0	0	0	0	0	0	0	0	0	0	6.5	0	0	0	0	0	0	P197L (CCC-CTC)	fliA	flagellar biosynthesis sigma factor
NC_003296	1768580	C-T	SNP	B	0	0	0	0	0	0	9.2	7.5	0	5.6	0	0	0	0	0	0	0	0	intergenic (‑112/+504)	cheR -/- cheD3	chemotaxis protein methyltransferase/methyl‑accepting chemotaxis I
NC_003296	1777936	G-A	SNP	B	0	0	0	0	0	0	0	0	0	0	0	0	0	7.1	20	36.3	37.3	26.4	intergenic (‑345/+407)	flhD -/- RSp1414	transcriptional activator FlhD/hypothetical protein
NC_003296	1781273	G-A	SNP	B	9.4	39.5	46.4	88.8	100	100	100	100	100	100	100	100	100	100	100	100	100	100	S417L (TCG-TTG)	RSp1417	transmembrane efflux transmembrane protein
NC_003296	1783528	C-T	SNP	B	0	0	0	0	0	0	0	0	0	0	9.3	5.2	5.4	0	0	0	0	0	D914N (GAC-AAC)	RSp1419	putative peptide synthase protein
NC_003296	1785054	T-C	SNP	B	0	28.8	12.9	0	0	0	0	0	0	0	0	0	0	0	0	0	0	0	H405R (CAC-CGC)	RSp1419	putative peptide synthase protein
NC_003296	1786155	G-A	SNP	B	0	0	0	0	0	0	0	0	0	5.6	0	8.3	0	0	0	0	0	0	S38F (TCC-TTC)	RSp1419	putative peptide synthase protein
NC_003296	1786627	A-C	SNP	B	0	0	0	0	0	0	0	0	0	0	0	0	5.7	15.5	19.3	0	0	0	L153* (TTA-TGA)	RSp1420	hypothetical protein
NC_003296	1787405	CC-TT	SNP	B	0	0	0	0	0	0	0	0	0	7	6.7	0	0	0	0	0	0	0	intergenic (‑321/‑51)	RSp1420 -/+ RSp1421	hypothetical protein/hypothetical protein
NC_003296	1787556	T-G	SNP	B	0	0	0	0	0	0	0	0	0	0	0	0	7.7	0	0	0	0	0	L34R (CTC-CGC)	RSp1421	hypothetical protein
NC_003296	1787578	C-A	SNP	B	0	0	5	0	0	0	0	0	0	0	0	0	0	0	0	0	0	0	I41I (ATC-ATA)	RSp1421	hypothetical protein
NC_003296	1791093	CC-TT	SNP	B	0	0	0	78.7	100	100	100	100	100	100	100	100	100	100	100	100	100	100	G699E (GGG-GAA)	RSp1422	putative peptide synthetase protein
NC_003296	1797911	CC-TT	SNP	B	0	0	0	0	0	0	0	0	0	0	0	0	0	0	0	0	0	13.2	R246Q (CGG-CAA)	RSp1427	hypothetical protein
NC_003296	1798601	G-A	SNP	B	0	0	0	0	0	0	0	0	0	0	0	6.7	0	0	0	0	0	0	F16F (TTC-TTT)	RSp1427	hypothetical protein
NC_003296	1801793	T-G	SNP	B	0	0	17.2	0	0	0	0	0	0	0	0	0	0	0	0	0	0	0	N90H (AAC-CAC)	RSp1431	putative oxidoreductase signal peptide protein
NC_003296	1802737	C-T	SNP	B	0	0	0	0	0	0	0	0	0	0	0	7.6	0	0	0	0	0	0	E542K (GAG-AAG)	RSp1434	hypothetical protein
NC_003296	1803640	G-A	SNP	B	0	0	0	80.9	99.5	100	100	100	100	100	100	100	100	100	100	100	100	100	R241C (CGC-TGC)	RSp1434	hypothetical protein
NC_003296	1809681	+CCCC	Insertion	B	0	0	0	0	0	0	0	0	0	5.7	0	0	0	0	0	0	0	0	intergenic (+170/‑363)	RSp1440 +/+ RSp1441	hypothetical protein/two‑component sensor kinase transcription regulator protein
NC_003296	1814248	G-A	SNP	B	0	0	0	8.9	0	0	0	0	0	0	0	0	0	0	0	0	0	0	A255A (GCG-GCA)	RSp1444	putative hemagglutinin‑related protein
NC_003296	1823876	T-G	SNP	B	6.4	0	0	0	0	0	0	0	0	0	0	0	0	0	0	0	0	0	T106P (ACG-CCG)	pykA2	pyruvate kinase
NC_003296	1824292	A-G	SNP	B	0	0	0	0	0	0	0	0	0	0	0	0	0	0	6.9	0	0	0	F415S (TTC-TCC)	ttuD1	hydroxypyruvate reductase oxidoreductase protein
NC_003296	1824380	A-T	SNP	B	0	0	0	0	0	0	0	0	0	0	0	0	0	0	7.7	0	5.3	0	C386S (TGC-AGC)	ttuD1	hydroxypyruvate reductase oxidoreductase protein
NC_003296	1826279	A-C	SNP	B	0	10.9	0	0	0	0	0	0	0	0	0	0	0	0	0	0	0	0	L106R (CTG-CGG)	RSp1450	transcription regulator protein
NC_003296	1838103	C-T	SNP	B	0	0	0	0	0	0	0	0	0	0	0	0	0	0	17.1	31.6	39.8	21.1	E199K (GAA-AAA)	RSp1460	hypothetical protein
NC_003296	1839167	C-T	SNP	B	0	0	0	9	0	0	0	0	0	0	0	0	0	0	0	0	0	0	intergenic (‑470/‑295)	RSp1460 -/+ RSp1461	hypothetical protein/signal peptide protein
NC_003296	1848419	C-T	SNP	B	0	0	0	0	0	0	0	0	0	0	6	9.9	33	21.6	36.1	60.9	63.2	92.8	intergenic (‑8/‑924)	RSp1469 -/+ RSp1470	putative tyrosine specific protein phosphatase/putative transcription regulator protein
NC_003296	1852529	C-T	SNP	B	0	0	0	0	0	0	0	0	0	9.7	6.5	5.4	0	0	0	0	0	0	F81F (TTC-TTT)	RSp1473	putative oxidoreductase protein
NC_003296	1859613	T-G	SNP	B	5.4	0	0	0	0	0	0	0	0	0	0	0	0	0	0	0	0	0	L181R (CTG-CGG)	RSp1480	hypothetical protein
NC_003296	1863326	G-A	SNP	B	0	0	0	0	8.4	0	0	0	0	0	0	0	0	0	0	0	0	0	intergenic (+111/+79)	RSp1483 +/- RSp1484	hypothetical protein/putative esterase protein
NC_003296	1863348	CC-TT	SNP	B	0	0	0	0	0	0	0	0	0	0	0	0	0	0	0	0	0	10	intergenic (+133/+57)	RSp1483 +/- RSp1484	hypothetical protein/putative esterase protein
NC_003296	1866568	C-T	SNP	B	0	0	0	0	0	0	0	0	9.4	0	0	0	0	0	0	0	0	0	L87L (CTG-CTA)	RSp1486	hypothetical protein
NC_003296	1871431	C-T	SNP	B	0	0	0	76.2	99.5	100	100	100	100	100	100	100	100	100	100	100	100	100	E135K (GAG-AAG)	RSp1491	putative transferase protein
NC_003296	1874663	C-T	SNP	B	0	0	0	0	0	0	0	0	0	0	0	0	0	0	0	0	0	9.6	intergenic (+202/+129)	RSp1493 +/- RSp1494	hypothetical protein/hypothetical protein
NC_003296	1880593	C-T	SNP	B	0	0	0	0	0	0	0	0	0	0	0	0	0	0	11.1	5.4	0	0	A206A (GCG-GCA)	RSp1498	signal peptide protein
NC_003296	1884365	T-G	SNP	B	0	0	0	0	0	5.6	7.8	0	0	0	0	0	0	0	0	5.8	0	0	S17R (AGC-CGC)	RSp1502	signal peptide protein
NC_003296	1884370	A-C	SNP	B	0	0	0	0	0	0	8.3	0	0	0	0	0	0	0	0	0	6.9	0	L15R (CTG-CGG)	RSp1502	signal peptide protein
NC_003296	1884652	C-T	SNP	B	0	0	0	0	0	0	0	0	0	0	0	0	0	0	11.9	0	0	0	V438V (GTG-GTA)	RSp1503	major anaerobically induced outer membrane transmembrane protein
NC_003296	1888626	CC-TT	SNP	B	0	0	0	0	0	0	0	0	0	0	0	0	8.6	22	0	0	0	0	T693I (ACC-ATT)	norB	nitric oxide reductase subunit B
NC_003296	1900967	C-T	SNP	B	0	0	0	0	0	0	0	0	0	0	0	0	0	0	0	0	9.2	0	A121A (GCC-GCT)	RSp1519	putative sulfate transporter transmembrane protein
NC_003296	1915343	G-A	SNP	B	0	0	0	0	0	0	0	0	0	0	0	0	0	0	0	0	12.1	0	P127S (CCG-TCG)	RSp1528	hypothetical protein
NC_003296	1915557	G-T	SNP	B	0	0	0	0	0	0	0	0	0	6.2	0	0	0	0	5.1	0	0	0	I55I (ATC-ATA)	RSp1528	hypothetical protein
NC_003296	1925003	G-A	SNP	B	0	0	0	0	0	0	0	0	0	0	0	0	0	14.1	12.2	19.6	28.7	8.4	I513I (ATC-ATT)	RSp1536	hemagglutinin‑like signal peptide protein
NC_003296	1926912	T-C	SNP	B	0	0	0	0	20.2	24.2	21.4	33.6	23.8	11.7	13.1	6.1	0	0	0	0	0	0	T11T (ACA-ACG)	RSp1537	hypothetical protein
NC_003296	1929942	CC-TT	SNP	B	0	0	0	0	0	0	0	0	0	0	0	0	0	0	0	0	0	8.5	G1963N (GGC-AAC)	RSp1539	hemagglutinin‑related protein
NC_003296	1958020	T-G	SNP	B	0	0	11.3	0	0	0	0	0	0	0	0	0	6.4	0	0	0	0	0	A9A (GCT-GCG)	hexR	putative transcription regulation repressor HEXR transcription regulator protein
NC_003296	1974628	C-T	SNP	B	0	0	0	0	0	0	0	0	0	0	5.6	0	0	0	0	0	0	0	R42C (CGC-TGC)	RSp1572	putative transport transmembrane protein
NC_003296	1976702	C-T	SNP	B	0	0	0	0	23.4	25.1	24.2	30.8	17.9	20.5	12.2	5.7	0	0	0	0	0	0	P298S (CCG-TCG)	RSp1573	hypothetical protein
NC_003296	1983162	C-T	SNP	B	0	0	0	0	0	0	0	0	0	0	0	0	0	6.1	0	0	0	0	A86A (GCC-GCT)	RSp1580	hypothetical protein
NC_003296	1983685	C-T	SNP	B	0	0	0	37.6	96.3	100	100	100	100	100	100	100	100	100	100	100	100	100	intergenic (+370/+132)	RSp1580 +/- katE	hypothetical protein/catalase hydroperoxidase HpiI oxidoreductase
NC_003296	1988880	CC-TT	SNP	B	0	0	0	0	0	0	0	0	0	0	0	0	0	0	0	0	0	9.2	P39F (CCC-TTC)	RSp1585	putative RHS‑related transmembrane protein
NC_003296	1989687	C-T	SNP	B	0	0	0	0	0	0	8	0	5.7	9.9	8.6	5.9	0	0	0	0	0	0	R308C (CGT-TGT)	RSp1585	putative RHS‑related transmembrane protein
NC_003296	1989755	C-T	SNP	B	0	0	0	0	0	0	0	0	0	0	0	0	0	0	0	0	8.8	0	I330I (ATC-ATT)	RSp1585	putative RHS‑related transmembrane protein
NC_003296	1991543	A-T	SNP	B	0	0	0	0	0	0	0	0	0	0	0	0	0	0	0	0	0	13.6	M64L (ATG-TTG)	RSp1586	hypothetical protein
NC_003296	1992082	GG-AA	SNP	B	0	0	0	0	0	0	0	0	0	0	0	0	0	0	5.6	0	0	0	G100K (GGG-AAG)	RSp1587/RSp1588	hypothetical protein / remnant of a transposase gene protein
NC_003296	1994246	G-A	SNP	B	11.8	37.3	45.9	90.8	100	100	100	100	100	100	100	100	100	100	100	100	100	100	S153L (TCG-TTG)	RSp1590	hypothetical protein
NC_003296	2002124	G-A	SNP	B	0	0	0	8.5	0	0	0	0	0	0	0	0	0	0	0	0	0	0	intergenic (‑516/‑68)	RSp1596 -/+ RSp1597	hypothetical protein/transport transmembrane protein
NC_003296	2003690	C-T	SNP	B	0	0	0	0	0	0	8.6	9.2	7.8	10.3	10.7	21.6	23.9	53.9	39.5	27.9	30.2	5.5	P500L (CCG-CTG)	RSp1597	transport transmembrane protein
NC_003296	2009142	G-A	SNP	B	0	0	0	8	0	0	0	0	0	0	0	0	0	0	0	0	0	0	intergenic (‑124/+262)	RSp1600 -/- RSp1601	hypothetical protein/hypothetical protein
NC_003296	2014952	C-T	SNP	B	0	0	0	0	0	0	0	0	0	0	0	5.3	0	0	0	0	0	0	T617T (ACC-ACT)	RSp1605	hemagglutinin‑like protein
NC_003296	2036055	C-T	SNP	B	0	0	0	0	0	0	0	0	0	0	0	0	0	0	0	0	9.3	0	D261N (GAT-AAT)	RSp1619	hypothetical protein
NC_003296	2041581	Δ36 bp	Deletion	B	0	0	0	0	0	0	0	0	0	0	0	0	0	0	10.5	0	0	0	coding (347‑382/660nt)	rcsB	capsular synthesis response regulator transcription regulator protein
NC_003296	2053326	C-T	SNP	B	0	0	0	0	0	5.1	0	0	0	0	0	0	0	0	0	0	0	0	A142A (GCC-GCT)	xylG	xylose transporter ATP‑binding subunit
NC_003296	2060319	C-T	SNP	B	0	0	0	0	0	0	0	0	0	0	0	0	0	0	0	0	0	9.5	intergenic (+643/‑157)	RSp1639 +/+ RSp1640	transcriptional regulator transcription regulator protein/lipoprotein transmembrane
NC_003296	2062348	C-T	SNP	B	0	0	0	0	0	0	0	0	0	0	0	5.2	0	0	0	0	0	0	P430S (CCG-TCG)	RSp1642	hypothetical protein
NC_003296	2063101	C-A	SNP	B	0	0	7.8	0	0	0	0	0	0	9.1	0	0	0	0	0	0	0	5.9	intergenic (+418/‑7)	RSp1642 +/+ RSp1643	hypothetical protein/hypothetical protein
NC_003296	2063116	C-A	SNP	B	0	0	5.4	0	0	0	0	0	0	0	0	0	0	0	0	0	0	0	I3I (ATC-ATA)	RSp1643	hypothetical protein
NC_003296	2063502	C-T	SNP	B	0	0	0	0	0	0	0	0	0	0	0	12.7	33.1	20.3	41.3	66.9	65	92.2	P132L (CCC-CTC)	RSp1643	hypothetical protein
NC_003296	2088732	A-C	SNP	B	13.2	10.8	0	0	0	0	0	0	0	7.1	0	0	0	0	8.3	0	0	0	L712R (CTG-CGG)	RSp1676	composite two‑component sensor kinase and response regulator hybrid transcription regulator protein
NC_003296	2092340	C-T	SNP	B	0	0	0	0	0	0	0	0	0	14.6	0	0	0	10.1	13.3	7.9	0	0	F330F (TTC-TTT)	RSp1677	putative prolin‑rich protein
CU633751	927	C-T	SNP	F	0	0	0	0	19.0	29.3	76.8	100	100	100	100	100	100	100	100	100	100	100	F303F (TTC-TTT)	pRALTA_0001	restriction modification Type III methylase
CU633751	1615	G-A	SNP	F	0	0	0	0	0	0	0	0	0	0	0	5.3	0	0	0	0	0	0	E533K (GAG-AAG)	pRALTA_0001	restriction modification Type III methylase
CU633751	4289	G-A	SNP	F	23.0	0	0	0	0	0	0	0	0	0	0	0	0	0	0	0	0	0	A733A (GCG-GCA)	pRALTA_0002	putative Type III restriction enzyme
CU633751	5425	G-C	SNP	F	0	0	0	0	0	0	0	0	0	0	0	0	0	0	0	0	7.0	0	intergenic (+344/‑428)	pRALTA_0002 +/+ pRALTA_0006	putative Type III restriction enzyme/putative restriction endonuclease/methyltransferase
CU633751	6620	C-T	SNP	F	0	0	0	0	0	0	0	0	0	0	0	0	0	0	0	0	5.4	0	S256S (TCC-TCT)	pRALTA_0006	putative restriction endonuclease/methyltransferase
CU633751	22906	G-A	SNP	F	0	0	0	36.6	75.1	81.3	100	100	100	100	100	100	100	100	100	100	100	100	L291L (CTC-CTT)	pRALTA_0016	conserved hypothetical protein; putative ATPase
CU633751	28310	G-A	SNP	F	0	0	0	0	0	0	0	0	8.4	52.9	76.1	92.3	100	100	100	100	100	100	P130L (CCC-CTC)	pRALTA_0021	hypothetical protein
CU633751	30934	G-A	SNP	F	0	0	0	0	0	0	0	0	0	6.3	0	0	0	0	0	0	0	0	E580K (GAA-AAA)	pRALTA_0023	hypothetical protein
CU633751	31156	C-T	SNP	F	0	0	0	0	0	0	0	0	0	0	0	0	0	0	0	5.4	0	0	P68S (CCA-TCA)	pRALTA_0024	hypothetical protein
CU633751	31327	T-A	SNP	F	0	0	0	0	0	8.2	0	0	0	0	0	0	0	0	0	0	0	0	L125I (TTA-ATA)	pRALTA_0024	hypothetical protein
CU633751	34621	T-C	SNP	F	0	0	0	0	0	0	0	0	0	0	0	8.6	0	0	0	0	0	0	intergenic (‑120/+45)	pRALTA_0027 -/- pRALTA_0028	hypothetical protein/conserved hypothetical protein
CU633751	35924	G-A	SNP	F	0	0	0	0	0	0	0	0	0	0	0	0	0	0	0	6.8	0	0	V615V (GTC-GTT)	pRALTA_0030	conserved hypothetical protein, COG5293
CU633751	35991	G-A	SNP	F	0	0	0	0	0	0	25.5	36.8	12.1	0	0	0	0	0	0	0	0	0	S593F (TCC-TTC)	pRALTA_0030	conserved hypothetical protein, COG5293
CU633751	36609	A-G	SNP	F	0	0	0	0	0	0	0	0	0	0	0	0	0	0	0	0	11.5	0	L387S (TTA-TCA)	pRALTA_0030	conserved hypothetical protein, COG5293
CU633751	37960	G-A	SNP	F	0	0	0	0	0	0	0	12.1	0	0	0	0	0	0	0	0	0	0	intergenic (‑4/+46)	pRALTA_0031 -/- pRALTA_0033	hypothetical protein/hypothetical protein
CU633751	66177	C-T	SNP	F	0	0	0	0	0	0	0	0	0	0	0	0	0	0	0	0	0	6.1	E55K (GAG-AAG)	pRALTA_0066	conserved hypothetical protein, Calcium‑binding EF‑hand domain
CU633751	74414	A-G	SNP	F	0	0	0	0	0	0	0	0	7.3	0	0	0	0	0	0	0	0	0	pseudogene (442/450nt)	pRALTA_0079	putative AMP‑dependent synthetase and ligase (fragment)
CU633751	82963	CC-TT	SNP	F	0	0	0	0	0	0	0	0	0	13.0	0	0	0	0	0	0	0	0	E32K (GAG-AAG)/G31G (GGG-GGA)	pRALTA_0086	RNA‑directed DNA polymerase, retrotranscriptase
CU633751	108747	G-A	SNP	F	0	0	0	0	5.9	13.9	0	0	0	0	0	0	0	0	0	0	0	0	pseudogene (1919/2361nt)	pRALTA_0114	Putative DNA/RNA helicase, superfamily II (fragment)
CU633751	110450	G-A	SNP	F	0	0	0	0	0	7.1	10.1	0	0	0	0	0	0	0	0	0	0	0	N84N (AAC-AAT)	pRALTA_0117	conserved hypothetical protein
CU633751	112426	C-T	SNP	F	0	0	0	0	0	0	6.5	0	0	0	0	0	0	0	0	0	0	0	T4T (ACG-ACA)	pRALTA_0120	conserved hypothetical protein
CU633751	127587	G-A	SNP	F	0	0	0	0	0	0	0	0	0	0	0	0	13.1	23.6	14.8	12.1	20.7	19.2	pseudogene (92/396nt)	pRALTA_0142	putative helicase fragment
CU633751	132517	G-A	SNP	F	0	0	0	0	0	0	8.4	0	0	0	0	0	0	0	0	0	0	0	intergenic (‑460/+51)	pRALTA_0150 -/- pRALTA_0151	hypothetical protein/conserved hypothetical protein
CU633751	134626	C-T	SNP	F	0	0	0	0	6.2	0	8.6	0	0	0	0	0	0	0	0	0	0	0	G618S (GGC-AGC)	pRALTA_0154	putative ATPase
CU633751	134768	G-A	SNP	F	0	0	0	0	0	0	0	0	0	0	0	0	0	0	0	0	6.6	0	I570I (ATC-ATT)	pRALTA_0154	putative ATPase
CU633751	136257	T-A	SNP	F	0	0	0	0	0	0	6.8	0	0	0	0	0	0	0	0	0	0	0	D74V (GAC-GTC)	pRALTA_0154	putative ATPase
CU633751	138197	C-T	SNP	F	0	13.2	36.9	76.0	88.2	80.3	100	100	100	100	100	100	100	100	100	100	100	100	E135K (GAG-AAG)	pRALTA_0156	putative DNA exonuclease
CU633751	141624	C-T	SNP	F	0	33.4	24.9	13.1	10.7	14.2	0	0	0	0	0	0	0	0	0	0	0	0	A165A (GCG-GCA)	pRALTA_0159	conserved hypothetical protein
CU633751	147920	G-A	SNP	F	0	0	0	0	0	6.7	0	0	0	0	0	0	0	0	0	0	0	0	G80E (GGA-GAA)	pRALTA_0169	conserved hypothetical protein
CU633751	147922	T-A	SNP	F	0	0	0	0	0	6.6	0	0	0	0	0	0	0	0	0	0	0	0	F81I (TTT-ATT)	pRALTA_0169	conserved hypothetical protein
CU633751	152544	C-T	SNP	F	0	0	0	0	0	0	0	0	0	0	0	0	0	0	0	0	6.8	8.1	L104L (CTC-CTT)	pRALTA_0176	putative endonuclease
CU633751	156223	C-T	SNP	F	0	0	0	0	0	0	0	0	8.0	26.0	15.3	12.3	0	0	0	0	0	0	S86F (TCC-TTC)	pRALTA_0183	putative plasmid stability protein, Actin‑like ATPase domain
CU633751	157394	G-A	SNP	F	0	10.5	38.2	78.2	86.5	89.5	100	100	100	100	100	100	100	100	100	100	100	100	G8D (GGC-GAC)	pRALTA_0185	conserved hypothetical protein
CU633751	157894	G-A	SNP	F	0	0	0	0	6.6	0	0	0	0	0	0	0	0	0	0	0	0	0	intergenic (‑29/+71)	pRALTA_0186 -/- pRALTA_0187	conserved hypothetical protein/putative DNA primase
CU633751	161358	C-T	SNP	F	0	0	0	0	0	0	0	0	6.5	53.5	81.6	91.4	100	100	100	100	100	100	A21T (GCG-ACG)	pRALTA_0191	conserved hypothetical protein; putative exported protein
CU633751	164238	C-G	SNP	F	0	0	0	0	0	0	0	0	0	12.8	9.3	13.0	0	0	0	0	0	0	C325W (TGC-TGG)	pRALTA_0193	conserved hypothetical protein
CU633751	177923	C-T	SNP	F	0	0	0	0	0	0	0	0	0	0	0	0	0	7.3	0	0	0	0	D330N (GAC-AAC)	pRALTA_0209	type IV secretion pathway, outer membrane lipoprotein, putative precursor (pilN homolog)
CU633751	186789	G-A	SNP	F	0	0	0	0	0	0	0	0	0	0	0	0	0	0	0	0	6.4	0	W69* (TGG-TAG)	trbD	type IV secretory pathway, conjugal transfert protein
CU633751	191409	G-A	SNP	F	0	0	0	0	0	0	0	0	0	0	0	0	12.2	22.3	14.3	11.3	21.3	15.7	T70T (ACG-ACA)	traI	type IV secretory pathway, putative Conjugative relaxase
CU633751	192128	G-A	SNP	F	0	0	0	0	0	0	0	0	0	0	5.9	0	0	0	0	0	0	0	G310E (GGA-GAA)	traI	type IV secretory pathway, putative Conjugative relaxase
CU633751	193189	G-A	SNP	F	0	0	0	0	0	0	0	0	6.4	43.8	77.6	89.0	100	100	100	100	100	100	W252* (TGG-TAG)	traG	type IV secretory pathway, conjugative coupling factor protein (putative protein precursor), putative channel‑forming protein, putative ATPase
CU633751	195614	C-T	SNP	F	0	0	0	0	0	0	0	0	0	8.2	5.2	0	0	0	0	0	0	0	P177L (CCC-CTC)	pRALTA_0228	conserved hypothetical protein; putative membrane protein
CU633751	197650	G-A	SNP	F	0	0	0	0	0	0	0	0	0	0	0	0	0	0	0	6.8	0	0	E285K (GAA-AAA)	pRALTA_0230	putative ATP‑dependent DNA helicase
CU633751	198000	G-A	SNP	F	0	0	0	0	0	0	0	0	5.6	0	0	0	0	0	0	0	0	0	K401K (AAG-AAA)	pRALTA_0230	putative ATP‑dependent DNA helicase
CU633751	198859	C-A	SNP	F	0	0	0	0	0	0	0	0	0	0	0	0	0	22.7	24.2	18.8	17.5	18.4	intergenic (+322/+92)	pRALTA_0230 +/- pRALTA_0231	putative ATP‑dependent DNA helicase/transposase, IS5 family
CU633751	208343	C-T	SNP	F	0	0	0	0	0	0	0	0	0	0	0	0	0	0	0	5.2	0	0	G493G (GGG-GGA)	pRALTA_0240	type I secretion system ATP‑binding component
CU633751	211697	C-T	SNP	F	0	0	0	0	0	0	0	0	5.6	54.3	78.4	88.3	100	100	100	100	100	100	R141R (CGG-CGA)	pRALTA_0242	hypothetical protein
CU633751	215072	C-T	SNP	F	0	0	0	0	0	0	0	0	45.3	13.0	0	0	0	0	0	0	0	0	E297K (GAG-AAG)	pRALTA_0246	putative transcriptional regulator, LysR family
CU633751	219424	C-T	SNP	F	0	0	0	0	0	0	0	0	0	8.7	0	0	0	0	0	0	0	0	intergenic (‑335/‑262)	pRALTA_0249 -/+ pRALTA_0250	transposase, IS5 family/Putative glycosyl hydrolase; putative exported protein
CU633751	220334	A-T	SNP	F	0	0	0	0	0	0	0	0	0	0	0	0	0	0	0	5.8	0	0	I217F (ATT-TTT)	pRALTA_0250	Putative glycosyl hydrolase; putative exported protein
CU633751	220820	G-A	SNP	F	0	0	0	0	0	0	0	0	0	0	0	0	0	0	0	0	12.8	9.8	R5K (AGA-AAA)	pRALTA_0252	hypothetical protein
CU633751	225771	G-A	SNP	F	0	0	0	0	0	0	0	0	0	0	0	0	0	0	0	0	5.7	0	pseudogene (130/171nt)/P68S (CCT-TCT)	pRALTA_0262/pRALTA_0263	putatve outer membrane protein assembly factor (fragment) / hypothetical protein
CU633751	226023	A-G	SNP	F	0	0	5.2	0	0	0	0	5.6	0	0	0	0	0	0	0	0	0	0	intergenic (‑51/+189)	pRALTA_0263 -/- pRALTA_0264	hypothetical protein/transposase, IS5 family
CU633751	226048	C-G	SNP	F	0	0	0	0	0	0	0	0	0	0	18	0	0	0	0	0	0	0	intergenic (‑76/+164)	pRALTA_0263 -/- pRALTA_0264	hypothetical protein/transposase, IS5 family
CU633751	242243	C-T	SNP	F	0	0	0	0	0	0	0	0	0	0	0	0	0	0	0	0	5.5	0	A221V (GCT-GTT)	pRALTA_0287	conserved hypothetical protein; putative Periplasmic sugar‑binding domain protein
CU633751	248178	C-T	SNP	F	0	0	0	0	0	0	0	0	0	12.2	6.5	0	0	0	0	0	0	0	T150T (ACC-ACT)	pRALTA_0291	putative Aldose 1‑epimerase/Galactose mutarotase
CU633751	250328	CC-TT	SNP	F	0	0	0	0	0	0	0	0	6.0	24.0	14.5	9.5	0	0	0	0	0	0	intergenic (+1649/‑392)	pRALTA_0291 +/+ pRALTA_0296	putative Aldose 1‑epimerase/Galactose mutarotase/transposase, IS21 family
CU633751	256734	C-T	SNP	F	0	0	0	0	0	0	11.6	39.6	83.6	95	100	100	100	100	100	100	100	100	P548P (CCC-CCT)	pRALTA_0301	Phage integrase
CU633751	263000	Δ74 bp	Deletion	F	8.0	8.0	0	12.3	7.8	0	0	5.3	9.5	5.2	6	9.3	9.0	7.8	0	0	0	6.1	intergenic (‑434/‑720)	parA3 -/+ repB	Plasmid partition protein A/putative initiator replication protein B
CU633751	294884	G-A	SNP	F	0	0	0	0	0	0	0	0	5.2	0	0	0	0	0	0	0	0	0	intergenic (‑620/+2)	pRALTA_0341 -/- pRALTA_0343	hypothetical protein, BNR repeat; putative glycosyl trasnferase fragment/Integrase, catalytic region
CU633751	302108	T-A	SNP	F	0	0	0	0	0	0	0	0	0	0	0	0	0	6.3	7.9	18.1	20.3	31.7	intergenic (+160/+46)	pRALTA_0352 +/- nodQ‑like	transposase, IS4 family/nodulation protein, Adenylyl‑sulfate kinase (APS kinase) (ATP adenosine‑5'‑phosphosulfate 3'‑phosphotransferase)
CU633751	302510	C-T	SNP	F	0	0	0	0	0	0	0	0	0	0	0	0	0	0	0	0	5.1	0	E82K (GAG-AAG)	nodQ‑like	nodulation protein, Adenylyl‑sulfate kinase (APS kinase) (ATP adenosine‑5'‑phosphosulfate 3'‑phosphotransferase)
CU633751	303765	C-T	SNP	F	0	0	0	0	0	0	0	0	0	0	0	0	0	0	0	6.6	0	0	G290E (GGA-GAA)	nodU	NodU Carbamoyltransferase
CU633751	304163	G-A	SNP	F	0	0	0	0	0	5.4	0	0	0	0	0	0	0	0	0	0	0	0	L157L (CTC-CTT)	nodU	NodU Carbamoyltransferase
CU633751	308203	G-A	SNP	F	0	0	0	0	0	9.0	27.5	0	0	0	0	0	0	0	0	0	0	0	R133C (CGC-TGC)	nodI	Nod factor export ATP‑binding protein I (Nodulation ATP‑binding protein I)
CU633751	308247	G-A	SNP	F	0	0	0	0	0	0	0	0	0	0	0	0	0	0	0	7.7	0	0	P118L (CCA-CTA)	nodI	Nod factor export ATP‑binding protein I (Nodulation ATP‑binding protein I)
CU633751	308733	G-A	SNP	F	0	0	0	0	0	0	0	0	0	0	0	0	0	0	0	0	0	8.9	S428F (TCT-TTT)	nodC	NodC N‑acetylglucosaminyltransferase
CU633751	308799	G-A	SNP	F	0	0	0	8.2	0	0	0	0	0	0	0	0	0	0	0	0	0	0	S406F (TCC-TTC)	nodC	NodC N‑acetylglucosaminyltransferase
CU633751	309984	G-A	SNP	F	0	0	0	0	0	0	0	0	0	0	0	6.5	0	0	0	0	0	0	S11F (TCT-TTT)	nodC	NodC N‑acetylglucosaminyltransferase
CU633751	310060	A-G	SNP	F	0	0	0	0	0	0	7.0	0	0	0	0	0	0	0	0	0	0	0	intergenic (‑45/+368)	nodC -/- nodB	NodC N‑acetylglucosaminyltransferase/NodB chitooligosaccharide deacetylase
CU633751	318643	A-T	SNP	F	0	0	0	0	0	0	0	0	0	0	0	0	5.1	14.7	20.4	17.0	20.1	14.0	I115F (ATC-TTC)	nifE	nifE oxidoreductase, Nitrogenase iron‑molybdenum cofactor biosynthesis protein
CU633751	318645	C-T	SNP	F	0	0	0	0	0	0	0	0	0	0	0	0	0	14.5	20.6	16.7	19.7	13.9	I115I (ATC-ATT)	nifE	nifE oxidoreductase, Nitrogenase iron‑molybdenum cofactor biosynthesis protein
CU633751	320385	C-T	SNP	F	0	0	0	0	0	0	0	0	0	0	0	0	0	0	0	7.6	0	0	D194D (GAC-GAT)	nifN	nifN nitrogenase iron‑molybdenum cofactor biosynthesis protein
CU633751	321282	C-T	SNP	F	0	0	0	0	0	0	0	0	0	0	0	0	0	0	0	5.5	7.9	8.2	L24L (CTC-CTT)	nifX‑like	fusion of Protein nifX with DUF683 domain
CU633751	322120	G-A	SNP	F	0	0	0	0	0	0	5	39.7	81.8	96	100	100	100	100	100	100	100	100	E68E (GAG-GAA)	fdxB	FERREDOXIN IRON‑SULFUR 4FE‑4S
CU633751	322540	C-T	SNP	F	0	0	0	0	0	0	0	0	9.8	0	0	0	0	0	0	0	0	0	I104I (ATC-ATT)	nifQ	NifQ nitrogen fixation protein, molybdenum ion binding
CU633751	322891	A-T	SNP	F	0	0	0	0	0	0	0	0	8.1	43.1	82.4	85.7	100	100	100	100	100	100	*162K (TAA-AAA)	pRALTA_0377	conserved hypothetical protein
CU633751	323405	GG-AA	SNP	F	0	0	0	0	0	0	6.1	34.6	81.5	92.1	100	100	100	100	100	100	100	100	intergenic (‑31/+207)	pRALTA_0377 -/- fixX	conserved hypothetical protein/ferredoxin‑like protein
CU633751	323630	GG-AA	SNP	F	0	0	0	0	0	0	0	8.2	0	0	0	0	0	0	0	0	0	0	Q95* (CAG-TAG)/I94I (ATC-ATT)	fixX	ferredoxin‑like protein
CU633751	324089	C-T	SNP	F	0	0	0	0	0	0	0	0	50.0	16.4	0	0	0	0	0	0	0	0	Q377Q (CAG-CAA)	fixC	Electron‑transferring‑flavoprotein dehydrogenase
CU633751	324103	C-T	SNP	F	0	0	0	0	0	0	0	0	0	0	0	0	0	0	0	0	0	7.3	E373K (GAG-AAG)	fixC	Electron‑transferring‑flavoprotein dehydrogenase
CU633751	324431	C-T	SNP	F	0	0	0	0	0	0	0	0	0	0	0	0	14.1	16.8	15.1	10.8	20.6	14.9	M263I (ATG-ATA)	fixC	Electron‑transferring‑flavoprotein dehydrogenase
CU633751	324694	G-A	SNP	F	0	0	0	0	0	0	0	0	0	0	0	0	0	0	0	0	0	9.8	H176Y (CAC-TAC)	fixC	Electron‑transferring‑flavoprotein dehydrogenase
CU633751	325312	G-A	SNP	F	0	38.3	22.9	14.7	6.7	9.3	0	0	0	0	0	0	0	0	0	0	0	0	I344I (ATC-ATT)	fixB	Electron transfer flavoprotein, alpha subunit
CU633751	325592	C-T	SNP	F	0	0	0	0	0	0	0	0	7.6	25.2	12	11.4	0	0	0	0	0	0	G251E (GGA-GAA)	fixB	Electron transfer flavoprotein, alpha subunit
CU633751	326074	G-A	SNP	F	0	0	0	0	0	0	0	15.1	0	0	0	0	0	0	0	0	0	0	F90F (TTC-TTT)	fixB	Electron transfer flavoprotein, alpha subunit
CU633751	327297	C-T	SNP	F	0	0	0	0	0	0	3	26.8	79.9	92.7	100	100	100	100	100	100	100	100	Q82Q (CAG-CAA)	nifW	Nitrogen fixation accessory protein NifW
CU633751	329692	A-T	SNP	F	0	0	0	0	0	0	6	43.1	85.5	96	100	100	100	100	100	100	100	100	I196F (ATC-TTC)	nifB	NifB FeMo cofactor biosynthesis protein
CU633751	331115	G-A	SNP	F	0	0	0	0	0	0	0	0	0	0	5.3	0	0	0	0	0	0	0	intergenic (+161/‑47)	fdxN +/+ nifZ	FdxN ferredoxin/nifZ nitrogen fixation protein
CU633751	331594	G-A	SNP	F	0	18.4	44.5	73.3	89.9	82.4	100	100	100	100	100	100	100	100	100	100	100	100	intergenic (+25/‑319)	nifZ +/+ fixU	nifZ nitrogen fixation protein/FixU nitrogen fixation protein
CU633751	331965	ACC-TTT	SNP	F	0	0	0	39.5	77.7	82.4	100	100	100	100	100	100	100	100	100	100	100	100	D18V (GAC-GTT)/L19F (CTT-TTT)	fixU	FixU nitrogen fixation protein
CU633751	332401	G-A	SNP	F	0	0	0	0	0	0	8.6	0	0	0	0	0	0	0	0	0	0	0	G93E (GGA-GAA)	pRALTA_0388	conserved hypothetical protein
CU633751	333178	C-T	SNP	F	0	0	0	0	0	0	0	0	0	0	0	6.6	0	0	0	0	0	0	L36F (CTC-TTC)	nifH	NifH nitrogenase Fe protein (Nitrogenase component II)(dinitrogenase reductase)
CU633751	333209	C-T	SNP	F	0	0	0	0	0	0	21.9	35.2	16.1	0	0	0	0	0	0	0	0	0	S46F (TCC-TTC)	nifH	NifH nitrogenase Fe protein (Nitrogenase component II)(dinitrogenase reductase)
CU633751	333469	T-C	SNP	F	0	0	0	0	0	0	0	0	0	19.5	35.2	10.5	5.5	0	0	0	0	0	C133R (TGT-CGT)	nifH	NifH nitrogenase Fe protein (Nitrogenase component II)(dinitrogenase reductase)
CU633751	334230	G-A	SNP	F	0	0	0	0	0	0	0	0	0	0	0	0	0	0	0	0	6.8	24.6	G71R (GGA-AGA)	nifD	NifD nitrogenase molybdenum‑iron protein alpha chain (Nitrogenase component I) (Dinitrogenase)
CU633751	335144	GG-AA	SNP	F	0	0	0	0	0	0	0	0	0	9.5	0	0	0	0	0	0	0	0	E375E (GAG-GAA)/D376N (GAT-AAT)	nifD	NifD nitrogenase molybdenum‑iron protein alpha chain (Nitrogenase component I) (Dinitrogenase)
CU633751	335605	C-T	SNP	F	0	0	0	0	0	0	6.2	0	0	0	0	0	0	0	0	0	0	0	F15F (TTC-TTT)	nifK	NifK nitrogenase molybdenum‑iron protein beta chain (Nitrogenase component I) (Dinitrogenase)
CU633751	335728	C-T	SNP	F	0	0	0	0	0	0	0	0	0	0	0	0	0	0	0	5.1	0	0	N56N (AAC-AAT)	nifK	NifK nitrogenase molybdenum‑iron protein beta chain (Nitrogenase component I) (Dinitrogenase)
CU633751	341499	G-A	SNP	F	0	0	0	0	0	0	27.1	41.6	7.4	0	0	0	0	0	0	0	0	0	intergenic (+387/‑194)	pRALTA_0394 +/+ pRALTA_0395	fused transposase IS66/IS21/putative Histidinol‑phosphate aminotransferase 1 (Imidazole acetol‑phosphate transaminase 1)
CU633751	342149	G-A	SNP	F	0	0	0	0	0	0	0	0	0	0	0	0	18.2	35.9	29.2	41.5	30.6	40.7	E153K (GAA-AAA)	pRALTA_0395	putative Histidinol‑phosphate aminotransferase 1 (Imidazole acetol‑phosphate transaminase 1)
CU633751	345030	G-A	SNP	F	0	0	0	0	0	0	25.7	32.3	11.7	0	0	0	0	0	0	0	0	0	S737L (TCA-TTA)	pRALTA_0398	conserved hypothetical protein; putative phosphoenolpyruvate synthase/pyruvate phosphate dikinase
CU633751	345083	C-T	SNP	F	0	35.2	25.5	5	9.8	11.0	0	0	0	0	0	0	0	0	0	0	0	0	W719* (TGG-TGA)	pRALTA_0398	conserved hypothetical protein; putative phosphoenolpyruvate synthase/pyruvate phosphate dikinase
CU633751	345368	G-C	SNP	F	0	0	0	0	0	0	0	0	7.1	47.9	78.7	86.5	100	100	100	100	100	100	F624L (TTC-TTG)	pRALTA_0398	conserved hypothetical protein; putative phosphoenolpyruvate synthase/pyruvate phosphate dikinase
CU633751	346275	G-A	SNP	F	0	0	0	0	0	0	0	0	0	0	0	0	0	0	0	0	6.1	0	S322L (TCA-TTA)	pRALTA_0398	conserved hypothetical protein; putative phosphoenolpyruvate synthase/pyruvate phosphate dikinase
CU633751	346767	CC-TT	SNP	F	0	0	0	0	0	0	0	0	0	0	0	0	0	0	6.6	0	0	0	G158K (GGA-AAA)	pRALTA_0398	conserved hypothetical protein; putative phosphoenolpyruvate synthase/pyruvate phosphate dikinase
CU633751	347315	CC-TT	SNP	F	0	0	0	0	0	0	0	0	0	0	0	0	0	0	5.2	0	0	0	intergenic (‑76/‑1911)	pRALTA_0398 -/+ pRALTA_0405	conserved hypothetical protein; putative phosphoenolpyruvate synthase/pyruvate phosphate dikinase/hypothetical protein
CU633751	347543	T-C	SNP	F	0	0	0	0	0	0	0	0	0	0	0	0	8.7	18.0	17.3	15.1	18.7	20.7	intergenic (‑304/‑1683)	pRALTA_0398 -/+ pRALTA_0405	conserved hypothetical protein; putative phosphoenolpyruvate synthase/pyruvate phosphate dikinase/hypothetical protein
CU633751	347699	G-A	SNP	F	0	0	0	0	0	0	0	0	0	0	0	0	0	5.6	0	0	0	0	intergenic (‑460/‑1527)	pRALTA_0398 -/+ pRALTA_0405	conserved hypothetical protein; putative phosphoenolpyruvate synthase/pyruvate phosphate dikinase/hypothetical protein
CU633751	349260	C-T	SNP	F	0	0	0	0	0	0	0	0	0	0	0	0	0	0	0	5.8	0	0	S12L (TCA-TTA)	pRALTA_0405	hypothetical protein
CU633751	351008	C-T	SNP	F	0	0	0	0	0	0	0	0	6.7	0	0	0	0	0	0	0	0	0	R130R (CGC-CGT)	pRALTA_0407	Multidrug efflux transporter AcrB/AcrD/AcrF family, nolG homolog
CU633751	357982	C-G	SNP	F	0	0	0	0	0	0	0	0	0	6.7	0	0	0	0	0	0	0	0	K29N (AAG-AAC)	pRALTA_0412	putative transposase, IS66 family
CU633751	377416	T-G	SNP	F	0	0	0	0	0	0	26.2	45.9	12.9	0	0	0	0	0	0	0	0	0	intergenic (+1001/‑51)	pRALTA_0434 +/+ pRALTA_0436	putative transcriptional regulator, IclR family/Conserved hypothetical protein
CU633751	381830	C-T	SNP	F	0	0	0	0	0	6.8	0	0	0	0	0	0	0	0	0	0	0	0	intergenic (+133/+35)	pRALTA_0441 +/- pRALTA_0442	transposase, IS5 family/putative Zinc‑containing alcohol dehydrogenase
CU633751	384059	A-G	SNP	F	0	0	0	0	0	0	0	0	0	0	0	22.1	0	0	23.8	0	0	0	intergenic (‑96/+44)	pRALTA_0443 -/- pRALTA_0444	putative Branched‑chain amino acid transport system, Inner‑membrane component/transposase, IS5 family
CU633751	386645	G-A	SNP	F	0	0	0	0	0	0	0	0	0	0	0	0	11.2	13.5	13.5	15.2	13.7	19.3	pseudogene (192/246nt)/L430F (CTT-TTT)	pRALTA_0448/pRALTA_0449	transposase fragment, ISL3 family / Cytochrome P450‑terp
CU633751	387912	A-G	SNP	F	0	0	0	0	0	0	0	0	0	5.6	0	0	0	0	0	0	0	0	I7I (ATT-ATC)	pRALTA_0449	Cytochrome P450‑terp
CU633751	388472	A-C	SNP	F	0	0	0	0	0	0	0	0	0	0	0	0	0	0	0	10.5	17.2	32.3	L7V (TTG-GTG)	pRALTA_0450	conserved hypothetical protein; putative exported protein
CU633751	396430	G-A	SNP	F	0	0	0	0	0	0	8.7	0	0	0	0	0	0	0	0	0	0	0	intergenic (+233/‑100)	pRALTA_0459 +/+ tmoA	transposase (fragment)/Toluene‑4‑monooxygenase system protein A
CU633751	402232	T-C	SNP	F	0	0	0	0	0	0	5.7	0	0	0	0	0	0	0	0	0	0	0	intergenic (+112/+667)	pRALTA_0468 +/- pRALTA_0470	transcriptional regulator fragment, GntR family/putative transposase fragment, IS6 family
CU633751	402252	C-T	SNP	F	0	0	0	0	0	0	0	0	0	0	0	0	0	5.2	0	0	0	0	intergenic (+132/+647)	pRALTA_0468 +/- pRALTA_0470	transcriptional regulator fragment, GntR family/putative transposase fragment, IS6 family
CU633751	402323	T-C	SNP	F	0	0	0	0	0	0	6.1	0	0	0	0	0	0	0	0	0	0	0	intergenic (+203/+576)	pRALTA_0468 +/- pRALTA_0470	transcriptional regulator fragment, GntR family/putative transposase fragment, IS6 family
CU633751	404108	G-A	SNP	F	0	0	0	0	0	0	0	0	0	0	0	5.0	19.3	32.5	28.7	39.7	24.8	43.2	L154L (CTC-CTT)	pRALTA_0471	putative Sterol desaturase; putative membrane protein
CU633751	406672	+GG	Insertion	F	0	0	0	6.6	0	0	0	0	0	0	0	0	0	0	0	0	0	0	intergenic (+115/‑72)	pRALTA_0473 +/+ pRALTA_0474	transposase, IS5 family/transposase, IS5 family
CU633751	425649	G-A	SNP	F	0	0	0	0	0	0	0	0	0	0	0	0	7.0	17.1	20.8	20.6	25.2	22.9	D157N (GAT-AAT)	pRALTA_0501	transposase, IS256 family
CU633751	451764	C-T	SNP	F	0	14.6	41.6	74.8	89.1	81.5	100	100	100	100	100	100	100	100	100	100	100	100	P17L (CCG-CTG)	pRALTA_0532	transposase fragment, IS5 family
CU633751	463815	G-A	SNP	F	0	0	0	0	0	0	0	0	0	0	22.8	26.6	72.3	100	100	100	100	100	intergenic (+680/‑462)	pRALTA_0549 +/+ pRALTA_CDS464277D	transposase, IS21 family/membrane‑bound [NiFe] hydrogenase large subunit fragment
CU633751	466303	C-T	SNP	F	0	0	0	0	0	0	0	0	0	0	0	0	0	0	0	0	6.4	0	intergenic (‑24/+680)	pRALTA_0558 -/- pRALTA_0561	hypothetical protein/transposase, IS66 family
CU633751	494072	G-A	SNP	F	0	0	0	0	0	0	5	41.3	80.5	92.8	100	100	100	100	100	100	100	100	intergenic (‑28/‑543)	pRALTA_0597 -/+ pRALTA_0598	hypothetical protein/hypothetical protein
CU633751	503756	G-A	SNP	F	0	0	0	0	0	0	0	0	11.8	24.9	20.8	9.7	0	0	0	0	0	0	H69Y (CAC-TAC)	pRALTA_0616	insertion sequence putative ATP‑binding protein, IS21 family
CU633751	508759	G-A	SNP	F	0	0	0	0	0	0	0	0	0	0	0	0	0	0	0	0	5.4	0	L60L (CTC-CTT)	pRALTA_0622	putative toxin of toxin‑antitoxin stability system, PIN domain
CU633751	512901	C-T	SNP	F	0	0	0	0	0	0	0	0	0	0	15.8	30.0	77.3	93.5	100	100	100	100	M555I (ATG-ATA)	pRALTA_0628	putative Binding‑protein‑dependent transporter, inner membrane component
CU633751	517764	G-A	SNP	F	0	0	0	0	0	0	0	0	0	0	0	0	0	0	0	0	13.9	11.8	P56L (CCG-CTG)	pRALTA_0632	Phage integrase
CU633751	525688	G-A	SNP	F	0	0	0	0	0	0	4	33.0	77.7	95	100	100	100	100	100	100	100	100	T433T (ACC-ACT)	czcA2	Cobalt‑zinc‑cadmium resistance membrane component, Cation efflux system
CU633751	552135	G-C	SNP	F	0	0	0	0	0	0	0	0	0	5.7	0	0	0	0	0	0	0	0	G321G (GGG-GGC)	pRALTA_0667	hypothetical protein
CU633751	556214	C-T	SNP	F	0	0	0	0	5.5	0	0	0	0	0	0	0	0	0	0	0	0	0	I627I (ATC-ATT)	pRALTA_0671	putative DNA/RNA helicase, SNF2 family
NC_003295	3876	C-T	SNP	F	0	0	0	0	0	0	0	0	0	0	0	0	0	0	0	0	9.3	7.7	R219C (CGC-TGC)	trmE	tRNA modification GTPase TrmE
NC_003295	28502	G-A	SNP	F	0	0	0	0	0	0	0	0	0	0	0	0	0	0	0	0	0	5.3	E4K (GAG-AAG)	RSc0023	hypothetical protein
NC_003295	29665	C-T	SNP	F	0	0	0	0	0	6.5	0	0	0	0	0	0	0	0	0	0	0	0	intergenic (‑134/+32)	RSc0024 -/- RSc0025	putative signal peptide protein/hypothetical protein
NC_003295	50856	T-A	SNP	F	0	0	0	0	0	0	0	0	7.5	25.3	16.7	10.0	0	0	0	0	0	0	D78V (GAT-GTT)	dksA	putative DNAK suppressor protein
NC_003295	85078	C-T	SNP	F	0	0	0	0	0	0	6.1	0	0	0	0	0	0	0	0	0	0	0	P234S (CCG-TCG)	htpX	heat shock protein HtpX
NC_003295	99363	(GTGCGCGCCAGCGCGTACTCGGCCTGC)1-2	Duplication	F	0	0	10.4	52.8	77.3	78.3	100	100	100	100	100	100	100	100	100	100	100	100	coding (156/1227nt)	cca	multifunctional tRNA nucleotidyl transferase/2'3'‑cyclic phosphodiesterase/2'nucleotidase/phosphatase
NC_003295	100008	G-A	SNP	F	0	0	0	0	0	0	0	0	0	0	0	0	0	0	0	0	0	6.5	P87L (CCG-CTG)	RSc0086	hypothetical protein
NC_003295	106721	C-T	SNP	F	0	0	0	0	0	0	0	0	0	0	0	0	0	0	0	0	5.3	0	A246A (GCG-GCA)	ahcY	S‑adenosyl‑L‑homocysteine hydrolase
NC_003295	108590	C-T	SNP	F	0	0	0	0	0	5.2	0	0	0	0	0	0	0	0	0	0	0	0	E33K (GAG-AAG)	RSc0095	hypothetical protein
NC_003295	108727	T-C	SNP	F	0	0	0	0	0	0	0	0	7.9	30.1	15.1	9.9	0	0	0	0	0	0	intergenic (‑41/‑11)	RSc0095 -/+ RSc0096	hypothetical protein/hypothetical protein
NC_003295	109426	G-A	SNP	F	0	0	0	0	0	0	7.2	0	0	0	0	0	0	0	0	0	0	0	G125D (GGC-GAC)	RSc0097	putative alkaline phosphatase lipoprotein transmembrane
NC_003295	110865	C-G	SNP	F	0	0	0	0	0	0	0	0	0	0	0	0	0	18.5	19.6	22.1	18.6	17.4	D114E (GAC-GAG)	RSc0098	putative alkaline phosphatase signal peptide protein
NC_003295	111678	C-T	SNP	F	0	0	0	0	0	0	0	0	0	0	0	0	5.2	19.5	20.0	16.0	21.2	18.1	P385P (CCC-CCT)	RSc0098	putative alkaline phosphatase signal peptide protein
NC_003295	114423	A-C	SNP	F	0	0	0	0	0	0	0	0	5.6	0	0	0	0	0	0	0	0	0	D1171E (GAT-GAG)	RSc0102	putative calcium binding hemolysin protein
NC_003295	114424	T-A	SNP	F	0	0	0	0	0	0	0	0	0	0	6.8	0	0	0	0	0	0	0	D1171V (GAT-GTT)	RSc0102	putative calcium binding hemolysin protein
NC_003295	119162	T-G	SNP	F	10.9	9.2	9.1	11.0	5.9	13.5	8.2	9.2	10.6	10.5	7.5	7.5	6.4	8.5	9.4	8.0	14.0	8.0	V916V (GTA-GTC)	RSc0104	putative hemolysin‑type calcium‑binding protein
NC_003295	121247	G-A	SNP	F	0	16.8	25.7	0	0	0	0	0	0	0	0	0	0	0	0	0	0	0	A221A (GCC-GCT)	RSc0104	putative hemolysin‑type calcium‑binding protein
NC_003295	122597	A-C	SNP	F	0	0	0	0	0	0	0	0	0	0	0	0	6.6	0	0	0	0	0	F17C (TTT-TGT)	RSc0105	hypothetical protein
NC_003295	122608	C-T	SNP	F	0	14	37	77.8	86.7	86.2	99.2	100	100	100	100	100	100	100	100	100	100	100	K13K (AAG-AAA)	RSc0105	hypothetical protein
NC_003295	122702	C-T	SNP	F	0	0	0	0	0	0	0	0	0	0	0	0	0	0	0	0	5.8	0	intergenic (‑56/‑863)	RSc0105 -/+ RSc0106	hypothetical protein/putative signal peptide protein
NC_003295	123053	CC-TT	SNP	F	0	0	0	0	0	0	31.7	44.1	10.9	0	0	0	0	0	0	0	0	0	intergenic (‑407/‑512)	RSc0105 -/+ RSc0106	hypothetical protein/putative signal peptide protein
NC_003295	125824	GG-AA	SNP	F	0	18.3	34.6	81.0	86.1	86.2	100	100	100	100	100	100	100	100	100	100	100	100	intergenic (‑109/+18)	RSc0107 -/- thiE1	hypothetical protein/thiamine‑phosphate pyrophosphorylase protein
NC_003295	142273	C-A	SNP	F	0	0	0	0	0	0	0	0	0	0	0	0	8.8	13.4	5.4	0	10.3	6.7	H73N (CAC-AAC)	aidB	putative oxidoreductase flavoprotein FAD
NC_003295	143936	CC-TA	SNP	F	0	0	0	0	0	0	0	0	0	8.0	0	0	0	0	0	0	0	0	intergenic (+206/‑170)/intergenic (+207/‑169)	aidB +/+ RSc0122	putative oxidoreductase flavoprotein FAD/substrate‑binding periplasmic (PBP) ABC transporter protein
NC_003295	145031	C-T	SNP	F	0	0	0	0	0	0	0	0	0	0	0	0	0	0	0	10.0	0	0	G573E (GGG-GAG)	RSc0123	putative alcohol dehydrogenase oxidoreductase protein
NC_003295	151737	G-A	SNP	F	0	0	0	0	0	0	0	0	0	6.2	21.3	29.3	80.1	92.7	100	100	100	100	R277W (CGG-TGG)	RSc0130	hypothetical protein
NC_003295	167755	G-A	SNP	F	0	0	0	0	0	0	0	0	0	0	0	0	0	0	0	0	6.4	9.3	intergenic (‑119/+167)	RSc0145 -/- RSc0146	putative transmembrane protein/lipoprotein transmembrane
NC_003295	191213	G-A	SNP	F	0	12.7	37.9	72.5	85.8	83.5	100	100	100	100	100	100	100	100	100	100	100	100	H390Y (CAC-TAC)	RSc0170	hypothetical protein
NC_003295	204518	AC-TT	SNP	F	0	0	0	0	0	0	0	0	6.6	26.9	17.4	13.0	0	0	0	0	0	0	I181N (ATC-AAC)/L180L (CTG-CTA)	RSc0181	putative zinc‑containing alcohol dehydrogenase (ADH‑HT). oxidoreductase protein
NC_003295	204520	C-T	SNP	F	0	0	0	0	0	0	0	0	0	0	17.4	0	0	0	0	0	0	0	L180L (CTG-CTA)	RSc0181	putative zinc‑containing alcohol dehydrogenase (ADH‑HT). oxidoreductase protein
NC_003295	217046	G-A	SNP	F	0	12.9	23.4	11.3	0	0	0	0	0	0	0	0	0	0	0	0	0	0	E295K (GAA-AAA)	RSc0195	hypothetical protein
NC_003295	222740	G-A	SNP	F	0	0	0	0	0	0	0	5.1	0	0	0	0	0	0	0	0	0	0	intergenic (‑1172/‑67)	RSc0199 -/+ RSc0200	cytochrome B561 cytochrome transmembrane protein/putative small HEAT shock protein
NC_003295	230093	C-T	SNP	F	0	0	0	0	0	0	0	0	6.9	0	0	0	0	0	0	0	0	0	intergenic (+55/‑7)	RSc0206 +/+ RSc0207	putative signal peptide protein/putative transporter transmembrane protein
NC_003295	231463	G-A	SNP	F	0	0	0	0	0	0	7.1	34.1	79.9	93.9	100	100	100	100	100	100	100	100	intergenic (+137/‑451)	RSc0207 +/+ tISRso1	putative transporter transmembrane protein/ISRSO1‑transposase protein
NC_003295	233878	C-T	SNP	F	0	0	0	0	0	0	0	0	0	0	0	0	0	0	0	0	0	6.5	I112I (ATC-ATT)	RSc0210	hypothetical protein
NC_003295	241699	G-A	SNP	F	0	15.3	8.3	0	0	0	0	0	0	0	0	0	0	0	0	0	0	0	T109T (ACG-ACA)	RSc0218	hypothetical protein
NC_003295	242846	G-A	SNP	F	0	0	0	0	0	0	0	0	0	0	0	0	0	0	0	0	7.2	0	intergenic (‑60/‑93)	RSc0220 -/+ RSc0221	hypothetical protein/hypothetical protein
NC_003295	245029	G-A	SNP	F	0	0	0	0	0	0	0	0	0	0	0	0	0	18.9	24.5	18.3	17.6	19.4	L159F (CTC-TTC)	rtcR	sigma‑54 interacting transcription regulator protein
NC_003295	246943	CC-TT	SNP	F	0	0	0	0	0	0	0	0	0	0	0	0	0	0	0	0	5.6	0	A265V (GCC-GTT)	rtcB	RTCB protein
NC_003295	250457	CC-TT	SNP	F	0	0	0	0	0	0	0	0	0	0	0	0	0	0	0	6.9	0	0	intergenic (+106/‑221)/intergenic (+107/‑220)	RSc0228 +/+ RSc0229	hypothetical protein/putative AMINNO transferase protein
NC_003295	255500	C-T	SNP	F	0	0	0	0	0	0	0	0	5.3	0	0	0	0	0	0	0	0	0	W268* (TGG-TGA)	RSc0233	putative integral membrane transmembrane protein
NC_003295	260468	C-T	SNP	F	0	0	0	0	0	5.2	0	0	0	0	0	0	0	0	0	0	0	0	I262I (ATC-ATT)	RSc0237	putative methylmalonyl‑CoA mutase protein
NC_003295	263770	G-A	SNP	F	0	0	0	32.5	79.3	84.8	100	100	100	100	100	100	100	100	100	100	100	100	F39F (TTC-TTT)	RSc0238	putative permease transmembrane protein
NC_003295	270432	G-T	SNP	F	0	38.1	27.0	10.9	12.7	11.4	0	0	0	0	0	0	0	0	0	0	0	0	Q162K (CAG-AAG)	RSc0245	hypothetical protein
NC_003295	271575	G-T	SNP	F	0	0	0	0	0	0	0	0	0	0	0	0	0	23.4	25.2	17.9	17.8	17.7	intergenic (‑660/+161)	RSc0245 -/- RSc0246	hypothetical protein/putative calcium binding hemolysin protein
NC_003295	274985	C-T	SNP	F	0	0	0	0	0	11.0	0	0	0	0	0	0	0	0	0	0	0	0	R74R (CGG-CGA)	RSc0246	putative calcium binding hemolysin protein
NC_003295	280803	G-A	SNP	F	0	0	0	0	0	0	0	0	0	0	0	0	0	0	0	0	0	7.2	F288F (TTC-TTT)	RSc0249	putative calcium binding hemolysin protein
NC_003295	282272	C-T	SNP	F	0	0	0	0	0	16.1	0	0	0	0	0	0	0	0	0	0	0	0	L8L (CTC-CTT)	RSc0251	hypothetical protein
NC_003295	282507	G-A	SNP	F	0	0	0	0	0	0	0	0	0	0	0	0	0	0	0	0	0	6.3	E87K (GAA-AAA)	RSc0251	hypothetical protein
NC_003295	295200	G-A	SNP	F	0	0	0	0	0	0	0	0	0	0	6.5	10.0	0	0	0	0	0	0	F159F (TTC-TTT)	RSc0262	putative 2‑hydroxyacid dehydrogenase oxidoreductase protein
NC_003295	305053	G-T	SNP	F	0	0	0	0	0	0	0	0	41.7	12.4	0	0	0	0	0	0	0	0	S71S (TCC-TCA)	RSc0272	hypothetical protein
NC_003295	313532	G-A	SNP	F	0	0	0	0	0	0	0	0	0	0	0	0	0	0	0	0	0	7.4	intergenic (‑95/+74)	RSc0279 -/- RSc0280	acyl‑CoA dehydrogenase oxidoreductase protein/putative transcription regulator protein
NC_003295	318073	G-A	SNP	F	0	0	0	0	0	0	0	0	0	0	0	0	0	0	0	0	0	5.3	P58S (CCG-TCG)	dsbA1	thiol:disulfide interchange signal peptide protein
NC_003295	332392	G-A	SNP	F	0	0	0	0	0	9.1	9.6	0	0	0	0	0	0	0	0	0	0	0	L109F (CTC-TTC)	RSc0299	putative prolin‑rich signal peptide protein
NC_003295	333703	C-T	SNP	F	0	0	0	0	0	0	0	0	0	5.5	0	0	0	0	0	0	0	0	intergenic (‑68/‑17)	RSc0300 -/+ RSc0301	transcription regulator protein/hypothetical protein
NC_003295	359336	C-T	SNP	F	0	0	0	0	0	0	0	0	0	0	0	0	0	0	0	0	0	5.9	E106K (GAG-AAG)	dac	penicillin‑binding transmembrane protein
NC_003295	380471	A-T	SNP	F	0	0	0	0	0	0	0	0	6.5	47.4	82.1	90.3	100	100	100	100	100	100	I228F (ATC-TTC)	ptsI	phosphoenolpyruvate‑protein phosphotransferase transmembrane
NC_003295	380628	T-C	SNP	F	0	76.8	60.1	19.0	14.6	12.8	0	0	0	0	0	0	0	0	0	0	0	0	L280P (CTG-CCG)	ptsI	phosphoenolpyruvate‑protein phosphotransferase transmembrane
NC_003295	403807	G-A	SNP	F	0	0	0	0	0	7.9	0	0	0	0	0	0	0	0	0	0	0	0	I508I (ATC-ATT)	RSc0375	hypothetical protein
NC_003295	409317	C-A	SNP	F	0	0	0	0	0	0	0	0	0	0	0	0	5.5	0	0	0	0	0	L96L (CTG-CTT)	nasE	putative nitrate transmembrane ABC transporter protein
NC_003295	459483	G-A	SNP	F	0	0	0	0	0	0	0	0	45.7	11.4	0	0	0	0	0	0	0	0	A228V (GCC-GTC)	RSc0431	hypothetical protein
NC_003295	477634	C-T	SNP	F	0	0	0	0	0	0	0	0	0	0	0	6.5	0	0	0	0	0	0	A281A (GCG-GCA)	ilvA	threonine dehydratase
NC_003295	497929	C-T	SNP	F	0	0	0	0	0	0	0	0	0	0	0	0	0	0	0	0	5.7	0	F239F (TTC-TTT)	aspS	aspartyl‑tRNA synthetase
NC_003295	508101	G-A	SNP	F	0	0	0	0	0	0	0	0	0	5.1	0	0	0	0	0	0	0	0	D278N (GAC-AAC)	RSc0474	putative 3‑hydroxyacyl‑CoA dehydrogenase oxidoreductase protein
NC_003295	551588	C-T	SNP	F	0	0	0	0	0	0	0	0	0	0	0	0	0	0	0	0	5.1	6.9	F156F (TTC-TTT)	RSc0515	organic solvent tolerance transmembrane protein
NC_003295	558380	A-C	SNP	F	0	0	0	0	0	0	0	0	0	0	6.8	0	0	0	0	0	0	0	intergenic (‑58/+676)	gloA -/- RSc0521	lactoylglutathione lyase/hypothetical protein
NC_003295	558978	GG-AA	SNP	F	0	0	0	0	0	7.4	0	0	0	0	0	0	0	0	0	0	0	0	intergenic (‑656/+78)/intergenic (‑657/+77)	gloA -/- RSc0521	lactoylglutathione lyase/hypothetical protein
NC_003295	563720	G-A	SNP	F	0	0	0	0	0	0	8.5	0	0	0	0	0	0	0	0	0	0	0	P121S (CCG-TCG)	RSc0525	putative signal peptide protein
NC_003295	578582	GG-CA	SNP	F	0	0	0	0	0	0	0	9.3	0	0	0	0	0	0	0	0	0	0	P673A (CCG-GCG)/F672F (TTC-TTT)	fadE	acyl‑CoA dehydrogenase
NC_003295	606764	C-T	SNP	F	0	0	0	0	0	6.0	0	0	0	0	0	0	0	0	0	0	0	0	T302T (ACC-ACT)	RSc0561	putative signal peptide protein
NC_003295	624364	CC-TG	SNP	F	0	0	0	0	0	0	0	0	0	0	0	0	0	0	0	0	6.6	10.3	A271V (GCC-GTG)	RSc0580	putative lipase / esterase protein
NC_003295	625001	G-A	SNP	F	0	0	0	0	0	0	0	0	8.8	0	0	0	0	0	0	0	0	0	F150F (TTC-TTT)	RSc0581	putative phosphoglycolate phosphatase protein
NC_003295	625121	G-A	SNP	F	0	0	0	0	0	5.7	0	0	0	0	0	0	0	0	0	0	0	0	L110L (CTC-CTT)	RSc0581	putative phosphoglycolate phosphatase protein
NC_003295	626553	C-T	SNP	F	0	0	0	0	0	0	0	0	0	0	0	0	0	0	0	0	0	5.7	intergenic (‑225/+138)	RSc0582 -/- mobB2	hypothetical protein/molybdopterin‑guanine dinucleotide biosynthesis protein B
NC_003295	635210	Δ2 bp	Deletion	F	0	0	0	0	0	0	0	0	0	0	0	0	0	0	0	0	7.8	24.0	coding (1053/1347nt)	RSc0589	amidase
NC_003295	641763	C-T	SNP	F	0	0	0	0	0	5.3	0	0	0	0	0	0	0	0	0	0	0	0	S256L (TCG-TTG)	RSc0595	putative outer membrane receptor signal peptide protein
NC_003295	655864	C-T	SNP	F	0	0	0	0	0	0	0	0	0	0	0	0	0	0	0	5.2	0	0	intergenic (‑686/‑27)	RSc0607 -/+ avrA	putative glutathione S‑transferase protein/type III effector protein AvrA
NC_003295	663799	C-T	SNP	F	0	0	0	0	0	0	0	0	9.2	22.2	20.2	10.8	0	0	0	0	0	0	intergenic (‑123/+125)	RSc0616 -/- RSc0617	hypothetical protein/signal peptide protein
NC_003295	664594	GG-AA	SNP	F	0	0	0	0	0	0	7.9	0	0	0	0	0	0	0	0	0	0	0	intergenic (‑314/‑216)/intergenic (‑315/‑215)	RSc0617 -/+ rdgC	signal peptide protein/recombination associated protein
NC_003295	674530	G-A	SNP	F	0	0	0	0	0	5.5	0	0	0	0	0	0	0	0	0	0	0	0	V166V (GTG-GTA)	RSc0627	putative dehydrogenase large chain transmembrane protein
NC_003295	682775	G-A	SNP	F	0	0	0	0	0	0	0	0	5.2	55.1	80.3	87.0	96.9	94.1	100	100	100	100	S69F (TCC-TTC)	RSc0635	transcription regulator protein
NC_003295	688169	G-A	SNP	F	0	0	0	0	0	0	0	0	0	0	6.5	0	0	0	0	0	0	0	intergenic (+187/‑354)	RSc0640 +/+ groES	hypothetical protein/co‑chaperonin GroES
NC_003295	696874	G-A	SNP	F	0	0	0	0	0	6.7	0	0	0	0	0	0	0	0	0	0	0	0	intergenic (‑15/+10)	RSc0649 -/- RSc0650	putative transmembrane protein/putative tight adherence TadC‑related transmembrane protein
NC_003295	700595	C-T	SNP	F	0	0	0	0	0	0	0	0	0	0	0	0	0	0	0	0	6.2	0	L289L (CTG-CTA)	cpaE1	putative pilus assembly protein
NC_003295	700928	G-A	SNP	F	0	0	0	0	0	0	0	0	0	0	0	0	0	17.0	19.7	21.9	19.6	23.2	F178F (TTC-TTT)	cpaE1	putative pilus assembly protein
NC_003295	702565	C-A	SNP	F	0	0	0	0	0	0	0	0	7.4	24.8	22.3	10.0	0	0	0	0	0	0	E400* (GAA-TAA)	cpaC	outer membrane channel protein
NC_003295	706021	C-T	SNP	F	0	0	0	0	0	0	0	0	0	0	0	0	5.3	12.0	12.3	15.4	14.0	17.1	A7T (GCG-ACG)	RSc0659	putative pilin protein
NC_003295	706238	A-G	SNP	F	0	7.0	0	0	0	0	0	0	5.4	0	0	0	0	0	5.1	0	0	0	G14G (GGT-GGC)	RSc0660	putative pilin transmembrane protein
NC_003295	706417	G-T	SNP	F	0	0	0	0	0	0	0	0	0	0	0	0	0	0	0	0	0	6.0	F26L (TTC-TTA)	RSc0661	putative pilin transmembrane protein
NC_003295	727159	C-G	SNP	F	0	0	0	0	0	0	0	0	0	0	0	0	0	0	0	6.6	11.6	24.3	P55A (CCG-GCG)	pyrX	dihydroorotase
NC_003295	768254	G-A	SNP	F	0	0	0	0	0	0	9.1	42.1	82.4	97	100	100	100	100	100	100	100	100	Q4* (CAG-TAG)	RSc0721	hypothetical protein
NC_003295	783436	GG-AA	SNP	F	0	0	0	0	0	0	0	0	0	0	0	0	0	5.3	0	5.1	8.2	12.0	L147L (CTG-CTA)/G148S (GGC-AGC)	pal	peptidoglycan‑associated lipoprotein precursor
NC_003295	787129	G-A	SNP	F	0	0	0	0	0	0	0	0	48.1	18.3	0	0	0	0	0	0	0	0	intergenic (‑119/‑416)	RSc0740 -/+ che	hypothetical protein/chemotaxis response regulator transcription regulator protein
NC_003295	808500	G-A	SNP	F	0	0	0	0	0	5.5	0	0	0	0	0	0	0	0	0	0	0	0	F249F (TTC-TTT)	cfa2	putative cyclopropane‑fatty‑acyl‑phospholipid synthase protein
NC_003295	826119	C-T	SNP	F	0	0	0	0	0	0	0	0	0	0	0	0	0	0	0	14.1	15.1	29.9	F534F (TTC-TTT)	fadD2	acyl‑CoA synthetase
NC_003295	826204	G-C	SNP	F	0	0	0	0	0	0	0	0	0	0	0	0	0	0	0	0	6.8	8.1	E563Q (GAG-CAG)	fadD2	acyl‑CoA synthetase
NC_003295	833109	C-T	SNP	F	0	0	0	0	0	0	0	0	0	0	22.1	32.2	78.7	100	100	100	100	100	R270C (CGC-TGC)	RSc0787	hypothetical protein
NC_003295	842615	C-T	SNP	F	0	0	0	0	0	0	0	0	0	0	0	0	0	0	0	0	5.4	0	A435A (GCC-GCT)	alaS	alanyl‑tRNA synthetase
NC_003295	863022	G-A	SNP	F	0	0	0	0	0	0	0	0	0	0	0	0	0	0	9.4	21.7	19.1	27.8	P187S (CCC-TCC)	RSc0820	putative transcription regulator protein
NC_003295	863656	C-T	SNP	F	0	0	0	0	0	0	0	0	9.6	35.4	21.1	11.5	0	0	0	0	0	0	S7S (TCC-TCT)	RSc0821	putative NADPH nitroreductase protein
NC_003295	864042	G-A	SNP	F	0	9.2	0	0	0	0	0	0	0	0	0	0	0	0	0	0	0	0	W136* (TGG-TAG)	RSc0821	putative NADPH nitroreductase protein
NC_003295	865442	T-C	SNP	F	0	0	0	0	0	0	12.4	0	0	0	0	0	0	0	0	0	0	0	L121P (CTG-CCG)	RSc0823	hypothetical protein
NC_003295	868736	G-A	SNP	F	0	0	0	0	0	0	0	0	6.8	48.1	81.1	86.3	100	100	100	100	100	100	R244C (CGC-TGC)	RSc0827	hypothetical protein
NC_003295	869616	G-A	SNP	F	0	0	0	0	0	0	0	0	0	7	22	34	76.1	91.3	95.9	100	100	100	intergenic (‑151/+353)	RSc0827 -/- tISRso14b	hypothetical protein/ISRSO14‑transposase orfB protein
NC_003295	884772	G-A	SNP	F	0	0	0	0	0	0	0	0	42.7	17.3	0	0	0	0	0	0	0	0	W13* (TGG-TAG)	RSc0844	hypothetical protein
NC_003295	888161	G-A	SNP	F	0	0	0	0	0	0	9.1	0	0	0	0	0	0	0	0	0	0	0	intergenic (‑118/+29)	RSc0847 -/- RSc0848	hypothetical protein/hypothetical protein
NC_003295	889833	C-T	SNP	F	0	0	0	0	0	0	0	0	0	0	0	0	0	0	0	7.2	0	0	intergenic (‑22/‑72)	RSc0851 -/+ RSc0852	hypothetical protein/putative bacteriophage‑related protein
NC_003295	894606	G-A	SNP	F	0	0	0	0	0	0	0	0	0	0	0	0	10.6	20.8	18.2	10.9	15.4	17.9	A336T (GCC-ACC)	RSc0857	bacteriophage‑like protein
NC_003295	894960	AC-TT	SNP	F	0	0	0	0	0	0	0	0	0	12.5	8	0	0	0	0	0	0	0	T454F (ACC-TTC)	RSc0857	bacteriophage‑like protein
NC_003295	895547	C-T	SNP	F	0	0	0	0	7.0	6.6	9.6	53.2	77.7	96	100	100	100	100	100	100	100	100	A137A (GCC-GCT)	RSc0858	bacteriophage‑like protein
NC_003295	895993	C-T	SNP	F	0	0	0	0	0	0	0	0	0	0	0	0	0	0	0	5.7	0	0	P286L (CCC-CTC)	RSc0858	bacteriophage‑like protein
NC_003295	896452	C-T	SNP	F	0	0	0	0	0	0	0	0	0	0	0	0	0	7.6	0	8.7	0	0	P19L (CCC-CTC)	RSc0859	bacteriophage‑like protein
NC_003295	897079	G-A	SNP	F	0	0	0	0	0	0	0	0	0	0	0	6.4	0	0	0	0	0	0	G100D (GGC-GAC)	RSc0860	bacteriophage‑like protein
NC_003295	900981	G-A	SNP	F	0	0	0	0	0	0	0	5.4	5.3	0	0	0	0	0	0	0	0	0	S9L (TCG-TTG)	RSc0867	putative HNS‑like transcription regulator protein
NC_003295	901819	GG-AA	SNP	F	0	0	0	0	0	0	0	0	0	0	0	0	0	0	0	7.3	0	0	P185L (CCC-CTT)	popP2	YOPP/AvrRxv family protein
NC_003295	902242	GG-AA	SNP	F	0	0	0	0	0	0	0	0	0	0	0	0	0	0	0	13.9	0	7.5	A44V (GCC-GTT)	popP2	YOPP/AvrRxv family protein
NC_003295	904253	G-A	SNP	F	0	0	0	0	0	0	0	0	0	0	0	0	0	0	0	5.1	0	0	M136I (ATG-ATA)	RSc0870	putative cytosine‑specific methyltransferase protein
NC_003295	917723	G-A	SNP	F	0	0	0	0	0	0	5.5	0	0	0	0	0	0	0	0	0	0	0	R71R (CGG-CGA)	RSc0881	hypothetical protein
NC_003295	920517	C-T	SNP	F	0	0	0	0	0	0	0	10.3	0	0	0	0	0	0	0	0	0	0	G119S (GGC-AGC)	RSc0886	hypothetical protein
NC_003295	929757	G-C	SNP	F	0	0	0	0	0	0	0	0	0	9.8	10.5	7.9	0	0	0	0	0	0	V2834V (GTG-GTC)	RSc0887	hemagglutinin‑related protein
NC_003295	929769	G-C	SNP	F	0	0	0	0	0	0	0	0	0	9.7	11	6.6	0	0	0	0	0	0	V2838V (GTG-GTC)	RSc0887	hemagglutinin‑related protein
NC_003295	930517	G-A	SNP	F	0	7.8	0	0	0	0	0	0	0	0	0	0	0	0	0	0	0	0	E3088K (GAG-AAG)	RSc0887	hemagglutinin‑related protein
NC_003295	931873	G-A	SNP	F	0	0	0	0	0	0	0	0	0	0	0	0	6.4	11.0	6.8	0	8.7	8.2	intergenic (+112/‑1384)	RSc0887 +/+ RSc0888	hemagglutinin‑related protein/activation/secretion protein
NC_003295	931961	G-A	SNP	F	0	0	0	0	0	16.5	0	0	0	0	0	0	0	0	0	0	0	0	intergenic (+200/‑1296)	RSc0887 +/+ RSc0888	hemagglutinin‑related protein/activation/secretion protein
NC_003295	932228	G-A	SNP	F	0	0	0	0	0	0	0	0	6.4	25.6	13.8	8.9	0	0	0	0	0	0	intergenic (+467/‑1029)	RSc0887 +/+ RSc0888	hemagglutinin‑related protein/activation/secretion protein
NC_003295	935922	G-A	SNP	F	0	0	0	0	0	0	0	0	0	0	7.1	0	0	0	0	0	0	0	P290P (CCG-CCA)	RSc0889	hypothetical protein
NC_003295	939480	G-A	SNP	F	0	0	0	0	0	0	0	7.6	0	0	0	0	0	0	0	0	0	0	intergenic (+43/+50)	RSc0892 +/- RSc0893	putative phage‑related protein/transposase
NC_003295	947649	G-A	SNP	F	0	0	0	0	0	0	0	0	6.6	7.0	5.9	0	0	0	0	0	0	0	F65F (TTC-TTT)	RSc0897	hydrolase protein
NC_003295	956835	C-T	SNP	F	0	0	0	0	0	0	0	0	45.4	12.9	0	0	0	0	0	0	0	0	V178V (GTC-GTT)	hisC2	histidinol‑phosphate aminotransferase
NC_003295	973608	A-T	SNP	F	0	5.6	0	0	0	0	0	0	0	0	0	0	0	0	0	0	0	0	I33F (ATT-TTT)	RSc0922	signal peptide protein
NC_003295	984561	C-T	SNP	F	0	0	0	0	0	0	0	0	0	0	0	0	0	0	0	0	0	5.1	intergenic (+84/‑72)	rpsP +/+ rimM	30S ribosomal protein S16/16S rRNA‑processing protein
NC_003295	1004994	C-T	SNP	F	0	0	0	0	0	0	0	0	0	0	0	0	0	0	0	0	0	6.6	S64L (TCG-TTG)	RSc0958	putative VGR‑related protein
NC_003295	1005473	G-A	SNP	F	0	6.5	0	0	0	0	0	0	0	0	0	0	0	0	0	0	0	0	E224K (GAA-AAA)	RSc0958	putative VGR‑related protein
NC_003295	1013090	C-T	SNP	F	0	0	0	0	0	0	0	0	0	0	0	0	0	0	6.2	0	0	0	intergenic (+58/‑310)	RSc0964 +/+ RSc0965	putative bacteriophage transcriptional activator‑related transcription regulator protein/hypothetical protein
NC_003295	1018400	C-A	SNP	F	0	0	0	0	0	0	0	0	0	0	0	5.9	0	0	0	0	0	0	G25V (GGC-GTC)	RSc0968	cp4‑like integrase protein
NC_003295	1022278	Δ1 bp	Deletion	F	0	0	0	0	0	0	0	0	0	0	0	0	0	0	0	0	7.7	9.4	intergenic (‑372/+144)	RSc0973 -/- RSc0974	amino‑acid‑binding periplasmic (PBP) ABC transporter protein/hypothetical protein
NC_003295	1023859	C-T	SNP	F	0	0	0	0	0	0	0	0	0	0	0	0	12.5	18.8	16.0	14.5	21.3	20.5	P353S (CCG-TCG)	RSc0975	ABC transporter ATP‑binding protein
NC_003295	1031922	C-T	SNP	F	0	0	0	0	0	0	0	0	0	0	13.5	9.1	0	0	0	0	0	0	E365K (GAA-AAA)	lldP	putative L‑lactate permease transmembrane protein
NC_003295	1049222	G-T	SNP	F	0	0	0	0	0	0	0	0	0	0	0	0	0	0	0	0	0	5.4	T233N (ACC-AAC)	RSc0998	hypothetical protein
NC_003295	1054472	G-A	SNP	F	0	0	0	0	0	0	0	7.2	0	0	0	0	0	0	0	0	0	0	intergenic (‑286/‑494)	RSc1003 -/+ RSc1004	carboxypeptidase/hypothetical protein
NC_003295	1057071	G-A	SNP	F	0	0	0	0	0	0	0	0	0	8.2	0	0	0	0	0	0	0	0	S7F (TCC-TTC)	RSc1006	ferredoxin
NC_003295	1071855	G-A	SNP	F	0	0	0	0	0	0	0	0	7.4	25.8	22.2	9.7	0	0	0	0	0	0	A20V (GCC-GTC)	RSc1017	sugar‑binding periplasmic (PBP) ABC transporter protein
NC_003295	1072291	G-A	SNP	F	0	0	0	0	0	0	0	0	0	0	11.5	24.3	0	0	0	0	0	0	intergenic (‑378/‑30)	RSc1017 -/+ RSc1018	sugar‑binding periplasmic (PBP) ABC transporter protein/hypothetical protein
NC_003295	1072806	C-T	SNP	F	0	0	0	0	0	0	5	39.0	82.3	96	100	100	100	100	100	100	100	100	A162A (GCC-GCT)	RSc1018	hypothetical protein
NC_003295	1083914	A-T	SNP	F	0	0	0	0	0	0	0	0	0	0	0	0	5.6	5.1	6.2	0	0	0	D246V (GAT-GTT)	pncB	nicotinate phosphoribosyltransferase
NC_003295	1093316	G-A	SNP	F	0	0	0	0	0	0	0	0	0	0	0	0	0	0	9.2	13.9	0	7.7	A920A (GCC-GCT)	rne	ribonuclease E protein
NC_003295	1144390	G-A	SNP	F	0	0	0	0	0	0	0	0	0	0	0	7.9	0	0	0	7.1	8.1	5.8	S175L (TCG-TTG)	nagK	putative isomerase‑decarboxylase
NC_003295	1151029	G-A	SNP	F	0	0	0	0	0	0	0	0	0	0	0	0	0	0	7.7	7.3	5.1	0	R205C (CGC-TGC)	pcaK	4‑hydroxybenzoate transporter
NC_003295	1161887	C-G	SNP	F	0	10.8	22.8	7.6	0	0	0	0	0	0	0	0	0	0	0	0	0	0	T912T (ACC-ACG)	soxA2	sarcosine oxidase subunit alpha
NC_003295	1165023	C-T	SNP	F	0	0	0	0	0	0	0	0	0	0	6.8	0	0	0	0	0	0	0	V11V (GTC-GTT)	RSc1107	hypothetical protein
NC_003295	1167670	A-G	SNP	F	0	0	0	0	0	0	0	7.5	0	0	0	0	0	0	0	0	0	0	intergenic (‑78/‑15)	RSc1110 -/+ RSc1111	transcriptional regulatory DNA‑binding transcription regulator protein/hypothetical protein
NC_003295	1168426	G-A	SNP	F	0	0	0	0	0	0	0	0	0	0	0	0	0	0	6.4	0	0	0	V248M (GTG-ATG)	RSc1111	hypothetical protein
NC_003295	1168683	C-T	SNP	F	0	0	0	0	0	5.6	0	0	0	0	0	0	0	0	0	0	0	0	L333L (CTC-CTT)	RSc1111	hypothetical protein
NC_003295	1201037	C-T	SNP	F	0	0	0	0	0	0	0	0	0	0	0	0	0	0	0	5.4	8.5	25.5	A92V (GCC-GTC)	dapA	dihydrodipicolinate synthase
NC_003295	1245691	G-A	SNP	F	0	0	0	0	0	0	0	0	6.7	28.5	14.5	8.5	0	0	0	0	0	0	intergenic (‑10/+149)	RSc1181 -/- rpmE2	inner membrane transmembrane protein/50S ribosomal protein L31 type B
NC_003295	1249886	C-T	SNP	F	0	0	0	0	0	0	5.1	0	0	0	0	0	0	0	0	0	0	0	V315V (GTG-GTA)	RSc1186	putative sigma‑54 interacting transcription regulator protein
NC_003295	1268932	C-T	SNP	F	0	0	0	0	0	0	6.8	29.4	75.4	92.1	100	100	100	100	100	100	100	100	intergenic (+8/‑16)	RSc1199 +/+ RSc1200	ABC transporter ATP‑binding protein/transmembrane permease ABC transporter protein
NC_003295	1272539	G-A	SNP	F	0	0	0	0	0	0	0	0	0	0	0	0	0	0	0	0	0	5.7	P58L (CCC-CTC)	RSc1203	oxidoreductase protein
NC_003295	1309190	C-T	SNP	F	0	0	0	0	5.4	0	0	0	0	0	0	0	0	0	0	0	0	0	G149E (GGG-GAG)	RSc1236	outer membrane porin lipoprotein transmembrane
NC_003295	1312716	G-A	SNP	F	0	0	0	0	0	0	0	0	0	0	0	5.7	14.5	10.8	0	11.3	19.4	16.2	H280Y (CAC-TAC)	iolD	putative acetolactate synthase protein
NC_003295	1312933	G-A	SNP	F	0	0	0	0	0	0	7	32	83.4	95.2	100	100	100	100	100	100	100	100	F207F (TTC-TTT)	iolD	putative acetolactate synthase protein
NC_003295	1315510	G-A	SNP	F	0	0	0	0	0	0	0	0	0	0	0	0	0	0	6.7	12.4	7.2	7.7	R10R (CGC-CGT)	iolC	transferase kinase protein
NC_003295	1322036	G-A	SNP	F	0	0	0	0	0	0	0	0	0	0	0	0	0	0	0	0	0	5.9	E244E (GAG-GAA)	iolG	putative oxidoreductase myo‑inositol 2‑dehydrogenase signal peptide protein
NC_003295	1326554	C-G	SNP	F	0	0	0	0	5.9	8.2	0	0	0	0	0	0	0	0	0	0	0	0	E112Q (GAG-CAG)	argA	N‑acetylglutamate synthase
NC_003295	1338969	C-T	SNP	F	0	0	0	0	0	0	0	0	0	0	0	0	6.5	0	0	0	0	0	intergenic (+107/‑15)	RSc1259 +/+ ntrB	putative signal peptide protein/nitrogen regulation(sensor protein kinase transcription regulator
NC_003295	1341162	CC-TT	SNP	F	0	0	0	0	0	0	0	0	12.4	0	0	0	0	0	0	0	0	0	P348L (CCG-TTG)	ntrC	nitrogen assimilation regulatory response regulator transcription regulator protein
NC_003295	1354301	C-T	SNP	F	0	0	0	0	0	0	0	0	0	0	0	0	0	0	0	5.3	5.4	0	R452C (CGC-TGC)	RSc1271	dihydrolipoamide dehydrogenase
NC_003295	1382524	C-T	SNP	F	0	0	0	0	0	0	0	0	0	0	6.2	6.3	6.0	0	0	0	0	0	R329C (CGC-TGC)	typA	GTP‑binding elongation factor protein
NC_003295	1398714	G-A	SNP	F	0	0	0	0	0	8.2	0	0	0	0	0	0	0	0	0	0	0	0	R245Q (CGG-CAG)	pit	inorganic phosphate transporter
NC_003295	1408251	G-C	SNP	F	0	0	0	0	0	0	0	0	0	0	0	0	0	0	0	12.3	18.4	30.0	P18R (CCC-CGC)	RSc1322	putative aminotransferase protein
NC_003295	1442862	A-G	SNP	F	0	0	0	0	0	0	0	0	0	0	0	0	5.0	0	0	0	0	0	D57G (GAC-GGC)	RSc1355	hypothetical protein
NC_003295	1460060	G-A	SNP	F	0	0	0	0	0	0	0	0	0	0	0	0	0	0	7.4	8.5	0	0	intergenic (‑111/‑520)	RSc1370 -/+ alr	hypothetical protein/alanine racemase
NC_003295	1475964	G-T	SNP	F	0	0	0	0	0	0	0	0	7.5	18.3	20.5	8.4	0	0	0	0	0	0	L337L (CTG-CTT)	RSc1383	D‑aminopeptidase protein
NC_003295	1476156	G-A	SNP	F	0	0	0	0	0	0	0	0	0	0	0	0	0	0	0	0	8.6	5.1	D58N (GAT-AAT)	RSc1384	hypothetical protein
NC_003295	1476946	C-T	SNP	F	0	0	0	0	0	0	9.5	34.4	80.2	95	100	100	100	100	100	100	100	100	P34L (CCG-CTG)	RSc1385	lipoprotein transmembrane
NC_003295	1487651	C-T	SNP	F	0	0	0	37.2	74.8	83.5	100	100	100	100	100	100	100	100	100	100	100	100	S23F (TCC-TTC)	RSc1396	putative transmembrane protein
NC_003295	1494061	CC-TT	SNP	F	0	0	0	0	0	0	27.7	33.0	16.5	0	0	0	0	0	0	0	0	0	N136N (AAC-AAT)/L137L (CTG-TTG)	ligA	putative DNA ligase (polydeoxyribonucleotide synthase [NAD+]) protein
NC_003295	1500563	C-T	SNP	F	0	0	0	0	0	0	0	0	0	0	0	0	0	0	0	0	5.5	0	E610E (GAG-GAA)	glnD	PII uridylyl‑transferase
NC_003295	1516384	C-T	SNP	F	0	0	0	0	0	0	0	0	0	0	6.3	0	0	0	0	0	0	0	I84I (ATC-ATT)	lpxA	UDP‑N‑acetylglucosamine acyltransferase
NC_003295	1518777	C-T	SNP	F	0	0	0	0	0	0	0	0	0	0	0	0	0	0	0	0	5.3	0	P219L (CCC-CTC)	rnhB	ribonuclease HII
NC_003295	1547953	G-A	SNP	F	0	0	0	0	0	0	0	0	0	0	0	0	0	0	0	5.8	6.3	10.6	L185L (CTC-CTT)	RSc1445	hypothetical protein
NC_003295	1561789	C-T	SNP	F	0	0	0	0	0	0	0	0	0	0	0	0	0	12.9	14.0	17.2	6.7	9.9	L326L (CTC-CTT)	RSc1459	hypothetical protein
NC_003295	1569267	CC-TT	SNP	F	0	0	0	5.1	0	0	0	0	0	0	0	0	0	0	0	0	0	0	D204N (GAC-AAC)/P203P (CCG-CCA)	RSc1466	hypothetical protein
NC_003295	1577990	A-C	SNP	F	0	0	0	0	0	0	0	0	0	0	5.1	0	0	0	0	0	0	0	Q52P (CAG-CCG)	RSc1474	hypothetical protein
NC_003295	1583664	G-A	SNP	F	0	0	0	0	0	0	0	0	0	7.3	13.9	24.1	0	0	0	0	0	0	intergenic (‑422/‑261)	RSc1476 -/+ bioA	hypothetical protein/adenosylmethionine‑‑8‑amino‑7‑oxononanoate transaminase
NC_003295	1584422	C-T	SNP	F	0	0	0	0	0	0	0	0	0	0	0	0	0	0	0	0	0	9.0	T166T (ACC-ACT)	bioA	adenosylmethionine‑‑8‑amino‑7‑oxononanoate transaminase
NC_003295	1596395	G-A	SNP	F	0	0	0	0	0	0	0	0	0	23.6	14.9	7.7	0	0	0	0	0	0	intergenic (+869/+615)	RSc1491 +/- tISRso14b	phage‑related protein/ISRSO14‑transposase orfB protein
NC_003295	1603867	C-T	SNP	F	0	0	0	0	0	0	0	0	0	0	0	0	0	0	0	0	8.4	13.8	L76L (CTG-TTG)	RSc1498	hypothetical protein
NC_003295	1622787	C-T	SNP	F	0	0	0	0	0	0	0	0	0	0	0	0	0	5.6	8.0	5.3	0	0	F160F (TTC-TTT)	RSc1520	leucine export protein LeuE
NC_003295	1626248	C-T	SNP	F	0	0	0	0	0	0	0	0	9.2	25.9	15.2	14.6	0	0	0	0	0	0	intergenic (+16/‑182)	carB +/+ greA	carbamoyl phosphate synthase large subunit/transcription elongation factor GreA
NC_003295	1629244	C-T	SNP	F	0	0	0	0	0	0	0	0	0	5.4	0	0	0	0	0	0	0	0	S135L (TCG-TTG)	hflB	ATP‑dependent zinc metallopeptidase
NC_003295	1632325	C-T	SNP	F	0	0	0	0	0	0	0	0	8.9	48.6	78.7	89.0	100	100	100	100	100	100	F166F (TTC-TTT)	mrsA	putative phosphoglucosamine mutase (MRSA protein)
NC_003295	1635488	C-T	SNP	F	0	9.8	26.2	0	0	0	0	0	0	0	0	0	0	0	0	0	0	0	S5S (TCC-TCT)	pstA	phosphate transporter permease subunit
NC_003295	1646355	T-A	SNP	F	0	0	0	0	0	0	0	0	0	0	0	10.3	8.6	0	6.5	5.9	5.3	8.9	I311F (ATC-TTC)	RSc1540	transferase transmembrane protein
NC_003295	1652047	C-T	SNP	F	0	0	0	0	6.4	0	0	0	0	0	0	0	0	0	0	0	0	0	A435A (GCG-GCA)	RSc1545	hypothetical protein
NC_003295	1656441	G-A	SNP	F	0	0	0	0	0	0	0	0	0	0	0	0	0	0	0	11.0	0	0	D164N (GAT-AAT)	RSc1546	hypothetical protein
NC_003295	1664148	G-A	SNP	F	0	0	0	0	0	0	0	0	0	0	0	0	0	0	0	5.4	6.3	0	G8S (GGC-AGC)	RSc1552	hypothetical protein
NC_003295	1665988	G-A	SNP	F	0	0	0	0	0	0	5.7	0	0	0	0	0	0	0	0	0	0	0	P480P (CCG-CCA)	RSc1553	hypothetical protein
NC_003295	1685063	C-T	SNP	F	0	0	0	0	0	0	0	0	51.1	14.6	0	0	0	0	0	0	0	0	F150F (TTC-TTT)	RSc1568	short chain dehydrogenase
NC_003295	1697171	C-T	SNP	F	0	0	0	0	0	0	0	0	0	0	0	0	5.5	0	0	0	0	0	L62L (CTG-TTG)	pheT	phenylalanyl‑tRNA synthetase subunit beta
NC_003295	1699303	C-T	SNP	F	0	0	0	0	0	0	0	0	0	0	5.1	0	0	0	0	0	0	0	F772F (TTC-TTT)	pheT	phenylalanyl‑tRNA synthetase subunit beta
NC_003295	1703556	C-T	SNP	F	0	0	0	0	0	0	0	0	0	0	0	0	0	0	0	0	6.8	0	P360L (CCC-CTC)	dinP	DNA polymerase IV
NC_003295	1714966	GG-AA	SNP	F	0	0	0	33.7	80.1	85.4	100	100	100	100	100	100	100	100	100	100	100	100	coding (2027‑2028/2574nt)/S676F (TCC-TTT)	RSc1598	two‑component transmembrane sensor histidine kinase transcription regulator protein
NC_003295	1720645	C-T	SNP	F	0	0	0	0	22.2	0	0	0	0	0	0	0	0	0	0	0	0	0	A163A (GCC-GCT)	aceF	dihydrolipoamide acetyltransferase
NC_003295	1722204	G-A	SNP	F	0	0	0	0	0	0	0	0	6.2	25.7	16.6	7.4	0	0	0	0	0	0	E98K (GAA-AAA)	RSc1602	hypothetical protein
NC_003295	1732853	C-T	SNP	F	0	0	0	0	0	0	0	0	0	23.2	18.3	11.0	0	0	0	0	0	0	V236V (GTC-GTT)	RSc1611	hypothetical protein
NC_003295	1771273	C-T	SNP	F	0	0	0	0	0	0	0	0	44.3	17.6	0	0	0	0	0	0	0	0	E214K (GAG-AAG)	risS	oxidative stress resistance two‑component transmembrane sensor histidine kinase transcription regulator protein
NC_003295	1790595	G-A	SNP	F	0	0	0	0	0	0	0	0	0	0	7.3	6.9	0	0	0	0	0	0	S66L (TCG-TTG)	RSc1667	hypothetical protein
NC_003295	1796317	G-A	SNP	F	0	0	0	0	0	0	0	0	0	0	0	0	0	0	0	5.8	0	0	intergenic (+494/‑534)	RSc1677 +/+ RSc1678	hypothetical protein/hypothetical protein
NC_003295	1797128	T-G	SNP	F	0	0	0	0	0	0	0	0	0	0	0	0	0	0	0	0	5.7	0	V93G (GTC-GGC)	RSc1678	hypothetical protein
NC_003295	1799347	C-T	SNP	F	0	0	0	0	0	0	0	0	5.3	0	0	0	0	0	0	0	0	0	intergenic (+1016/‑1467)	RSc1680 +/+ RSc1681	phage phi‑105 holin‑like protein/hypothetical protein
NC_003295	1805966	G-A	SNP	F	0	0	0	0	0	0	7.5	43.8	85.9	97	100	100	100	100	100	100	100	100	Q101Q (CAG-CAA)	RSc1689	hypothetical protein
NC_003295	1811139	C-T	SNP	F	0	0	0	0	0	0	8.1	7.1	0	0	0	0	0	0	0	0	0	0	P98L (CCG-CTG)	RSc1693	putative tail fiber assembly protein
NC_003295	1811877	C-T	SNP	F	0	0	0	0	0	0	20.0	36.1	8.8	0	0	0	0	0	0	0	0	0	L146L (CTC-CTT)	RSc1694	phage HK022 GP18‑like protein
NC_003295	1821797	G-A	SNP	F	0	0	0	0	0	0	0	0	0	0	0	0	0	0	0	0	0	5.5	D222D (GAC-GAT)	RSc1705	hypothetical protein
NC_003295	1852850	C-T	SNP	F	0	0	0	0	0	0	5.5	0	0	0	0	0	0	0	0	0	0	0	P4P (CCG-CCA)	RSc1731	transmembrane ABC transporter protein
NC_003295	1881370	C-T	SNP	F	0	0	0	0	0	0	0	0	0	0	0	0	0	20.3	27.4	24.1	20.9	14.0	R350R (CGG-CGA)	RSc1757	lysine‑specific permease transmembrane protein
NC_003295	1888474	C-T	SNP	F	0	36.0	23.3	12.2	9.2	13.1	0	0	0	0	0	0	0	0	0	0	0	0	intergenic (+107/‑9)	RSc1761 +/+ RSc1762	acetyl‑CoA acetyltransferase/acyl‑CoA dehydrogenase oxidoreductase protein
NC_003295	1889143	C-T	SNP	F	0	0	0	0	0	0	0	0	0	0	0	0	16.0	19.0	16.8	12.1	17.7	13.6	P221S (CCC-TCC)	RSc1762	acyl‑CoA dehydrogenase oxidoreductase protein
NC_003295	1891447	G-A	SNP	F	0	0	0	0	0	0	0	0	5.8	49.2	81.9	89.6	100	100	100	100	100	100	V74V (GTG-GTA)	RSc1764	hypothetical protein
NC_003295	1903581	TCT-GCC / G-A	SNP	F	0	0	0	0	0	0	0	0	0	0	0	0	5.1	0	0	6.2	0	0	S674A (TCT-GCC)/V675I (GTC-ATC)	RSc1775	hemagglutinin‑related protein
NC_003295	1903757	T-C	SNP	F	0	0	0	0	0	0	0	0	0	0	0	7.0	0	0	0	0	5.2	0	T732T (ACT-ACC)	RSc1775	hemagglutinin‑related protein
NC_003295	1903778	C-T	SNP	F	0	0	0	5.7	0	0	0	0	0	0	0	0	0	0	0	0	0	0	N739N (AAC-AAT)	RSc1775	hemagglutinin‑related protein
NC_003295	1903796	G-C	SNP	F	0	0	0	0	0	0	0	0	0	0	0	0	5.4	0	0	7.1	0	0	V745V (GTG-GTC)	RSc1775	hemagglutinin‑related protein
NC_003295	1904066	C-T	SNP	F	0	0	0	0	0	0	0	0	5.3	0	0	0	0	0	0	5.3	5.0	0	T835T (ACC-ACT)	RSc1775	hemagglutinin‑related protein
NC_003295	1910310	G-A	SNP	F	0	0	0	0	0	0	0	0	0	0	0	0	0	0	0	10.4	11.3	30.6	D2917N (GAC-AAC)	RSc1775	hemagglutinin‑related protein
NC_003295	1911031	G-A	SNP	F	0	0	0	0	0	0	0	0	0	0	0	0	0	0	0	12.3	15.9	32.6	G3157E (GGA-GAA)	RSc1775	hemagglutinin‑related protein
NC_003295	1912353	T-C	SNP	F	0	0	0	0	0	0	0	0	0	49.4	79.1	83.3	100	100	100	100	100	100	intergenic (+166/‑550)	RSc1776 +/+ RSc1777	hypothetical protein/putative lipoprotein transmembrane
NC_003295	1953617	C-T	SNP	F	0	0	0	0	0	0	0	0	0	0	0	0	0	0	8.7	17.8	0	8.4	L1668L (CTG-CTA)	RSc1806	polyketide synthase protein
NC_003295	1990157	GG-AA	SNP	F	0	0	0	0	0	0	0	0	0	0	0	0	0	0	0	0	5.8	0	E194E (GAG-GAA)/V195I (GTC-ATC)	RSc1820	hypothetical protein
NC_003295	1991249	T-A	SNP	F	0	0	0	0	0	0	0	0	0	0	0	0	0	19.9	21.6	19.9	17.9	16.3	I86F (ATC-TTC)	RSc1822	maleate cis‑trans isomerase protein
NC_003295	1993031	G-A	SNP	F	0	0	0	0	0	0	0	0	9.0	0	0	0	0	0	0	0	0	0	A202A (GCC-GCT)	RSc1824	hypothetical protein
NC_003295	1994580	C-T	SNP	F	0	0	0	0	0	0	0	0	0	0	0	0	0	0	0	7.2	0	0	G83E (GGG-GAG)	RSc1825	putative dioxygenase oxidoreductase protein
NC_003295	1995724	C-T	SNP	F	0	0	0	0	0	0	0	0	0	0	0	0	0	0	5.4	0	0	0	W487* (TGG-TGA)	RSc1826	salicylyl‑CoA 5‑hydroxylase
NC_003295	2006453	G-A	SNP	F	0	0	0	0	0	0	0	0	0	0	6.8	10.3	6.8	0	0	0	0	0	V234V (GTC-GTT)	RSc1834	putative transmembrane protein
NC_003295	2018340	G-A	SNP	F	0	0	5.1	0	0	0	0	0	0	0	0	0	0	0	0	0	0	0	A122A (GCC-GCT)	RSc1839	hypothetical protein
NC_003295	2024554	G-A	SNP	F	0	0	0	0	0	0	0	0	0	0	0	0	0	0	0	0	8.7	9.3	I241I (ATC-ATT)	RSc1843	transposase
NC_003295	2036026	C-A	SNP	F	0	0	0	0	0	6.7	0	0	0	0	0	0	0	0	0	0	0	0	G260C (GGC-TGC)	RSc1853	multidrug resistance transmembrane protein
NC_003295	2047053	C-T	SNP	F	0	0	0	0	0	0	0	0	0	0	0	0	5.7	0	0	6.3	8.6	5.4	H469Y (CAT-TAT)	cysI2	sulfite reductase oxidoreductase protein
NC_003295	2047186	C-T	SNP	F	0	0	0	0	0	0	0	7.0	0	0	0	0	0	0	0	0	0	0	S513F (TCC-TTC)	cysI2	sulfite reductase oxidoreductase protein
NC_003295	2079995	C-T	SNP	F	0	0	0	0	0	0	8.3	0	0	0	0	0	0	0	0	0	0	0	E174E (GAG-GAA)	RSc1893	hypothetical protein
NC_003295	2080557	G-A	SNP	F	0	0	0	0	0	0	0	12.1	0	0	0	0	0	0	0	0	0	0	intergenic (‑41/+135)	RSc1893 -/- RSc1894	hypothetical protein/methyl‑accepting chemotaxis transducer transmembrane protein
NC_003295	2080579	G-A	SNP	F	0	0	0	0	0	0	0	0	0	0	7.8	7.5	0	0	0	0	0	0	intergenic (‑63/+113)	RSc1893 -/- RSc1894	hypothetical protein/methyl‑accepting chemotaxis transducer transmembrane protein
NC_003295	2085887	G-A	SNP	F	0	0	0	0	0	0	0	0	0	0	0	0	0	0	0	0	0	7.2	I47I (ATC-ATT)	RSc1897	hypothetical protein
NC_003295	2086985	G-A	SNP	F	0	0	0	0	0	0	0	0	0	11.0	8.8	9.5	0	0	0	0	0	0	S583F (TCC-TTC)	RSc1898	phage‑like protein
NC_003295	2089530	G-A	SNP	F	0	0	0	0	0	0	0	0	0	0	0	10.0	18.3	16.6	18.8	21.0	17.5	15.7	F25F (TTC-TTT)	RSc1902	hypothetical protein
NC_003295	2090409	G-A	SNP	F	0	0	0	0	0	0	0	0	0	0	0	0	0	0	0	0	5.2	0	intergenic (‑42/+75)	RSc1905 -/- RSc1906	hypothetical protein/hypothetical protein
NC_003295	2090775	A-C	SNP	F	0	0	0	0	0	0	0	0	61.9	18.1	0	0	0	0	0	0	0	0	K10T (AAA-ACA)	RSc1907	putative DNA‑binding repressor transcription regulator protein
NC_003295	2105630	G-A	SNP	F	0	0	0	0	0	0	0	0	0	12.3	0	0	0	0	0	0	0	0	Q208Q (CAG-CAA)	RSc1926	putative phage‑related transmembrane protein
NC_003295	2109861	G-A	SNP	F	0	0	0	0	0	5.4	0	0	0	0	0	0	0	0	0	0	0	0	intergenic (‑17/+80)	RSc1935 -/- RSc1936	bacteriophage protein/bacteriophage protein
NC_003295	2110508	GG-AA	SNP	F	0	0	0	0	0	0	0	0	0	0	0	0	0	0	0	8.3	17.0	22.6	S52F (TCC-TTT)	RSc1936	bacteriophage protein
NC_003295	2113989	G-A	SNP	F	0	0	0	0	0	0	0	0	5.0	22.0	23.8	11.5	0	0	0	0	0	0	D427N (GAC-AAC)	RSc1939	terminase (ATPase subunit) related protein
NC_003295	2116596	C-T	SNP	F	0	0	0	0	0	0	0	0	0	0	0	0	5.4	20.0	16.7	21.8	19.1	16.1	D429N (GAT-AAT)	RSc1942	hypothetical protein
NC_003295	2134730	C-T	SNP	F	0	45.7	24.0	13.2	10.6	12.5	0	0	0	0	0	0	0	0	0	0	0	0	P492L (CCG-CTG)	fumA	fumarate hydratase protein
NC_003295	2200092	CC-TT	SNP	F	0	0	0	0	0	0	0	0	0	0	0	0	0	0	0	0	0	5.5	A191V (GCC-GTT)	RSc2021	putative GST‑related protein
NC_003295	2217114	T-A	SNP	F	0	0	0	0	0	0	0	0	0	0	0	0	0	0	0	6.9	0	0	intergenic (‑44/+46)	RSc2043 -/- RSc2044	hypothetical protein/putative acyl‑CoA dehydrogenase oxidoreductase protein
NC_003295	2223000	G-C	SNP	F	0	0	0	0	0	0	0	0	0	0	0	8.3	0	0	0	0	0	0	S386C (TCC-TGC)	nuoM	NADH dehydrogenase subunit M
NC_003295	2246323	A-T	SNP	F	0	0	0	0	0	0	0	0	0	0	0	0	0	0	0	7.0	0	0	intergenic (‑85/+256)	leuA1 -/- pssA	2‑isopropylmalate synthase/putative CDP‑diacylglycerol‑‑serine O‑phosphatidyltransferase protein
NC_003295	2247034	A-G	SNP	F	0	0	0	0	0	0	0	0	0	19.9	33.7	12.3	0	0	0	0	0	0	Y141H (TAT-CAT)	pssA	putative CDP‑diacylglycerol‑‑serine O‑phosphatidyltransferase protein
NC_003295	2258413	C-T	SNP	F	0	0	0	0	0	0	0	0	0	0	0	0	0	0	0	0	5.3	0	L18L (CTC-CTT)	RSc2086	putative transcription regulator protein
NC_003295	2284699	G-A	SNP	F	0	0	0	0	0	15.3	0	0	0	0	0	0	0	0	0	0	0	0	G471G (GGC-GGT)	aldH	aldehyde dehydrogenase
NC_003295	2289451	G-C	SNP	F	0	0	0	0	0	0	5.9	0	0	0	0	0	0	0	0	0	0	0	L94L (CTC-CTG)	RSc2113	putative oxidoreductase protein
NC_003295	2297280	C-T	SNP	F	0	0	0	0	0	0	0	0	6.3	23.1	17.3	8.8	0	0	0	0	0	0	S59F (TCC-TTC)	RSc2120	hypothetical protein
NC_003295	2309259	G-A	SNP	F	0	0	0	0	0	0	0	0	0	7.9	0	0	0	0	0	0	0	0	F430F (TTC-TTT)	dalD	putative D‑arabinitol dehydrogenase oxidoreductase protein
NC_003295	2310921	C-T	SNP	F	0	0	0	0	0	0	11.3	0	0	0	0	0	0	0	0	0	0	0	E721K (GAG-AAG)	RSc2130	SKWP protein 6
NC_003295	2312182	G-A	SNP	F	0	0	0	0	0	0	0	0	0	0	0	0	0	0	0	0	13.7	7.6	L300L (CTC-CTT)	RSc2130	SKWP protein 6
NC_003295	2318044	C-G	SNP	F	0	0	0	0	0	0	0	0	11.8	26.2	18.8	9.9	0	0	0	0	0	0	I2M (ATC-ATG)	RSc2137	hypothetical protein
NC_003295	2324484	G-A	SNP	F	0	14.1	38.4	76.6	87.2	84.1	100	100	100	100	100	100	100	100	100	100	100	100	P56S (CCG-TCG)	RSc2141	hypothetical protein
NC_003295	2327981	C-T	SNP	F	0	5.9	0	0	0	0	0	0	0	0	0	0	0	0	0	0	0	0	R433R (CGG-CGA)	agaZ	putative tagatose 6‑phosphate kinase protein
NC_003295	2337681	G-A	SNP	F	0	0	0	0	0	0	0	8.8	0	0	0	0	0	0	0	0	0	0	intergenic (‑126/+338)	spoT -/- rpoZ	bifunctional (P)ppGpp synthetase II/guanosine‑3',5'‑bisdiphosphate 3'‑pyrophosphohydrolase/DNA‑directed RNA polymerase subunit omega
NC_003295	2347901	C-A	SNP	F	0	0	0	0	0	0	0	0	0	0	0	0	0	0	0	0	0	5.5	P38Q (CCA-CAA)	RSc2164	signal peptide protein
NC_003295	2383165	G-A	SNP	F	0	0	0	0	0	10.5	0	0	0	0	0	0	0	0	0	0	0	0	L155L (CTC-CTT)	RSc2201	putative signal peptide protein
NC_003295	2389930	CC-TT	SNP	F	0	0	0	0	0	0	0	0	0	0	0	0	0	0	8.0	6.5	0	0	V204I (GTC-ATC)/V203V (GTG-GTA)	dnaE	DNA polymerase III subunit alpha
NC_003295	2392550	A-T	SNP	F	0	0	0	0	0	5.2	0	0	0	0	0	0	0	0	0	0	0	0	I147N (ATC-AAC)	RSc2208	putative pirin‑like protein
NC_003295	2393058	C-T	SNP	F	0	0	0	0	0	0	9.8	28.8	78.7	92.6	100	100	100	100	100	100	100	100	intergenic (‑69/‑39)	RSc2208 -/+ RSc2209	putative pirin‑like protein/transcriptional regulator transcription regulator protein
NC_003295	2398676	CC-TT	SNP	F	0	0	0	0	0	0	0	0	5.9	0	0	0	0	0	0	0	0	0	G242R (GGG-AGG)/P241P (CCG-CCA)	RSc2214	hypothetical protein
NC_003295	2400756	G-A	SNP	F	0	0	0	0	6.5	11.2	0	0	0	0	0	0	0	0	0	0	0	0	V444V (GTC-GTT)	rpoD	RNA polymerase sigma factor RpoD
NC_003295	2409615	T-A	SNP	F	0	0	0	0	0	0	0	0	0	0	8.2	0	0	0	0	0	0	0	E271V (GAG-GTG)	dxs	1‑deoxy‑D‑xylulose‑5‑phosphate synthase
NC_003295	2409618	A-C	SNP	F	0	12.5	9.3	10.2	7.3	9.2	0	0	0	6.4	9.7	0	0	0	6.8	9.3	8.4	0	L270R (CTG-CGG)	dxs	1‑deoxy‑D‑xylulose‑5‑phosphate synthase
NC_003295	2411843	C-T	SNP	F	0	0	0	0	0	0	0	0	0	0	0	0	0	0	0	0	0	5.8	intergenic (‑178/‑155)	xseB -/+ RSc2224	exodeoxyribonuclease VII small subunit/dioxygenase alpha subunit
NC_003295	2419166	G-A	SNP	F	0	0	0	0	0	0	0	0	0	0	0	5.5	0	0	0	0	0	0	F737F (TTC-TTT)	polA	DNA polymerase I
NC_003295	2430604	C-T	SNP	F	0	0	0	0	0	0	0	0	0	22.4	15.1	11.6	0	0	0	0	0	0	I130I (ATC-ATT)	galU1	UTP‑‑glucose‑1‑phosphate uridylyltransferase protein
NC_003295	2455183	CC-TT	SNP	F	0	33.2	28.8	12.1	7.9	15.2	0	0	0	0	0	0	0	0	0	0	0	0	intergenic (‑304/‑60)/intergenic (‑305/‑59)	RSc2262 -/+ RSc2263	D‑amino acid dehydrogenase small subunit/lipoprotein
NC_003295	2464173	C-T	SNP	F	0	0	0	0	0	0	0	0	0	0	0	0	0	0	0	0	7.5	5.5	E349E (GAG-GAA)	RSc2273	hypothetical protein
NC_003295	2465216	CC-TT	SNP	F	0	0	0	0	0	0	0	0	0	0	0	0	0	0	0	6.4	5.3	0	G2R (GGG-AGG)/M1M (ATG-ATA)	RSc2273	hypothetical protein
NC_003295	2467370	T-G	SNP	F	0	0	0	0	0	0	0	0	0	0	11	0	0	0	0	0	0	0	E818D (GAA-GAC)	RSc2275	putative signal peptide protein
NC_003295	2476350	C-T	SNP	F	0	0	0	0	0	0	7.6	48.2	80.3	94.6	100	100	100	100	100	100	100	100	W193* (TGG-TAG)	RSc2282	hypothetical protein
NC_003295	2480995	T-G	SNP	F	0	0	0	0	0	0	0	5.3	0	0	0	0	0	0	0	0	0	0	D78A (GAC-GCC)	RSc2287	putative thiol:disulfide interchange protein
NC_003295	2487766	G-A	SNP	F	0	0	0	0	0	0	0	0	7.7	44.5	87.2	90.2	100	100	100	100	100	100	L230L (CTC-CTT)	RSc2294	hypothetical protein
NC_003295	2492517	C-T	SNP	F	0	0	0	0	0	0	0	0	0	0	0	0	0	0	0	5.7	0	0	G1837E (GGG-GAG)	RSc2297	putative signal peptide protein
NC_003295	2507913	G-A	SNP	F	0	0	0	0	0	0	0	0	0	0	17.5	29.0	82.2	100	100	100	100	100	V547V (GTC-GTT)	RSc2308	putative GSPE‑related protein
NC_003295	2510431	G-A	SNP	F	0	0	0	0	0	0	0	0	0	0	6.7	0	0	0	0	0	0	0	G111G (GGC-GGT)	RSc2309	putative GSPF‑related transmembrane protein
NC_003295	2511810	C-T	SNP	F	0	8.4	6.3	0	0	0	0	0	0	0	0	0	0	0	0	0	0	0	F68F (TTC-TTT)	RSc2311	putative two‑component sensor histidine kinase transcription regulator protein
NC_003295	2512757	G-T	SNP	F	0	0	0	0	0	0	0	8.3	0	0	0	0	0	0	0	0	0	0	*384L (TGA-TTA)	RSc2311	putative two‑component sensor histidine kinase transcription regulator protein
NC_003295	2524847	G-A	SNP	F	0	0	0	0	0	0	0	0	0	0	0	0	17.7	31.6	27.8	37.1	31.8	38.5	P140L (CCC-CTC)	RSc2324	putative transport transmembrane protein
NC_003295	2529372	CC-TT	SNP	F	0	0	0	0	0	0	0	0	0	0	0	0	0	0	6.8	0	0	0	intergenic (+105/‑85)/intergenic (+106/‑84)	RSc2328 +/+ RSc2329	signal peptide protein/hypothetical protein
NC_003295	2539425	G-A	SNP	F	0	0	0	0	0	0	0	0	0	0	0	0	0	5.9	6.0	7.4	0	0	I574I (ATC-ATT)	ftsK	cell division ftsk transmembrane protein
NC_003295	2557378	GAT-AAA	SNP	F	0	0	0	0	0	0	0	0	0	0	0	0	0	5.4	0	0	0	0	I203F (ATC-ATT)	hemC	porphobilinogen deaminase
NC_003295	2571950	C-T	SNP	F	0	15.0	17.2	10.7	5.5	10.9	0	0	0	0	0	0	0	0	0	0	0	0	W84* (TGG-TGA)	RSc2367	FDHD protein
NC_003295	2577021	G-A	SNP	F	0	0	0	0	0	0	7.7	40.1	80.8	94.4	100	100	100	100	100	100	100	100	S465F (TCC-TTC)	RSc2373	formate dehydrogenase large subunit
NC_003295	2583790	C-A	SNP	F	0	0	0	0	0	5.5	0	0	0	0	0	0	0	0	0	0	0	0	G106C (GGC-TGC)	mrp	MRP family ATP‑binding protein
NC_003295	2589540	G-A	SNP	F	0	0	0	0	0	0	0	0	0	6.7	0	0	0	0	0	0	0	0	L778L (CTC-CTT)	RSc2383	putative signal peptide protein
NC_003295	2609053	T-C	SNP	F	0	19.1	23.7	0	0	0	0	0	0	0	0	0	0	0	0	0	0	0	intergenic (‑195/‑352)	RSc2400 -/+ RSc2401	outer membrane receptor protein/hypothetical protein
NC_003295	2624096	G-A	SNP	F	0	0	0	0	0	0	0	11.7	52.7	14.4	0	0	0	0	0	0	0	0	P19S (CCC-TCC)	hpaF	putative 5‑carboxymethyl‑2‑hydroxymuconate DELTA‑isomerase protein
NC_003295	2660717	G-A	SNP	F	0	0	0	0	0	0	0	0	0	0	0	0	0	0	0	0	5.5	0	I108I (ATC-ATT)	purN	phosphoribosylglycinamide formyltransferase
NC_003295	2682093	C-T	SNP	F	0	0	0	0	0	5.4	0	0	0	0	0	0	0	0	0	0	0	0	S185F (TCT-TTT)	RSc2471	hypothetical protein
NC_003295	2688746	C-T	SNP	F	0	0	0	0	0	0	0	0	0	0	0	0	0	0	6.2	5.5	9.9	9.8	intergenic (‑9/+30)	RSc2481 -/- RSc2482	hypothetical protein/hypothetical protein
NC_003295	2709080	C-T	SNP	F	0	0	0	0	0	0	0	8.1	0	0	0	0	0	0	0	0	0	0	R155R (CGG-CGA)	RSc2502	hypothetical protein
NC_003295	2718853	C-T	SNP	F	0	0	0	0	0	0	0	0	0	0	0	0	0	7.6	12.5	13.4	14.2	17.9	A21A (GCC-GCT)	RSc2512	putative cyclohexadienyl dehydratase precursor signal peptide protein
NC_003295	2719927	C-T	SNP	F	0	0	0	0	6.2	16.5	9.0	0	0	0	0	0	0	0	0	0	0	0	D170N (GAC-AAC)	RSc2513	hypothetical protein
NC_003295	2784971	C-T	SNP	F	0	0	0	0	0	0	0	0	8.5	20.8	16.2	10.9	0	0	0	0	0	0	G444D (GGT-GAT)	trbL	putative conjugal transfer TRBL transmembrane protein
NC_003295	2792941	C-T	SNP	F	0	0	0	0	0	0	0	0	0	0	0	0	0	0	0	0	6.1	7.6	R372R (CGG-CGA)	traG	plasmid conjugation TRAG transmembrane protein
NC_003295	2810908	G-A	SNP	F	0	0	0	0	0	0	0	12.4	0	0	0	0	0	0	0	0	0	0	P102L (CCT-CTT)	RSc2608	hypothetical protein
NC_003295	2814498	GG-AA	SNP	F	0	0	0	0	0	0	10.3	7.0	0	0	0	0	0	0	0	0	0	0	P41F (CCC-TTC)	RSc2613	hypothetical protein
NC_003295	2816161	G-A	SNP	F	0	0	0	0	0	0	0	0	0	14.4	29.6	19.0	0	0	0	0	0	0	A8A (GCC-GCT)	RSc2614	hypothetical protein
NC_003295	2818913	C-T	SNP	F	0	0	0	0	0	0	0	0	0	0	0	0	0	0	0	5.6	5.9	6.7	intergenic (‑11/+70)	RSc2617 -/- RSc2618	hypothetical protein/homologue to gene 32 protein of F plasmid
NC_003295	2821598	G-A	SNP	F	0	0	0	0	0	0	0	0	0	0	0	0	0	0	0	0	0	17.0	E414K (GAG-AAG)	RSc2619	hypothetical protein
NC_003295	2821660	T-C	SNP	F	0	0	0	0	0	5.9	0	0	0	0	0	0	0	0	0	0	0	0	F434F (TTT-TTC)	RSc2619	hypothetical protein
NC_003295	2821833	C-T	SNP	F	0	0	0	0	0	0	0	0	0	8.1	0	0	0	0	0	0	0	0	S492F (TCT-TTT)	RSc2619	hypothetical protein
NC_003295	2822405	T-A	SNP	F	0	0	0	0	0	0	0	0	5	44	87.8	89.1	97.7	97.6	100	100	100	100	Y683N (TAT-AAT)	RSc2619	hypothetical protein
NC_003295	2823863	G-A	SNP	F	0	0	0	0	0	7.4	0	0	0	0	0	0	0	0	0	0	0	0	F247F (TTC-TTT)	RSc2621	hypothetical protein
NC_003295	2823889	C-A	SNP	F	0	0	0	0	0	0	8.8	35.5	83.8	93.8	100	100	100	100	100	100	100	100	E239* (GAG-TAG)	RSc2621	hypothetical protein
NC_003295	2829786	C-T	SNP	F	0	0	0	48.4	78.6	82.5	100	100	100	100	100	100	100	100	100	100	100	100	A214V (GCC-GTC)	RSc2626	putative hydrolase protein
NC_003295	2870942	C-T	SNP	F	0	0	0	0	0	0	0	0	0	0	0	0	0	0	0	0	0	12.0	intergenic (+95/+29)	aroG1 +/- RSc2661	phospho‑2‑dehydro‑3‑deoxyheptonate aldolase/putative transcription regulator protein
NC_003295	2906338	C-T	SNP	F	0	0	0	0	0	0	8.5	0	0	0	0	0	0	0	0	0	0	0	E72K (GAA-AAA)	RSc2699	hypothetical protein
NC_003295	2906798	C-T	SNP	F	0	0	0	0	0	0	0	0	0	0	0	0	8.1	17.8	19.9	17.9	9.1	9.2	intergenic (‑247/+1092)	RSc2699 -/- RSc2700	hypothetical protein/hypothetical protein
NC_003295	2914157	C-T	SNP	F	0	0	0	0	0	0	0	0	0	10.6	6.7	0	0	0	0	0	0	0	S324L (TCA-TTA)	RSc2709	hypothetical protein
NC_003295	2937916	G-A	SNP	F	0	0	0	0	0	7.2	0	0	0	0	0	0	0	0	0	0	0	0	intergenic (‑21/‑274)	RSc2729 -/+ pntAa	putative ferrichrome‑iron receptor protein/NAD(P) transhydrogenase alpha subunit
NC_003295	2945155	G-A	SNP	F	20.7	0	0	0	0	0	0	0	0	0	0	0	0	0	0	0	0	0	G109R (GGG-AGG)	phcS	transmembrane sensor histidine kinase transcription regulator protein
NC_003295	2963428	G-A	SNP	F	0	0	0	0	0	0	0	0	0	0	0	0	6.5	20.8	19.6	19.6	21.9	15.0	T227T (ACC-ACT)	dgoAb	putative galactonate dehydratase protein
NC_003295	2966675	C-T	SNP	F	0	0	0	0	0	0	0	0	0	0	0	0	0	18.4	19.6	19.6	18.5	24.3	W215* (TGG-TGA)	RSc2755	hypothetical protein
NC_003295	2970811	G-A	SNP	F	0	0	0	0	0	0	6.7	0	0	0	0	0	0	0	0	0	0	0	F35F (TTC-TTT)	araF	L‑arabinose ABC transporter periplasmic‑binding protein
NC_003295	2978538	G-A	SNP	F	0	0	0	0	0	0	0	0	0	0	0	0	0	0	0	9.0	7.0	0	P493S (CCG-TCG)	maeB2	malic enzyme
NC_003295	2988082	A-G	SNP	F	0	0	0	0	0	0	0	0	0	0	0	0	5.3	23.7	20.7	13.8	17.6	17.2	V177A (GTG-GCG)	aroE	shikimate 5‑dehydrogenase
NC_003295	2993757	T-C	SNP	F	0	0	0	0	0	0	0	0	0	0	0	0	0	17.5	19.1	15.9	21.8	19.1	E223E (GAA-GAG)	mpl	UDP‑N‑acetylmuramate:L‑alanyl‑gamma‑D‑glutamyl‑ meso‑ diaminopimelate ligase transmembrane protein
NC_003295	3002423	C-T	SNP	F	0	0	0	0	0	0	0	0	0	0	0	0	0	0	0	5.7	0	0	T270T (ACC-ACT)	RSc2791	putative sugar kinase transferase protein
NC_003295	3009537	T-G	SNP	F	0	0	0	0	0	0	0	0	0	0	0	0	0	0	0	10.0	16.0	28.2	V400G (GTG-GGG)	RSc2799	putative methyl‑accepting chemotaxis transmembrane protein
NC_003295	3028727	G-A	SNP	F	0	0	0	0	0	0	0	0	0	0	8.5	5.6	0	0	0	0	0	0	P105L (CCG-CTG)	RSc2815	putative signal peptide protein
NC_003295	3035116	G-C	SNP	F	0	0	0	0	0	0	0	0	0	0	0	0	0	5.7	9.9	15.6	21.3	31.0	intergenic (‑5/+33)	rpmA -/- rplU	50S ribosomal protein L27/50S ribosomal protein L21
NC_003295	3049926	C-T	SNP	F	0	0	0	0	0	0	0	0	0	6.1	20.2	30.1	78.6	100	100	100	100	100	K301K (AAG-AAA)	RSc2835	putative transmembrane protein
NC_003295	3117136	G-A	SNP	F	0	0	0	0	0	0	0	0	0	0	0	0	0	0	0	0	7.1	9.6	P256L (CCG-CTG)	RSc2889	hypothetical protein
NC_003295	3123587	C-T	SNP	F	0	0	0	0	0	0	0	0	0	20.7	26.3	40.6	17.5	0	0	0	0	0	L93F (CTC-TTC)	RSc2894	hypothetical protein
NC_003295	3143738	G-A	SNP	F	0	0	0	0	0	0	7.1	44.1	80.9	93.1	100	100	100	100	100	100	100	100	P15P (CCC-CCT)	cyoB1	transmembrane cytochrome O ubiquinol oxidase subunit I
NC_003295	3204101	C-G	SNP	F	0	0	0	0	0	0	0	0	0	0	0	0	0	0	0	5.4	0	0	P386P (CCG-CCC)	pilQ	fimbrial type‑4 assembly signal peptide protein
NC_003295	3216970	G-A	SNP	F	0	0	0	0	0	0	4	37.0	84.0	95	100	100	100	100	100	100	100	100	F379F (TTC-TTT)	RSc2985	putative transmembrane cytochrome C‑type biogenesis transmembrane protein
NC_003295	3220278	G-A	SNP	F	0	0	0	0	0	0	6.7	0	0	0	0	0	0	0	0	0	0	0	intergenic (‑62/+126)	RSc2986 -/- RSc2987	putative cytochrome C‑type biogenesis transmembrane protein/oxidoreductase cytochrome C‑type signal peptide protein
NC_003295	3224421	AG-GA	SNP	F	0	0	0	0	0	0	0	6.4	0	0	0	0	0	0	0	0	0	0	F199L (TTT-CTT)/T198T (ACC-ACT)	dsbD	thiol:disulfide interchange transmembrane protein
NC_003295	3226692	G-A	SNP	F	0	0	0	0	0	0	0	7.0	0	0	0	0	0	0	0	0	0	0	I120I (ATC-ATT)	rpoA	DNA‑directed RNA polymerase subunit alpha
NC_003295	3229763	G-A	SNP	F	0	0	0	0	0	0	6.3	33.9	80.9	96	100	100	100	100	100	100	100	100	F305F (TTC-TTT)	secY	preprotein translocase subunit SecY
NC_003295	3247298	C-A	SNP	F	0	0	0	0	0	0	0	0	0	0	0	0	0	0	0	0	9.4	5.3	G50V (GGC-GTC)	recQ	ATP‑dependent DNA helicase protein
NC_003295	3252627	C-T	SNP	F	0	0	0	0	0	0	0	0	0	0	5.6	0	0	0	0	0	0	0	P1232P (CCG-CCA)	RSc3030	putative signal peptide protein
NC_003295	3305630	C-T	SNP	F	0	0	0	0	0	0	0	0	0	0	0	9.9	10.3	25.4	25.5	39	33	26.6	P718P (CCG-CCA)	RSc3068	hypothetical protein
NC_003295	3332405	T-G	SNP	F	0	0	0	0	0	0	0	0	0	0	5.4	0	0	0	0	0	0	0	intergenic (+48/‑75)	RSc3094 +/+ RSc3095	hypothetical protein/putative serine‑rich protein
NC_003295	3352473	G-A	SNP	F	0	0	0	0	0	0	0	0	0	0	7.1	6.2	6.9	0	0	0	0	0	Q763Q (CAG-CAA)	gspD	general secretory pathway D transmembrane protein
NC_003295	3364446	G-A	SNP	F	0	0	0	0	0	0	0	0	0	5.7	0	0	0	0	0	0	0	0	E1014E (GAG-GAA)	RSc3122	indolepyruvate ferredoxin oxidoreductase
NC_003295	3403774	C-T	SNP	F	0	0	0	0	0	0	5.8	0	0	0	0	0	0	0	0	0	0	0	F652F (TTC-TTT)	RSc3151	putative tryptophan 2‑monooxygenase oxidoreductase protein
NC_003295	3403814	G-C	SNP	F	0	0	0	0	0	0	7.3	0	0	0	0	0	0	0	0	0	0	0	E666Q (GAA-CAA)	RSc3151	putative tryptophan 2‑monooxygenase oxidoreductase protein
NC_003295	3405125	G-A	SNP	F	0	0	0	0	0	0	0	0	0	0	0	0	0	0	0	5.7	0	5.4	H452Y (CAT-TAT)	RSc3153	hypothetical protein
NC_003295	3405216	C-T	SNP	F	0	0	0	0	12.4	26.0	68.3	100	100	100	100	100	100	100	100	100	100	100	E421E (GAG-GAA)	RSc3153	hypothetical protein
NC_003295	3422822	C-T	SNP	F	0	0	0	0	0	0	0	0	0	0	0	0	0	0	0	0	6.8	0	R435W (CGG-TGG)	RSc3163	TPR domain protein
NC_003295	3422911	C-T	SNP	F	0	0	0	0	0	0	7.9	38.3	82.4	95	100	100	100	100	100	100	100	100	F464F (TTC-TTT)	RSc3163	TPR domain protein
NC_003295	3425945	G-A	SNP	F	0	0	0	0	0	0	0	9.6	0	0	0	0	0	0	0	0	0	0	V84V (GTG-GTA)	cysC1	adenylylsulfate kinase
NC_003295	3426786	C-T	SNP	F	0	0	0	0	0	6.1	0	0	0	0	0	0	0	0	0	0	0	0	E186K (GAG-AAG)	RSc3167	hypothetical protein
NC_003295	3437412	G-A	SNP	F	0	0	0	0	0	0	0	0	0	0	9.1	9.2	0	0	0	0	0	0	intergenic (‑19/+965)	RSc3178 -/- RSc3179	putative ATP binding protein/transposase
NC_003295	3437592	C-T	SNP	F	0	0	0	0	0	0	0	0	10.7	28.0	22.6	11.2	0	0	0	0	0	0	intergenic (‑199/+785)	RSc3178 -/- RSc3179	putative ATP binding protein/transposase
NC_003295	3438704	G-A	SNP	F	0	0	0	0	0	0	0	0	0	5.8	8.8	20.4	0	0	0	0	0	0	L255L (CTC-CTT)	RSc3179	transposase
NC_003295	3439240	G-A	SNP	F	0	0	0	0	0	0	6.9	35.7	78.5	91.7	100	100	100	100	100	100	100	100	H77Y (CAC-TAC)	RSc3179	transposase
NC_003295	3440094	C-T	SNP	F	0	0	0	0	0	0	6.8	0	0	0	0	0	0	0	0	0	0	0	E140K (GAG-AAG)	RSc3181	putative signal peptide protein
NC_003295	3440368	T-C	SNP	F	0	12.9	21.7	5.7	0	0	0	0	0	0	0	0	0	0	0	0	0	0	Q48Q (CAA-CAG)	RSc3181	putative signal peptide protein
NC_003295	3445948	C-T	SNP	F	0	0	0	0	0	0	0	0	0	0	0	0	0	15.6	16.0	15.4	13.0	16.8	intergenic (‑353/+44)	RSc3185 -/- RSc3186	hypothetical protein/hypothetical protein
NC_003295	3446100	C-T	SNP	F	0	0	0	0	0	0	0	0	0	0	0	0	0	0	0	5.5	5.5	0	V111V (GTG-GTA)	RSc3186	hypothetical protein
NC_003295	3446354	G-A	SNP	F	0	0	0	0	0	0	0	0	0	0	0	7.8	0	0	0	8.4	5.7	5.3	L27F (CTT-TTT)	RSc3186	hypothetical protein
NC_003295	3452309	CC-TT	SNP	F	0	12.3	34.0	77.0	85.4	84.7	100	100	100	100	100	100	100	100	100	100	100	100	coding (2746‑2747/8256nt)/G916N (GGT-AAT)	RSc3188	putative hemagglutinin‑related protein
NC_003295	3453118	G-C	SNP	F	0	0	0	0	0	0	0	0	0	0	0	0	20.5	34.5	32.4	36.8	37.6	40.6	A646A (GCC-GCG)	RSc3188	putative hemagglutinin‑related protein
NC_003295	3461721	C-T	SNP	F	0	11.2	0	0	0	0	0	0	0	0	0	0	0	0	0	0	0	0	L9L (CTC-CTT)	RSc3200	hypothetical protein
NC_003295	3461891	+AATGGTTG	Insertion	F	0	0	0	0	0	0	0	0	47.9	0	0	0	0	0	0	0	0	0	coding (197/222nt)	RSc3200	hypothetical protein
NC_003295	3475716	G-A	SNP	F	0	0	0	0	0	0	0	0	0	0	0	0	10.3	18.0	16.9	13.4	16.7	22.5	intergenic (‑34/+420)	RSc3215 -/- RSc3216	hypothetical protein/hypothetical protein
NC_003295	3480685	G-A	SNP	F	0	0	0	0	0	0	0	0	9.8	29.5	19.2	11.3	0	0	0	0	0	0	L356L (CTC-CTT)	RSc3219	putative transmembrane protein
NC_003295	3483412	C-T	SNP	F	0	0	0	43.0	82.2	90.6	100	100	100	100	100	100	100	100	100	100	100	100	P27L (CCA-CTA)	tISRso1	transposase
NC_003295	3487207	C-T	SNP	F	0	0	0	0	0	0	6	28.5	77.1	91.7	100	100	100	100	100	100	100	100	E7K (GAA-AAA)	RSc3226	hypothetical protein
NC_003295	3487467	CC-TT	SNP	F	0	11.8	32.4	79.2	85.0	86.5	100	100	100	100	100	100	100	100	100	100	100	100	coding (426‑427/465nt)/A143T (GCG-ACG)/L142L (CTG-CTA)	RSc3228	putative bacteriophage‑related protein
NC_003295	3492882	C-T	SNP	F	0	0	0	0	0	0	0	0	0	0	0	0	0	0	6.2	5.8	0	0	G50S (GGC-AGC)	RSc3234	hypothetical protein
NC_003295	3493740	CC-AG	SNP	F	0	0	0	0	0	0	7.9	38.4	82.4	95	100	100	100	100	100	100	100	100	coding (191‑192/906nt)/R64P (CGG-CCT)	RSc3235	hypothetical protein
NC_003295	3513905	G-A	SNP	F	0	0	0	0	0	0	0	0	43.7	17.4	0	0	0	0	0	0	0	0	L33L (CTC-CTT)	RSc3260	cytochrome C transmembrane protein
NC_003295	3516633	C-G	SNP	F	0	0	0	0	0	0	7.3	0	0	0	0	0	0	0	0	0	0	0	A39A (GCG-GCC)	RSc3263	putative signal peptide protein
NC_003295	3552590	G-C	SNP	F	12.8	11.7	11.2	7.8	14.1	13.5	12.2	11.2	11.9	14.1	10.4	13.8	13.5	10.4	11.3	13.9	9.0	16.2	intergenic (+567/‑135)	sdaA2 +/+ RSc3297	L‑serine dehydratase/hypothetical protein
NC_003295	3576098	G-A	SNP	F	0	0	0	0	0	0	0	0	0	0	0	0	16.5	17.2	17.9	12.8	18.2	20.0	P103P (CCC-CCT)	RSc3314	hypothetical protein
NC_003295	3576319	C-T	SNP	F	0	0	0	0	0	0	0	0	0	0	0	0	0	0	0	0	0	13.2	G30S (GGC-AGC)	RSc3314	hypothetical protein
NC_003295	3580658	G-A	SNP	F	0	0	0	0	0	0	6.4	0	0	0	0	0	0	0	0	0	0	0	F237F (TTC-TTT)	atpD	F0F1 ATP synthase subunit beta
NC_003295	3596858	G-A	SNP	F	0	0	0	0	0	0	0	0	40.1	13.1	0	0	0	0	0	0	0	0	S22L (TCG-TTG)	RSc3334	transcription regulator protein
NC_003295	3640991	G-A	SNP	F	0	12.8	37.9	71.6	87.7	87.0	100	100	100	100	100	100	100	100	100	100	100	100	V88V (GTG-GTA)	RSc3379	putative transmembrane protein
NC_003295	3651619	C-T	SNP	F	0	0	0	0	0	0	0	0	9.9	0	0	0	0	0	0	0	0	0	intergenic (+401/‑512)	RSc3386 +/+ RSc3387	putative outermembrane signal peptide protein/two‑component response regulator transcription regulator protein
NC_003295	3652013	GG-AA	SNP	F	0	0	0	0	0	0	0	0	0	0	0	0	0	0	0	0	8.3	0	intergenic (+795/‑118)/intergenic (+796/‑117)	RSc3386 +/+ RSc3387	putative outermembrane signal peptide protein/two‑component response regulator transcription regulator protein
NC_003295	3654872	C-A	SNP	F	0	10.2	32.3	78.9	83.2	85.8	100	100	100	100	100	100	100	100	100	100	100	100	intergenic (‑263/‑28)	RSc3389 -/+ RSc3390	hypothetical protein/porin signal peptide protein
NC_003295	3673636	G-A	SNP	F	0	0	0	0	0	0	0	0	0	14.6	8.9	0	0	0	0	0	0	0	E683K (GAG-AAG)	RSc3401	hypothetical protein
NC_003295	3675349	C-T	SNP	F	0	0	0	0	0	0	0	0	0	0	0	0	0	0	0	0	5.5	7.8	P1254S (CCC-TCC)	RSc3401	hypothetical protein
NC_003295	3694117	G-A	SNP	F	0	0	0	0	0	0	0	11.7	0	0	0	0	0	0	0	0	0	0	E171K (GAG-AAG)	RSc3417	hypothetical protein
NC_003295	3694593	G-A	SNP	F	0	0	0	0	0	0	0	10.4	0	0	0	0	0	0	0	0	0	0	T67T (ACC-ACT)	RSc3419	hypothetical protein
NC_003295	3700433	G-A	SNP	F	0	0	0	0	0	0	0	0	0	0	0	0	0	5.1	0	0	0	0	P90S (CCC-TCC)	RSc3428	hypothetical protein
NC_003295	3707056	C-T	SNP	F	0	0	0	0	0	10.6	5.9	0	0	0	0	0	0	0	0	0	0	0	H411Y (CAC-TAC)	RSc3436	hypothetical protein
NC_003295	3707102	GG-AA	SNP	F	0	0	0	0	0	0	0	0	0	0	5.1	0	0	0	0	0	0	0	G426E (GGG-GAA)	RSc3436	hypothetical protein
NC_003296	27231	G-T	SNP	F	0	0	0	0	0	0	0	0	0	5.3	5.2	0	0	0	0	0	0	0	K141N (AAG-AAT)	RSp0023	putative signal peptide protein
NC_003296	50162	G-A	SNP	F	0	0	0	0	0	0	0	0	47.8	16.5	0	0	0	0	0	0	0	0	V395M (GTG-ATG)	sdaA1	L‑serine dehydratase
NC_003296	51534	G-A	SNP	F	0	0	0	0	0	0	0	0	0	0	0	6.5	21.9	28.0	28.8	36.8	36.5	42.8	E385K (GAG-AAG)	soxB1	sarcosine oxidase subunit beta
NC_003296	57505	G-A	SNP	F	0	0	0	0	0	0	36.7	42.7	15.7	0	0	0	0	0	0	0	0	0	intergenic (+69/+15)	RSp0051 +/- RSp0052	porin signal peptide protein/metabolite transporter
NC_003296	58019	G-C	SNP	F	0	0	0	0	0	0	0	0	0	0	0	0	0	0	0	0	5.8	0	S311C (TCC-TGC)	RSp0052	metabolite transporter
NC_003296	59808	G-A	SNP	F	0	0	0	0	0	0	0	0	8.5	45.5	76.2	90.3	100	100	100	100	100	100	G196S (GGC-AGC)	fdhA	glutathione‑independent formaldehyde dehydrogenase oxidoreductase protein
NC_003296	64837	G-A	SNP	F	0	31.1	23.5	13.9	9.0	14.7	0	0	0	0	0	0	0	0	0	0	0	0	V140I (GTC-ATC)	RSp0057	hypothetical protein
NC_003296	72898	G-A	SNP	F	0	0	0	0	0	0	0	0	0	0	0	0	0	0	0	0	5.0	0	E204K (GAA-AAA)	RSp0063	ferredoxin oxidoreductase protein
NC_003296	73081	G-A	SNP	F	0	0	0	0	0	0	0	0	0	0	0	0	0	5.4	0	0	0	0	E265K (GAG-AAG)	RSp0063	ferredoxin oxidoreductase protein
NC_003296	73095	C-T	SNP	F	0	0	0	0	0	0	0	0	0	0	0	0	0	0	0	0	9.8	5.6	F269F (TTC-TTT)	RSp0063	ferredoxin oxidoreductase protein
NC_003296	75689	T-A	SNP	F	0	0	0	0	0	0	6.2	0	0	0	0	0	0	0	0	0	0	0	intergenic (‑326/‑141)	purU2 -/+ opuA	formyltetrahydrofolate deformylase/putative glycine betaine/L‑proline ATP‑binding ABC transporter protein
NC_003296	75709	CC-TT	SNP	F	0	0	0	0	0	0	5.3	0	0	0	0	0	0	0	0	0	0	0	intergenic (‑346/‑121)/intergenic (‑347/‑120)	purU2 -/+ opuA	formyltetrahydrofolate deformylase/putative glycine betaine/L‑proline ATP‑binding ABC transporter protein
NC_003296	76564	C-T	SNP	F	0	0	0	0	0	0	0	0	0	0	0	0	0	0	0	0	5.6	5.5	V245V (GTC-GTT)	opuA	putative glycine betaine/L‑proline ATP‑binding ABC transporter protein
NC_003296	82442	C-T	SNP	F	0	0	0	0	0	0	11.0	0	0	0	0	0	0	0	0	0	0	0	P756S (CCG-TCG)	RSp0070	putative formate dehydrogenase oxidoreductase protein
NC_003296	82882	G-A	SNP	F	0	0	0	0	0	0	6.1	0	0	0	0	0	0	0	0	0	0	0	intergenic (+411/+64)	RSp0070 +/- RSp0071	putative formate dehydrogenase oxidoreductase protein/hypothetical protein
NC_003296	84490	G-A	SNP	F	0	0	0	0	0	0	0	0	0	0	7.5	7.0	0	0	0	0	0	0	E54K (GAA-AAA)	RSp0074	putative signal peptide protein
NC_003296	90903	C-T	SNP	F	0	0	0	0	0	0	0	6.0	0	0	0	0	0	0	0	0	0	0	F194F (TTC-TTT)	RSp0081	hypothetical protein
NC_003296	93920	GG-AA	SNP	F	0	0	0	0	6.2	19.1	10.4	0	0	0	0	0	0	0	0	0	0	0	G480N (GGC-AAC)	RSp0085	putative RHS‑related protein
NC_003296	100872	C-T	SNP	F	0	69.5	56.7	19.4	13.9	14.5	0	0	0	0	0	0	0	0	0	0	0	0	P82S (CCA-TCA)	RSp0092	hypothetical protein
NC_003296	102555	G-A	SNP	F	0	0	0	0	0	0	0	0	0	0	0	0	0	0	0	6.7	0	0	G87E (GGA-GAA)	RSp0095	hypothetical protein
NC_003296	112743	G-A	SNP	F	0	0	0	0	0	0	0	0	7.2	52.1	84.8	89.0	100	100	100	100	100	100	V150M (GTG-ATG)	RSp0101	hypothetical protein
NC_003296	114478	G-A	SNP	F	0	0	0	0	0	0	0	0	5.8	17.4	23.4	11.0	0	0	0	0	0	0	intergenic (+237/‑245)	RSp0102 +/+ RSp0103	putative insertion sequence/putative VGR‑related protein
NC_003296	117223	C-T	SNP	F	0	0	0	48.4	81.5	84.2	100	100	100	100	100	100	100	100	100	100	100	100	P834L (CCC-CTC)	RSp0103	putative VGR‑related protein
NC_003296	123558	T-A	SNP	F	0	0	0	0	0	0	4	38.7	77.7	95	100	100	100	100	100	100	100	100	intergenic (‑92/‑76)	RSp0107 -/+ RSp0108	putative transport transmembrane protein/putative transcription regulator protein
NC_003296	138698	C-T	SNP	F	0	0	0	0	0	0	9.2	36.6	76.6	96	100	100	100	100	100	100	100	100	E297K (GAG-AAG)	acnA2	aconitate hydratase
NC_003296	142292	C-T	SNP	F	0	0	0	0	0	0	0	0	0	0	0	0	0	0	0	0	0	5.0	V105V (GTC-GTT)	prpR	putative propionate catabolism operon regulatory transcription regulator protein
NC_003296	191263	C-T	SNP	F	0	0	6.2	8.7	0	0	0	0	0	0	0	0	0	0	0	0	0	0	V309I (GTC-ATC)	RSp0164	hypothetical protein
NC_003296	197370	G-T	SNP	F	0	0	0	0	0	0	0	0	6.7	25.5	14	10.8	0	0	0	0	0	0	intergenic (‑4955/+10442)	RSp0165 -/- cysC2	hypothetical protein/adenylylsulfate kinase
NC_003296	200983	GT-AA	SNP	F	0	0	0	0	0	0	0	0	0	0	0	0	0	0	0	6.6	11.3	8.6	intergenic (‑8568/+6829)/intergenic (‑8570/+6827)	RSp0165 -/- cysC2	hypothetical protein/adenylylsulfate kinase
NC_003296	202618	G-A	SNP	F	0	0	0	0	0	0	0	0	0	0	0	0	0	0	0	0	0	7.4	intergenic (‑10203/+5194)	RSp0165 -/- cysC2	hypothetical protein/adenylylsulfate kinase
NC_003296	204535	A-T	SNP	F	0	0	0	0	0	0	0	0	0	0	0	5.7	23.3	28.3	25.9	36.6	39.2	43.4	intergenic (‑12120/+3277)	RSp0165 -/- cysC2	hypothetical protein/adenylylsulfate kinase
NC_003296	204604	C-T	SNP	F	0	0	0	0	0	0	0	9.7	0	0	0	0	0	0	0	0	0	0	intergenic (‑12189/+3208)	RSp0165 -/- cysC2	hypothetical protein/adenylylsulfate kinase
NC_003296	210508	T-C	SNP	F	0	0	0	0	0	5.9	0	0	0	0	0	0	0	0	0	0	0	0	L199P (CTG-CCG)	RSp0168	hypothetical protein
NC_003296	212430	T-A	SNP	F	0	0	0	0	0	0	0	0	0	0	0	0	0	0	0	5.7	0	0	intergenic (+248/‑549)	RSp0171 +/+ RSp0172	hypothetical protein/hypothetical protein
NC_003296	223234	G-A	SNP	F	0	0	0	48.3	78.8	85.7	100	100	100	100	100	100	100	100	100	100	100	100	E164K (GAG-AAG)	RSp0178	hypothetical protein
NC_003296	245822	C-T	SNP	F	0	5.3	0	0	0	0	0	0	0	0	0	0	0	0	0	0	0	0	E353K (GAG-AAG)	RSp0200	putative aminotransferase protein
NC_003296	264166	T-A	SNP	F	0	0	0	0	0	0	0	0	0	0	12.9	0	0	0	0	0	0	0	E135V (GAG-GTG)	amn	AMP nucleosidase
NC_003296	266930	C-T	SNP	F	0	0	0	0	0	0	0	0	48.2	14.9	0	0	0	0	0	0	0	0	S673S (TCC-TCT)	RSp0215	hypothetical protein
NC_003296	268416	C-T	SNP	F	0	0	0	0	0	0	7.5	0	0	0	0	0	0	0	0	0	0	0	G448E (GGA-GAA)	RSp0216	serine/threonine‑protein kinase
NC_003296	271344	C-G	SNP	F	0	0	0	0	0	0	0	7.6	0	0	0	0	0	0	0	0	0	0	E149Q (GAA-CAA)	RSp0218	hypothetical protein
NC_003296	271832	G-A	SNP	F	0	0	0	0	0	0	0	0	0	6.5	0	0	0	0	0	0	0	0	intergenic (‑44/‑1111)	RSp0218 -/+ RSp0219	hypothetical protein/hypothetical protein
NC_003296	275216	C-T	SNP	F	0	0	0	0	0	0	0	0	0	0	0	0	0	0	7.6	0	0	0	A284A (GCG-GCA)	RSp0220	two‑component transmembrane sensor histidine kinase transcription regulator protein
NC_003296	276808	T-G	SNP	F	0	0	0	0	0	0	0	0	0	0	10.1	0	0	0	0	0	0	0	Q122P (CAG-CCG)	RSp0221	transcription regulator protein
NC_003296	284657	C-T	SNP	F	0	0	0	0	0	0	5.8	0	0	0	0	0	0	0	0	0	0	0	R498R (CGG-CGA)	RSp0228	putative phenol‑degradative gene regulator transcription regulator protein
NC_003296	289054	C-T	SNP	F	0	0	0	0	0	0	7.4	0	0	0	0	0	0	0	0	0	0	0	P48L (CCC-CTC)	RSp0231	putative signal peptide protein
NC_003296	289090	CC-TT	SNP	F	0	0	0	0	0	0	0	0	0	9.9	0	0	0	0	0	0	0	0	S60F (TCC-TTT)	RSp0231	putative signal peptide protein
NC_003296	291865	G-A	SNP	F	0	0	0	0	0	0	0	0	0	8.0	0	0	0	0	0	0	0	0	F7F (TTC-TTT)	RSp0233	hydrolase transmembrane protein
NC_003296	301401	C-A	SNP	F	0	0	0	0	0	0	0	0	8.5	26.7	16.5	9.1	0	0	0	0	0	0	G397V (GGC-GTC)	glgX	glycogen operon protein GlgX
NC_003296	309690	C-T	SNP	F	0	0	0	0	0	0	0	0	0	6.0	26.6	27.1	78.6	93.5	100	100	100	100	E968K (GAA-AAA)	RSp0241	putative alpha‑amylase‑related protein
NC_003296	316991	C-G	SNP	F	0	0	0	0	0	0	0	0	0	0	0	0	0	0	0	0	7.4	10.3	E367Q (GAA-CAA)	RSp0244	outer membrane hemin receptor signal peptide protein
NC_003296	330638	CC-TT	SNP	F	0	16.8	34.0	78.7	85.0	86.1	100	100	100	100	100	100	100	100	100	100	100	100	coding (2569‑2570/3537nt)/P857L (CCG-TTG)	RSp0254	hypothetical protein
NC_003296	367081	T-G	SNP	F	0	0	0	0	0	0	0	0	0	0	6.6	0	0	0	0	0	0	0	V206G (GTC-GGC)	dinF	DNA‑damage‑inducible F transmembrane protein
NC_003296	372412	C-T	SNP	F	0	0	0	0	0	0	0	0	0	0	0	0	0	0	0	0	5.6	0	L24L (CTC-CTT)	hmsF	putative hemin storage signal peptide protein
NC_003296	377555	C-T	SNP	F	0	0	0	0	0	0	0	0	0	0	0	0	0	0	0	0	0	8.9	E246K (GAA-AAA)	RSp0290	putative outer membrane CHANEL lipoprotein
NC_003296	378478	GAT-AAA	SNP	F	0	0	0	0	0	0	0	0	6.1	50.8	82.8	91.3	100	100	100	100	100	100	I382F (ATC-TTT)	RSp0291	hemolysin secretion‑like transmembrane protein
NC_003296	383042	G-A	SNP	F	0	0	0	0	0	0	0	0	0	0	0	0	0	0	0	0	6.3	0	G242R (GGG-AGG)	RSp0294	putative hemolysin‑type calcium‑binding protein
NC_003296	383105	T-C	SNP	F	0	77.7	60.9	19.0	9.9	12.8	0	0	0	0	0	0	0	0	0	0	0	0	Y263H (TAT-CAT)	RSp0294	putative hemolysin‑type calcium‑binding protein
NC_003296	385929	G-T	SNP	F	0	0	0	0	0	0	0	0	0	0	0	0	0	0	0	0	7.4	0	V477L (GTG-TTG)	RSp0295	putative hemolysin‑type protein
NC_003296	386318	CC-TT	SNP	F	0	0	0	0	0	0	0	0	0	0	0	0	0	0	0	0	0	7.7	D606D (GAC-GAT)/Q607* (CAG-TAG)	RSp0295	putative hemolysin‑type protein
NC_003296	387224	C-T	SNP	F	0	0	0	0	0	0	0	0	0	0	0	0	0	0	0	0	7.2	8.2	E2189K (GAG-AAG)	RSp0296	hypothetical protein
NC_003296	392642	G-A	SNP	F	0	0	0	0	0	0	0	0	0	0	0	0	0	0	0	0	0	5.7	L383L (CTG-TTG)	RSp0296	hypothetical protein
NC_003296	408298	C-A	SNP	F	0	0	0	0	0	0	0	0	0	0	0	6.4	7.9	0	0	0	9.8	7.2	E940* (GAG-TAG)	mexD	multidrug efflux system transmembrane protein
NC_003296	418003	GG-AA	SNP	F	0	0	0	0	0	0	0	0	0	0	0	0	0	13.5	14	20.5	8.8	0	G340N (GGC-AAC)	RSp0319	metal‑transporting P‑type ATPase transmembrane protein
NC_003296	418554	C-T	SNP	F	0	0	0	0	0	0	0	0	0	0	0	0	0	0	9.4	25.8	8.3	8.7	I523I (ATC-ATT)	RSp0319	metal‑transporting P‑type ATPase transmembrane protein
NC_003296	430752	T-A	SNP	F	0	0	0	0	0	0	0	0	0	0	0	0	0	0	7.9	0	0	0	T119S (ACC-TCC)	leuB2	3‑isopropylmalate dehydrogenase oxidoreductase protein
NC_003296	445662	A-G	SNP	F	0	0	0	0	0	0	0	0	0	0	0	0	0	0	0	8.8	8.6	7.6	intergenic (‑246/+242)	epsR -/- flgN	negative regulator of exopolysaccharide production transcription regulator protein/flagella synthesis protein FLGN
NC_003296	449420	C-T	SNP	F	0	0	0	0	0	0	0	0	0	0	17	35.8	79.2	100	100	100	100	100	P49L (CCG-CTG)	flgD	basal‑body rod modification protein FlgD
NC_003296	454111	G-C	SNP	F	0	0	0	0	0	0	0	7.1	0	0	0	0	0	0	0	0	0	0	G188A (GGC-GCC)	flgI	flagellar basal body P‑ring protein
NC_003296	456025	C-T	SNP	F	0	0	0	0	0	0	0	0	0	0	0	0	0	0	0	5.1	0	8.5	I46I (ATC-ATT)	flgK	flagellar hook‑associated protein FlgK
NC_003296	460217	C-G	SNP	F	0	0	0	0	0	0	0	0	0	0	0	0	0	7.3	0	0	0	0	A254P (GCC-CCC)	RSp0354	putative oxidoreductase protein
NC_003296	468463	G-A	SNP	F	0	0	0	0	0	0	0	0	0	0	0	0	0	22.2	20.3	18.1	19.4	17.5	I401I (ATC-ATT)	RSp0362	lipoprotein transmembrane
NC_003296	472689	G-A	SNP	F	0	0	0	0	0	0	0	0	6.6	52.4	80.7	89.5	100	100	100	100	100	100	P437L (CCG-CTG)	RSp0366	hypothetical protein
NC_003296	473654	G-A	SNP	F	0	0	0	0	15.0	25.2	80.2	100	100	100	100	100	100	100	100	100	100	100	I115I (ATC-ATT)	RSp0366	hypothetical protein
NC_003296	481072	C-T	SNP	F	0	0	0	0	0	0	0	0	0	7.9	0	0	0	0	0	0	0	0	E135E (GAG-GAA)	fliN	flagellar motor switch protein FliN
NC_003296	498487	C-T	SNP	F	0	0	0	0	0	0	0	0	0	0	0	0	9.4	22.0	19.6	22.0	11.0	14.8	R284C (CGC-TGC)	fliI	flagellum‑specific ATP synthase
NC_003296	501692	G-A	SNP	F	0	0	0	0	0	0	0	0	6.5	0	0	0	0	0	0	0	0	0	F287F (TTC-TTT)	RSp0396	hypothetical protein
NC_003296	503152	G-A	SNP	F	0	0	0	0	0	0	0	0	0	0	0	0	0	0	0	0	12.1	7.5	E144K (GAG-AAG)	pat	phosphinothricin acetyltransferase protein
NC_003296	526625	C-T	SNP	F	0	0	0	0	0	0	0	0	0	0	0	0	6.5	0	0	0	0	0	intergenic (+54/‑129)	RSp0415 +/+ RSp0416	extracytoplasmic function sigma factor transcription regulator protein/ferric siderophore receptor outer membrane signal peptide protein
NC_003296	538333	Δ49 bp	Deletion	F	9.4	10.0	5.3	5.7	7.1	6.1	12.2	0	7.4	6.1	0	8.4	6.3	6.2	5.0	0	11.2	12.2	coding (299‑347/804nt)	RSp0423	aldolase protein
NC_003296	542102	C-T	SNP	F	0	0	0	6.6	0	0	0	0	0	0	0	0	0	0	0	0	0	0	intergenic (‑57/‑55)	RSp0427 -/+ RSp0428	hypothetical protein/putative pseudogene protein
NC_003296	542401	C-T	SNP	F	0	0	5.4	0	0	0	0	0	0	0	0	0	0	0	0	0	0	0	intergenic (+80/+104)	RSp0428 +/- RSp0429	putative pseudogene protein/multidrug ABC transporter transmembrane protein
NC_003296	552472	C-T	SNP	F	0	0	0	0	0	0	0	0	0	23.6	21.3	9.3	0	0	0	0	0	0	Q107Q (CAG-CAA)	RSp0440	putative multidrug resistance transmembrane protein
NC_003296	554363	Δ15 bp	Deletion	F	0	0	0	0	0	0	0	0	11.0	33.7	17.4	6.9	0	0	0	0	0	0	intergenic (‑47/+59)	RSp0441 -/- RSp0442	inner membrane multidrug resistance transmembrane protein/multidrug resistance efflux pump protein
NC_003296	556169	GG-AA	SNP	F	0	0	0	0	0	0	0	0	5.2	0	0	0	0	0	0	0	0	0	K12K (AAG-AAA)/E13K (GAA-AAA)	RSp0443	transcription regulator protein
NC_003296	557740	AG-GA	SNP	F	0	0	0	0	0	0	0	0	6.1	0	0	0	0	0	0	0	0	0	Y309H (TAT-CAT)/A308A (GCC-GCT)	RSp0445	NADH‑dependent flavin oxidoreductase oxidoreductase protein
NC_003296	559242	C-T	SNP	F	0	0	0	0	0	0	0	0	0	0	0	0	0	0	0	0	5.5	0	G149E (GGG-GAG)	RSp0446	oxidoreductase protein
NC_003296	562017	C-T	SNP	F	0	0	0	0	0	0	0	0	0	0	0	0	0	0	0	5.3	9.9	24.6	E91K (GAG-AAG)	RSp0449	putative RSH‑related protein
NC_003296	584213	C-T	SNP	F	0	0	0	0	0	0	0	0	0	0	0	0	0	0	0	0	5.2	5.0	G218R (GGA-AGA)	RSp0467	putative general secretion pathway GSPF‑related transmembrane protein
NC_003296	588239	T-C	SNP	F	0	0	0	0	0	0	0	0	0	0	0	0	0	18.5	28.3	20.1	27.2	20.0	T515A (ACC-GCC)	RSp0474	putative general secretion pathway GSPD‑related protein
NC_003296	606064	A-G	SNP	F	0	0	0	0	0	0	0	0	8.0	0	0	0	0	0	0	0	0	0	L149S (TTG-TCG)	RSp0485	putative hydrolase phosphatase protein
NC_003296	611097	GG-AA	SNP	F	0	0	0	0	0	0	5.1	14.3	0	0	0	0	0	0	0	0	0	0	L18L (CTG-TTG)/V17V (GTC-GTT)	czcS	transmembrane sensory transduction histidine kinase for cobalt zinc cadmium resistance transcription regulator protein
NC_003296	613122	C-T	SNP	F	0	0	0	0	0	0	0	0	0	0	0	0	0	0	0	0	5.3	0	A241A (GCC-GCT)	czcC	cobalt‑zinc‑cadmium outer membrane resistance protein
NC_003296	615876	G-A	SNP	F	0	0	0	0	0	0	0	0	0	0	0	0	0	0	0	0	8.2	0	E300E (GAG-GAA)	czcA	cation efflux system transmembrane protein
NC_003296	620100	G-A	SNP	F	0	0	0	0	0	0	7.6	0	0	0	0	0	0	0	0	0	0	0	T67T (ACC-ACT)	RSp0496	hypothetical protein
NC_003296	621939	G-A	SNP	F	0	0	0	0	0	6.4	0	0	0	0	0	0	0	0	0	0	0	0	F384F (TTC-TTT)	RSp0499	putative transport transmembrane protein
NC_003296	624991	G-A	SNP	F	0	0	0	0	0	0	0	0	5.1	0	0	0	0	0	0	0	0	0	G90E (GGG-GAG)	RSp0502	hypothetical protein
NC_003296	638527	C-T	SNP	F	0	0	0	0	0	0	0	0	0	0	0	0	0	0	5.8	11.9	17.1	32.1	F569F (TTC-TTT)	RSp0512	hypothetical protein
NC_003296	643630	G-A	SNP	F	0	0	0	0	0	5.7	0	0	0	0	0	0	0	0	0	0	0	0	R182R (CGC-CGT)	RSp0517	hypothetical protein
NC_003296	650978	C-T	SNP	F	0	0	0	0	0	0	0	0	0	0	0	0	0	0	0	0	9.3	0	A273V (GCC-GTC)	hscC	chaperone transmembrane protein
NC_003296	666719	C-T	SNP	F	0	0	0	0	5.6	0	0	0	0	0	0	0	0	0	0	0	0	0	intergenic (‑189/+473)	RSp0532 -/- RSp0533	putative aminopeptidase transmembrane protein/hypothetical protein
NC_003296	670623	G-A	SNP	F	0	0	0	0	0	0	0	0	0	0	0	0	12.1	7.0	5.4	5.0	9.2	5.2	T160T (ACG-ACA)	RSp0536	sugar‑proton symporter transmembrane protein
NC_003296	684899	C-T	SNP	F	0	0	0	0	0	0	0	0	0	0	0	0	0	0	6.0	0	0	0	P87L (CCT-CTT)	RSp0541	hypothetical protein
NC_003296	685350	C-T	SNP	F	0	0	0	0	0	0	0	0	0	0	0	5.1	18.8	29.1	29.6	37.6	32.8	41.4	F124F (TTC-TTT)	RSp0542	hypothetical protein
NC_003296	685599	T-C	SNP	F	0	0	0	0	0	0	0	0	0	0	0	0	0	0	0	0	5.4	0	I39I (ATT-ATC)	RSp0543	hypothetical protein
NC_003296	685961	T-C	SNP	F	0	0	0	0	0	0	0	0	0	0	0	0	11.1	5.8	6.3	0	0	0	intergenic (+59/‑465)	RSp0543 +/+ RSp0544	hypothetical protein/hypothetical protein
NC_003296	687072	A-G	SNP	F	0	0	0	0	10.8	0	0	0	0	0	0	0	0	0	0	0	0	0	K216R (AAA-AGA)/K79R (AAA-AGA)	RSp0544 +/+ RSp0545	hypothetical protein/hypothetical protein
NC_003296	687428	C-T	SNP	F	0	0	0	0	0	0	0	0	0	0	0	0	0	0	0	5.6	14.5	9.6	S114F (TCT-TTT)	RSp0546	hypothetical protein
NC_003296	689352	G-A	SNP	F	0	0	0	0	0	0	0	0	0	0	0	0	0	0	0	5.6	0	0	intergenic (+368/‑539)	tISRso8b +/+ RSp0549	ISRSO8‑transposase orfB protein/hypothetical protein
NC_003296	690687	C-G	SNP	F	0	0	0	0	0	0	0	0	0	5.7	0	0	0	0	0	0	0	0	S266C (TCC-TGC)	RSp0549	hypothetical protein
NC_003296	704357	GG-AA	SNP	F	0	0	0	0	0	0	26.1	35.9	12.4	0	0	0	0	0	0	0	0	0	intergenic (+1106/‑6)/intergenic (+1107/‑5)	RSp0559 +/+ RSp0560	putative transmembrane protein/hypothetical protein
NC_003296	705035	G-A	SNP	F	0	0	0	0	0	0	0	0	47.1	17.5	0	0	0	0	0	0	0	0	L53L (CTC-CTT)	RSp0562	hypothetical protein
NC_003296	714871	G-A	SNP	F	0	0	0	0	0	0	6.2	27.2	76.4	94.7	100	100	100	100	100	100	100	100	I50I (ATC-ATT)	RSp0577	hypothetical protein
NC_003296	715101	G-A	SNP	F	0	0	0	0	0	0	0	0	0	0	0	0	0	0	0	0	6.1	0	intergenic (‑81/+688)	RSp0577 -/- RSp0578	hypothetical protein/hypothetical protein
NC_003296	718622	C-T	SNP	F	0	0	0	0	0	0	0	0	0	0	0	0	0	0	0	10.7	8.3	0	P131L (CCA-CTA)	RSp0583	exoglucanase A
NC_003296	719249	T-C	SNP	F	0	0	0	0	0	0	0	0	45.4	12.5	0	0	0	0	0	0	0	0	L340S (TTA-TCA)	RSp0583	exoglucanase A
NC_003296	719886	GG-AA	SNP	F	0	0	0	0	0	0	0	0	0	0	0	8.1	5.8	0	0	0	0	0	M552I (ATG-ATA)/D553N (GAC-AAC)	RSp0583	exoglucanase A
NC_003296	724562	C-T	SNP	F	0	34.1	24.8	12.5	10.2	18.1	0	0	0	0	0	0	0	0	0	0	0	0	V11V (GTC-GTT)	RSp0590	transcription regulator protein
NC_003296	725366	C-T	SNP	F	0	0	0	0	0	9.5	0	0	0	0	0	0	0	0	0	0	0	0	I279I (ATC-ATT)	RSp0590	transcription regulator protein
NC_003296	728316	C-T	SNP	F	0	0	0	0	0	5.7	0	0	0	0	0	0	0	0	0	0	0	0	intergenic (‑593/‑210)	RSp0593 -/+ RSp0594	hypothetical protein/hypothetical protein
NC_003296	729794	C-T	SNP	F	0	5.1	0	0	0	0	0	0	0	0	0	0	0	0	0	0	0	0	A54A (GCG-GCA)	RSp0596	hypothetical protein
NC_003296	743866	G-C	SNP	F	0	0	0	0	0	0	0	0	0	0	0	0	0	0	0	0	5.5	0	intergenic (‑55/+272)	RSp0611 -/- RSp0612	hypothetical protein/hypothetical protein
NC_003296	753302	C-A	SNP	F	0	0	0	0	0	9.2	0	0	0	0	0	0	0	0	0	0	0	0	G5V (GGC-GTC)	cbiL	precorrin‑2 C20‑methyltransferase protein
NC_003296	768268	C-T	SNP	F	0	0	0	0	0	0	0	0	0	0	0	0	6.7	0	0	0	0	5.7	F927F (TTC-TTT)	RSp0629	putative VGR‑related protein
NC_003296	772861	C-T	SNP	F	0	0	0	0	0	0	0	0	8.2	48.7	79.9	90.0	100	100	100	100	100	100	intergenic (+164/‑347)	RSp0633 +/+ rfaC2	hypothetical protein/lipopolysaccharide heptosyltransferase protein
NC_003296	826078	C-T	SNP	F	0	0	0	0	0	0	0	0	0	23.1	30	40.1	15.8	0	0	0	0	0	D41N (GAC-AAC)	mmsB	3‑hydroxyisobutyrate dehydrogenase oxidoreductase protein
NC_003296	829978	C-T	SNP	F	0	0	0	0	0	0	0	0	0	0	0	0	0	0	0	0	0	8.8	E267K (GAG-AAG)	RSp0652	acyl‑CoA dehydrogenase oxidoreductase protein
NC_003296	837929	T-C	SNP	F	0	0	0	0	0	0	0	0	6.1	44.2	77.4	86.5	100	100	100	100	100	100	V84A (GTG-GCG)	copD	copper resistance D transmembrane protein
NC_003296	848641	C-T	SNP	F	0	0	0	0	0	0	0	0	0	0	0	0	0	0	0	0	0	7.1	P35S (CCG-TCG)	RSp0669	outer membrane CHANEL lipoprotein
NC_003296	852419	C-T	SNP	F	0	0	0	0	0	0	8.5	40.2	78.6	95.0	100	100	100	100	100	100	100	100	I772I (ATC-ATT)	RSp0670	transporter lipoprotein transmembrane
NC_003296	864924	G-A	SNP	F	0	0	0	0	0	0	0	0	0	22.9	26.9	40.7	9.3	0	0	0	0	0	F12F (TTC-TTT)	pdxH2	pyridoxamine 5'‑phosphate oxidase
NC_003296	869582	G-T	SNP	F	0	0	0	0	0	0	0	0	0	7.6	25.1	32.2	78.2	93.2	100	100	100	100	P301H (CCC-CAC)	RSp0682	trimethylamine dehydrogenase oxidoreductase protein
NC_003296	872745	A-C	SNP	F	0	0	0	0	0	0	0	0	0	0	7.3	0	0	0	0	0	0	0	W60G (TGG-GGG)	RSp0685	hypothetical protein
NC_003296	882191	C-T	SNP	F	0	0	0	0	0	0	0	0	7.5	23.4	14.4	12.1	0	0	0	0	0	0	I183I (ATC-ATT)	RSp0694	putative tryptophan‑2,3‑dioxygenase oxidoreductase protein
NC_003296	883392	C-T	SNP	F	0	0	10	50.7	80.3	83.0	100	100	100	100	100	100	100	100	100	100	100	100	L180L (CTC-CTT)	RSp0695	putative signal peptide protein
NC_003296	883459	G-A	SNP	F	0	0	0	0	0	0	0	0	0	0	0	0	5.8	17.1	22.2	22.1	21.3	15.7	E203K (GAG-AAG)	RSp0695	putative signal peptide protein
NC_003296	884488	G-A	SNP	F	0	0	0	0	0	0	0	0	0	0	0	0	0	0	0	0	0	7.8	Q43Q (CAG-CAA)	RSp0696	putative isopenicillin N epimerase protein
NC_003296	911780	C-T	SNP	F	0	0	7.1	0	0	0	0	0	0	0	0	0	0	0	0	0	0	0	intergenic (+178/‑21)	RSp0724 +/+ RSp0725	hypothetical protein/hypothetical protein
NC_003296	911977	C-T	SNP	F	0	0	0	0	0	0	0	0	0	0	5.5	0	0	0	0	0	0	0	F59F (TTC-TTT)	RSp0725	hypothetical protein
NC_003296	920527	G-A	SNP	F	0	0	0	0	0	0	0	0	0	0	0	0	0	0	0	0	8.0	0	R358R (AGG-AGA)	RSp0732	putative transmembrane protein
NC_003296	925406	G-A	SNP	F	0	0	0	0	0	0	0	0	7.9	47.4	76.8	88.6	100	100	100	100	100	100	I130I (ATC-ATT)	RSp0736	putative transmembrane protein
NC_003296	925543	A-T	SNP	F	0	0	0	0	0	0	0	0	0	0	0	0	0	0	0	0	5.5	0	S85T (TCT-ACT)	RSp0736	putative transmembrane protein
NC_003296	925837	G-A	SNP	F	0	0	0	0	0	0	0	0	0	12.2	0	0	0	0	0	0	0	0	A219A (GCC-GCT)	RSp0737	hypothetical protein
NC_003296	925894	G-A	SNP	F	0	0	0	0	0	0	0	0	0	0	0	0	0	0	0	14.8	22.2	28.3	I200I (ATC-ATT)	RSp0737	hypothetical protein
NC_003296	925895	G-A	SNP	F	0	0	0	0	0	0	3	40.4	81.5	94.1	100	100	100	100	100	100	100	100	T200I (ACC-ATC)	RSp0737	hypothetical protein
NC_003296	928484	T-C	SNP	F	0	0	0	0	0	0	0	0	0	0	0	0	0	0	0	0	5.0	0	D236G (GAC-GGC)	RSp0738	putative VGR‑related protein
NC_003296	934006	G-A	SNP	F	0	0	0	0	0	0	0	0	0	0	0	38	75.1	95.9	94.8	100	100	100	E148K (GAA-AAA)	RSp0744	hypothetical protein
NC_003296	935155	C-T	SNP	F	0	0	0	0	0	0	0	0	46.5	13.6	0	0	0	0	0	0	0	0	I4I (ATC-ATT)	RSp0745	hypothetical protein
NC_003296	937380	C-T	SNP	F	0	0	0	0	0	0	0	16.6	0	0	0	0	0	0	0	0	0	0	F379F (TTC-TTT)	RSp0747	hypothetical protein
NC_003296	940076	C-T	SNP	F	0	0	0	0	0	0	0	0	0	0	0	0	0	0	0	0	7.7	0	P299S (CCG-TCG)	RSp0749	putative CLPA/B‑type chaperone protein
NC_003296	940894	C-T	SNP	F	0	0	0	0	0	0	0	0	0	13.0	34.8	10.2	0	0	0	0	0	0	G571G (GGC-GGT)	RSp0749	putative CLPA/B‑type chaperone protein
NC_003296	945230	C-T	SNP	F	0	0	0	0	0	0	0	0	0	0	0	0	0	0	0	8.4	0	0	F179F (TTC-TTT)	RSp0751	hypothetical protein
NC_003296	946646	A-T	SNP	F	0	0	0	0	0	0	0	0	0	0	0	0	0	0	6.9	0	0	0	D281V (GAC-GTC)	RSp0752	putative transmembrane protein
NC_003296	948391	C-T	SNP	F	0	0	0	0	0	0	0	0	7.1	0	0	0	0	0	0	0	0	0	R863C (CGC-TGC)	RSp0752	putative transmembrane protein
NC_003296	948451	A-T	SNP	F	0	0	0	0	0	0	7.5	26.7	79.6	93.9	100	100	100	100	100	100	100	100	K883* (AAA-TAA)	RSp0752	putative transmembrane protein
NC_003296	949885	G-A	SNP	F	0	0	0	0	0	0	5.6	0	0	0	0	0	0	0	0	0	0	0	intergenic (+184/‑24)	RSp0753 +/+ RSp0754	hypothetical protein/hypothetical protein
NC_003296	950606	C-T	SNP	F	0	0	0	0	0	0	0	0	0	0	0	0	0	0	11.1	18.3	25.2	31.9	intergenic (+59/‑146)	RSp0754 +/+ RSp0755	hypothetical protein/hypothetical protein
NC_003296	952285	G-A	SNP	F	0	0	0	0	0	0	0	6.4	0	0	0	0	0	0	0	0	0	0	E512K (GAG-AAG)	RSp0755	hypothetical protein
NC_003296	959141	AG-GA	SNP	F	0	0	0	0	0	0	0	0	0	0	0	0	0	0	0	0	0	6.0	F33L (TTC-CTC)/S32S (TCC-TCT)	RSp0760	hypothetical protein
NC_003296	959526	A-T	SNP	F	0	0	0	0	0	0	0	0	8.2	0	0	0	0	0	0	0	0	0	I205N (ATC-AAC)	RSp0761	lipoprotein
NC_003296	962995	A-G	SNP	F	0	0	0	0	0	0	0	0	0	0	8.1	14.3	21.9	45.4	42.8	42.4	42.0	41.1	L691P (CTG-CCG)	RSp0763	hypothetical protein
NC_003296	964215	G-A	SNP	F	0	0	0	0	0	0	0	0	0	5.6	0	0	0	0	0	0	0	0	P284P (CCC-CCT)	RSp0763	hypothetical protein
NC_003296	973105	G-A	SNP	F	0	0	0	0	0	0	0	0	0	0	0	0	0	0	0	5.4	8.5	28.6	E380E (GAG-GAA)	RSp0769	putative transmembrane protein
NC_003296	973846	G-A	SNP	F	0	0	0	0	0	0	0	0	0	0	0	6.5	0	0	0	0	0	0	P71P (CCG-CCA)	RSp0770	hypothetical protein
NC_003296	984197	A-T	SNP	F	0	0	0	0	0	0	9.3	42.1	81.1	93.2	100	100	100	100	100	100	100	100	I438F (ATC-TTC)	metB	putative cystathionine gamma‑synthase protein
NC_003296	994911	C-T	SNP	F	0	0	0	0	0	0	0	0	0	0	0	0	0	0	0	8.3	0	0	S515F (TCC-TTC)	RSp0789	hypothetical protein
NC_003296	997417	G-A	SNP	F	0	0	0	0	0	0	0	0	0	0	0	0	0	0	0	0	0	9.3	R239R (CGG-CGA)	RSp0792	putative fatty acid desaturase transmembrane protein
NC_003296	997419	T-A	SNP	F	0	0	0	0	0	0	0	0	0	0	0	0	0	0	0	0	0	9.6	I240N (ATC-AAC)	RSp0792	putative fatty acid desaturase transmembrane protein
NC_003296	997887	C-T	SNP	F	0	0	0	0	0	0	0	0	11.4	24.2	16.5	13.5	0	0	0	0	0	0	L26L (CTC-CTT)	RSp0793	hypothetical protein
NC_003296	1039905	C-T	SNP	F	0	0	0	0	0	0	0	0	0	0	0	0	0	0	0	0	10.6	12.8	P272S (CCG-TCG)	RSp0822	hypothetical protein
NC_003296	1054268	C-T	SNP	F	0	0	0	0	0	0	0	0	0	0	0	0	0	24.8	25.3	22.1	20.0	24.2	P34P (CCC-CCT)	exuT1	hexuronate transporter transmembrane protein
NC_003296	1057493	CC-TT	SNP	F	0	0	0	0	0	0	0	0	0	0	0	0	0	0	7.5	9.5	0	6.8	S269F (TCC-TTT)	RSp0836	putative nicotinate phosphoribosyltransferase
NC_003296	1080194	C-T	SNP	F	0	0	0	0	0	0	0	0	5.3	14.1	10.6	0	0	0	0	0	0	0	intergenic (‑248/‑73)	RSp0848 -/+ prhI	hypothetical protein/RNA polymerase sigma factor
NC_003296	1100445	A-G	SNP	F	0	0	0	0	0	0	0	0	0	11.8	0	0	0	0	0	0	0	0	T447A (ACC-GCC)	hrpB	regulatory HRPB transcription regulator protein
NC_003296	1102599	C-T	SNP	F	0	0	0	33.7	75.3	89.1	100	100	100	100	100	100	100	100	100	100	100	100	E1000K (GAA-AAA)	popC	POPC protein
NC_003296	1119732	G-A	SNP	F	0	0	0	0	0	0	0	0	0	0	0	9.6	21.4	13.9	20.0	20.2	20.1	11.2	E664K (GAA-AAA)	RSp0884	hypothetical protein
NC_003296	1127540	GG-AA	SNP	F	0	0	0	0	0	0	10.6	37.8	80.7	93.2	100	100	100	100	100	100	100	100	G144N (GGC-AAC)	hpaE	putative 5‑carboxymethyl‑2‑hydroxymuconate semialdehyde dehydrogenase oxidoreductase protein
NC_003296	1130117	C-T	SNP	F	0	0	0	0	0	0	0	8.2	0	0	0	0	0	0	0	0	0	0	V250V (GTC-GTT)	RSp0892	4‑oxalocrotonate decarboxylase protein
NC_003296	1135347	G-T	SNP	F	0	0	0	0	0	0	0	0	0	0	0	0	0	0	0	0	5.3	0	F193L (TTC-TTA)	RSp0899	hydratase protein
NC_003296	1141445	G-A	SNP	F	0	0	0	0	0	0	0	0	0	0	0	0	0	0	6.8	12.4	0	5.2	F611F (TTC-TTT)	RSp0904	putative dehydrogenase oxidoreductase protein
NC_003296	1154885	G-A	SNP	F	0	0	0	0	0	0	5.1	0	0	0	0	0	0	0	0	0	0	0	M10I (ATG-ATA)	RSp0915	hypothetical protein
NC_003296	1163557	T-G	SNP	F	0	0	0	0	0	0	0	0	0	0	0	0	0	7.0	6.6	6.1	16.6	14.8	intergenic (‑113/+139)	RSp0922 -/- RSp0923	hypothetical protein/hypothetical protein
NC_003296	1173640	G-A	SNP	F	0	0	0	0	0	0	0	0	0	16.7	6.9	0	0	0	0	0	0	0	S1698F (TCC-TTC)	RSp0930	hypothetical protein
NC_003296	1175930	C-T	SNP	F	0	0	0	0	0	0	0	0	0	0	0	0	0	0	0	0	0	5.5	E935K (GAA-AAA)	RSp0930	hypothetical protein
NC_003296	1177392	G-A	SNP	F	0	0	0	0	0	0	36.2	37.1	11.1	0	0	0	0	0	0	0	0	0	L447L (CTC-CTT)	RSp0930	hypothetical protein
NC_003296	1177443	C-T	SNP	F	0	0	0	0	0	0	0	0	50.2	16.0	0	0	0	0	0	0	0	0	W430* (TGG-TGA)	RSp0930	hypothetical protein
NC_003296	1180249	G-A	SNP	F	0	0	0	0	0	0	0	0	0	11.4	10.4	0	0	0	0	0	0	0	intergenic (‑29/+33)	RSp0931 -/- RSp0932	amino‑acid‑binding periplasmic ABC transporter protein/amino‑acid ATP‑binding ABC transporter protein
NC_003296	1191312	G-A	SNP	F	0	0	0	0	0	0	0	16.4	0	0	0	0	0	0	0	0	0	0	R9R (CGG-CGA)	RSp0945	2‑hydroxyacid dehydrogenase
NC_003296	1192538	C-T	SNP	F	0	0	0	0	0	0	0	0	0	11.7	0	0	0	0	0	0	0	0	L83L (CTC-CTT)	RSp0946	putative gluconate kinase protein
NC_003296	1193457	C-T	SNP	F	0	0	0	0	0	0	0	0	0	0	0	0	0	0	0	0	0	5.4	F242F (TTC-TTT)	idnO	gluconate 5‑dehydrogenase oxidoreductase protein
NC_003296	1199103	C-T	SNP	F	0	0	0	0	0	0	0	0	0	0	0	0	0	0	0	0	5.8	5.8	F40F (TTC-TTT)	pntB2b	NAD(P) transhydrogenase subunit beta
NC_003296	1235173	C-T	SNP	F	0	0	0	0	0	0	0	0	5.1	0	0	0	0	0	0	0	0	0	F450F (TTC-TTT)	narX	putative transmembrane nitrate/nitrite sensor kinase transcription regulator protein
NC_003296	1247626	G-A	SNP	F	0	0	0	0	0	0	7.7	33.9	83.7	97	100	100	100	100	100	100	100	100	F176F (TTC-TTT)	RSp0993	cytochrome c oxidase subunit transmembrane protein
NC_003296	1258281	C-T	SNP	F	0	0	0	0	0	0	0	0	0	0	0	5.1	22.2	30.9	31.5	34.7	33.2	42.4	G165E (GGA-GAA)	RSp0998	hypothetical protein
NC_003296	1260917	G-A	SNP	F	0	0	0	0	0	0	0	0	0	5.4	0	0	0	0	0	0	0	0	intergenic (‑53/+253)	tek2 -/- RSp1001	TEK‑like protein/signal peptide protein
NC_003296	1265305	CC-TT	SNP	F	0	0	0	0	0	0	0	0	0	6.6	0	0	0	0	0	0	0	0	intergenic (‑113/‑596)/intergenic (‑114/‑595)	xpsR -/+ RSp1004	transcription regulator XpsR transcription regulator protein/dTDP‑glucose 4,6‑dehydratase transmembrane protein
NC_003296	1268468	C-T	SNP	F	0	0	0	0	0	0	7.0	0	0	0	0	0	0	0	0	0	0	0	A43T (GCC-ACC)	RSp1005	hypothetical protein
NC_003296	1268743	C-T	SNP	F	0	0	0	0	0	0	0	5.6	0	0	0	0	0	0	0	0	0	0	E374E (GAG-GAA)	RSp1006	putative eps aminotransferase protein
NC_003296	1281546	C-T	SNP	F	0	0	0	0	0	0	0	18.1	54.8	13.8	0	0	0	0	0	0	0	0	E178E (GAG-GAA)	epsD	UDP‑N‑acetyl‑D‑mannosamine dehydrogenase
NC_003296	1282323	G-A	SNP	F	0	36.8	32.7	8.2	7.4	13.3	0	0	0	0	0	0	0	0	0	0	0	0	P308L (CCC-CTC)	epsC	udp‑n‑acetylglucosamine 2‑epimerase protein
NC_003296	1285171	G-A	SNP	F	0	0	0	0	0	0	0	0	6.2	45.8	83.7	89.3	100	100	100	100	100	100	P187L (CCC-CTC)	epsB	EPS I polysaccharide export transmembrane protein
NC_003296	1289421	G-A	SNP	F	0	0	7.3	0	0	0	0	0	0	0	0	0	0	0	0	0	0	0	G190R (GGA-AGA)	RSp1022	hypothetical protein
NC_003296	1293794	C-T	SNP	F	0	0	0	0	0	0	0	0	0	0	0	0	0	0	0	0	5.3	0	S154L (TCG-TTG)	RSp1024	AWR family protein
NC_003296	1296525	G-A	SNP	F	0	0	0	0	0	0	0	0	0	5.7	0	0	0	0	0	0	0	0	G1064G (GGG-GGA)	RSp1024	AWR family protein
NC_003296	1297504	G-A	SNP	F	0	0	0	0	0	0	0	0	0	6.2	14.2	26.3	77.3	100	100	100	100	100	intergenic (‑2/+810)	RSp1025 -/- RSp1026	putative amino‑acid efflux transmembrane protein/signal peptide protein
NC_003296	1298929	G-A	SNP	F	0	0	0	0	0	0	12.5	0	0	0	0	0	0	0	0	0	0	0	I162I (ATC-ATT)	RSp1026	signal peptide protein
NC_003296	1300534	G-A	SNP	F	0	0	0	0	0	0	0	0	0	0	0	0	0	5.8	0	0	0	0	L250L (CTC-CTT)	RSp1027	putative methyl‑accepting chemotaxis transducer transmembrane protein
NC_003296	1303431	C-T	SNP	F	0	0	0	0	0	0	0	0	0	0	0	9.9	0	0	0	0	0	0	R13C (CGC-TGC)	RSp1030	hypothetical protein
NC_003296	1318771	C-T	SNP	F	0	0	0	0	0	0	0	0	0	0	0	7.1	22.4	32.6	37.5	39.8	31.2	40.9	V61V (GTG-GTA)	RSp1040	putative cation efflux system transmembrane protein
NC_003296	1327941	GG-AA	SNP	F	0	0	0	0	0	0	0	0	0	0	0	0	28.7	29.0	29.8	49.2	27.9	43.7	Q147Q (CAG-CAA)/A148T (GCG-ACG)	RSp1048	putative formate dehydrogenase oxidoreductase protein
NC_003296	1329853	C-T	SNP	F	0	0	0	0	0	0	0	0	6.3	12.7	13	0	0	0	0	0	0	0	P5L (CCC-CTC)	RSp1049	hypothetical protein
NC_003296	1370940	G-A	SNP	F	0	0	0	0	0	0	0	0	0	0	0	0	0	0	5.2	0	0	0	F215F (TTC-TTT)	RSp1079	sigma‑54 interacting transcription regulator protein
NC_003296	1372578	C-T	SNP	F	0	0	0	0	0	0	0	0	0	11.3	0	0	0	0	0	0	0	0	Q216Q (CAG-CAA)	RSp1080	hypothetical protein
NC_003296	1377201	C-T	SNP	F	0	0	0	0	0	0	0	8.6	0	0	0	0	0	0	0	0	0	0	E206K (GAG-AAG)	cpaF2	secretion ATPase protein
NC_003296	1381188	C-T	SNP	F	0	0	0	0	0	0	0	0	0	0	0	0	0	0	5.7	0	0	0	V87V (GTG-GTA)	RSp1089	signal peptide protein
NC_003296	1383261	A-G	SNP	F	0	0	0	0	0	0	0	0	6.7	0	0	0	0	0	0	0	0	0	intergenic (‑447/+128)	RSp1092 -/- RSp1093	putative pilin protein/putative hemagglutinin‑related transmembrane protein
NC_003296	1384970	G-A	SNP	F	0	0	0	0	0	0	0	0	0	0	0	0	0	0	0	5.7	0	0	G16S (GGC-AGC)	RSp1094	putative hemagglutinin‑related transmembrane protein
NC_003296	1387609	C-T	SNP	F	0	0	0	0	0	0	0	0	0	0	0	0	0	0	0	0	5.8	6.3	F336F (TTC-TTT)	RSp1095	activation/secretion signal peptide protein
NC_003296	1392752	CC-TT	SNP	F	0	0	0	0	0	0	0	0	0	0	0	0	0	12.2	12.0	21.5	4	7.0	intergenic (+39/+67)/intergenic (+40/+66)	RSp1098 +/- RSp1099	putative HNS‑like transcription regulator protein/putative methyl‑accepting chemotaxis transducer transmembrane protein
NC_003296	1402584	G-A	SNP	F	0	0	0	0	0	0	0	0	10.2	0	0	0	0	0	0	0	0	0	G111S (GGC-AGC)	RSp1108	lipase signal peptide protein
NC_003296	1410856	C-T	SNP	F	0	43.3	25.3	11.0	10.7	13.7	0	0	0	0	0	0	0	0	0	0	0	0	F885F (TTC-TTT)	YS02621	transmembrane multidrug‑efflux system lipoprotein transmembrane
NC_003296	1423118	G-A	SNP	F	0	0	0	0	0	0	0	0	7.7	22.9	18	11.5	0	0	0	0	0	0	R256Q (CGG-CAG)	RSp1126	transcription regulator protein
NC_003296	1427259	G-A	SNP	F	0	0	0	0	0	0	0	0	0	0	0	0	0	0	0	0	10.3	0	S3F (TCC-TTC)	RSp1131	hypothetical protein
NC_003296	1428233	G-A	SNP	F	0	0	0	0	0	0	0	0	0	7	0	28	77.4	94.0	97.5	100	100	100	S70F (TCT-TTT)	RSp1133	hypothetical protein
NC_003296	1437890	T-A	SNP	F	0	0	0	0	0	0	0	0	0	0	6.1	6.4	5.3	0	0	0	0	0	I637F (ATC-TTC)	RSp1139	Vgr‑related protein
NC_003296	1441209	G-A	SNP	F	0	0	0	0	0	0	0	0	0	0	0	0	0	0	0	7.8	0	0	intergenic (‑31/+246)	RSp1140 -/- RSp1141	substrate‑binding periplasmic (PBP) ABC transporter protein/transcription regulator protein
NC_003296	1468997	C-T	SNP	F	0	37.3	26.6	13.1	16.3	14.1	0	0	0	0	0	0	0	0	0	0	0	0	F864F (TTC-TTT)	RSp1167	hypothetical protein
NC_003296	1470600	G-A	SNP	F	0	0	0	0	0	0	0	0	0	0	0	0	0	12.2	10.5	9.6	11.7	11.8	D196N (GAT-AAT)	RSp1168	hypothetical protein
NC_003296	1478178	C-T	SNP	F	0	0	0	0	0	0	0	6.4	7.4	0	0	0	0	0	0	0	0	0	T325T (ACG-ACA)	RSp1173	lipoprotein transmembrane
NC_003296	1502377	C-T	SNP	F	0	0	0	0	0	0	0	0	0	23.7	24.2	40.3	10.5	0	0	0	0	0	V41V (GTC-GTT)	RSp1182	ABC transporter ATP‑binding protein
NC_003296	1513020	G-A	SNP	F	0	0	0	0	0	0	0	0	0	0	0	0	0	0	0	0	0	12.8	T189T (ACC-ACT)	ribB	3,4‑dihydroxy‑2‑butanone 4‑phosphate synthase protein
NC_003296	1514689	C-T	SNP	F	0	0	0	0	0	0	5.5	0	0	0	0	0	0	0	0	0	0	0	L15L (CTC-CTT)	RSp1193	hypothetical protein
NC_003296	1520968	CC-TT	SNP	F	0	0	0	0	12.7	24.4	65.9	100	100	100	100	100	100	100	100	100	100	100	coding (399‑400/3126nt)/N133N (AAC-AAT)/P134S (CCG-TCG)	RSp1198	drug efflux pump transmembrane protein
NC_003296	1525473	G-A	SNP	F	0	0	0	0	0	0	6.7	0	0	0	0	0	0	0	0	0	0	0	E594E (GAG-GAA)	RSp1199	drug efflux transmembrane protein
NC_003296	1530496	G-A	SNP	F	0	0	0	0	0	0	0	0	0	0	0	0	0	0	0	0	0	6.2	R269K (AGA-AAA)	RSp1202	putative O‑antigen polymerase transmembrane protein
NC_003296	1540111	G-A	SNP	F	0	0	0	0	0	0	0	0	5.9	21.8	16.5	7.2	0	0	0	0	0	0	I110I (ATC-ATT)	RSp1209	putative methyl‑accepting chemotaxis transducer transmembrane protein
NC_003296	1553373	G-A	SNP	F	0	0	0	0	0	0	0	0	0	0	0	0	0	0	5.4	0	0	0	I64I (ATC-ATT)	RSp1220	flavoprotein FAD oxidoreductase
NC_003296	1560149	C-T	SNP	F	0	0	0	6.5	0	0	0	0	0	0	0	0	0	0	0	0	0	0	intergenic (‑387/+242)	aer -/- tzs	aerotaxis sensor receptor transmembrane protein/isopentenyl transferase protein
NC_003296	1561861	G-A	SNP	F	0	0	0	0	0	0	0	0	48.7	12.2	0	0	0	0	0	0	0	0	intergenic (‑165/+169)	RSp1226 -/- RSp1227	hypothetical protein/putative luciferase (monooxygenase) oxidoreductase protein
NC_003296	1568551	C-T	SNP	F	0	0	0	0	0	0	0	0	0	0	0	0	0	6.7	9.4	13.8	9.3	8.6	E4K (GAA-AAA)	RSp1233	putative transferase protein
NC_003296	1572677	A-G	SNP	F	0	0	0	0	0	0	0	0	0	0	10.3	12.5	8.4	0	0	0	0	0	L194P (CTG-CCG)	RSp1237	transcription regulator protein
NC_003296	1582385	GG-AA	SNP	F	0	0	0	0	0	0	0	0	0	0	21.1	34.5	73.3	100	100	100	100	100	L246L (CTG-TTG)/G245G (GGC-GGT)	RSp1244	2‑dehydropantoate 2‑reductase
NC_003296	1582806	G-A	SNP	F	0	0	0	0	0	0	0	0	0	0	18.5	31.2	77.4	93.5	100	100	100	100	F105F (TTC-TTT)	RSp1244	2‑dehydropantoate 2‑reductase
NC_003296	1615973	Δ64 bp	Deletion	F	9.8	0	8.4	6.9	6.1	6.9	0	0	13.5	6.0	0	11.0	5.5	6.8	5.5	0	8.0	6.2	coding (2043‑2106/2133nt)	RSp1276	ATP‑dependent DNA helicase II protein
NC_003296	1617979	C-G	SNP	F	0	0	0	0	0	0	0	0	0	11.5	0	0	0	0	0	0	0	0	M409I (ATG-ATC)	RSp1278	transporter transmembrane protein
NC_003296	1623392	G-A	SNP	F	0	0	0	0	0	0	17.0	33.3	15.4	0	0	0	0	0	0	0	0	0	I1329I (ATC-ATT)	RSp1281	hypothetical protein
NC_003296	1624082	G-A	SNP	F	0	0	0	0	5.7	0	0	0	0	0	0	0	0	0	0	0	0	0	L1099L (CTC-CTT)	RSp1281	hypothetical protein
NC_003296	1633681	G-A	SNP	F	0	0	0	0	0	0	0	0	0	0	0	0	0	0	0	5.4	8.7	9.3	F380F (TTC-TTT)	scrA	PTS system, sucrose‑specific (IIBC component) transmembrane protein
NC_003296	1647901	T-C	SNP	F	0	0	0	0	0	0	10.1	0	0	0	0	0	0	0	0	0	0	0	C149R (TGC-CGC)	RSp1298	hypothetical protein
NC_003296	1716315	C-T	SNP	F	0	0	0	0	0	0	0	0	5.7	0	0	0	0	0	0	0	0	0	P587S (CCG-TCG)	kgd	alpha‑ketoglutarate decarboxylase
NC_003296	1718231	C-T	SNP	F	0	5.5	0	0	0	0	0	0	0	0	0	0	0	0	0	0	0	0	E182K (GAA-AAA)	RSp1365	hypothetical protein
NC_003296	1721326	C-T	SNP	F	0	0	0	0	0	0	0	0	0	0	0	0	0	0	0	5.9	0	0	A259A (GCC-GCT)	nosZ	nitrous‑oxide reductase
NC_003296	1723252	CC-TT	SNP	F	0	0	0	0	0	0	0	0	0	0	0	0	0	0	5.0	6.4	0	0	I235I (ATC-ATT)/R236W (CGG-TGG)	nosR	transmembrane regulatory nosR transcription regulator protein
NC_003296	1723946	GG-AA	SNP	F	0	9.4	36.2	78.6	87.1	84.4	100	100	100	100	100	100	100	100	100	100	100	100	G467K (GGG-AAG)	nosR	transmembrane regulatory nosR transcription regulator protein
NC_003296	1732703	C-A	SNP	F	0	0	0	0	0	0	15.4	39.7	81.8	96	100	100	100	100	100	100	100	100	R1192S (CGC-AGC)	RSp1374	hypothetical protein
NC_003296	1733744	G-A	SNP	F	0	0	0	0	0	0	0	6.1	0	0	0	0	0	0	0	0	0	0	D1539N (GAC-AAC)	RSp1374	hypothetical protein
NC_003296	1747131	C-T	SNP	F	0	0	0	0	0	0	0	0	0	0	0	0	0	0	6.6	5.1	0	0	I33I (ATC-ATT)	RSp1386	putative lipoprotein
NC_003296	1748959	C-T	SNP	F	0	0	0	0	0	0	0	14.6	55.2	18.9	0	0	0	0	0	0	0	0	F336F (TTC-TTT)	RSp1388	hypothetical protein
NC_003296	1768187	G-A	SNP	F	0	0	0	0	0	0	0	0	8.0	27.3	17.6	10.0	0	0	0	0	0	0	F94F (TTC-TTT)	cheR	chemotaxis protein methyltransferase
NC_003296	1778695	C-T	SNP	F	0	0	0	0	0	0	0	0	0	0	0	0	0	0	0	0	5.8	7.9	R3Q (CGA-CAA)	RSp1414	hypothetical protein
NC_003296	1782251	G-A	SNP	F	0	0	0	0	0	0	0	0	0	8.8	0	0	0	0	0	0	0	0	S91F (TCC-TTC)	RSp1417	transmembrane efflux transmembrane protein
NC_003296	1786452	A-T	SNP	F	0	0	0	0	0	0	0	0	0	12.8	0	0	0	0	0	0	0	0	intergenic (‑185/+159)	RSp1419 -/- RSp1420	putative peptide synthase protein/hypothetical protein
NC_003296	1791747	GG-AA	SNP	F	0	0	0	0	0	0	0	0	0	0	0	0	0	0	0	0	6.0	0	P481L (CCC-CTT)	RSp1422	putative peptide synthetase protein
NC_003296	1798902	C-T	SNP	F	0	0	0	0	0	0	0	0	0	0	5.2	0	0	0	0	0	0	0	E44K (GAG-AAG)	RSp1428	hypothetical protein
NC_003296	1801715	G-A	SNP	F	0	0	0	0	0	0	0	0	0	0	0	0	0	0	0	0	0	7.0	H116Y (CAT-TAT)	RSp1431	putative oxidoreductase signal peptide protein
NC_003296	1802941	C-T	SNP	F	0	0	0	0	0	0	6.7	0	0	0	0	0	0	0	0	0	0	0	D474N (GAT-AAT)	RSp1434	hypothetical protein
NC_003296	1813873	C-A	SNP	F	0	0	0	0	0	0	0	0	0	5.0	0	0	0	0	0	0	0	0	A130A (GCC-GCA)	RSp1444	putative hemagglutinin‑related protein
NC_003296	1817390	C-T	SNP	F	0	0	0	0	0	0	0	0	0	0	0	0	0	0	0	0	0	8.0	P1303S (CCC-TCC)	RSp1444	putative hemagglutinin‑related protein
NC_003296	1820013	C-T	SNP	F	0	0	0	0	0	0	0	0	0	0	0	5.7	0	0	0	0	0	0	I42I (ATC-ATT)	cfa1	cyclopropane fatty acyl phospholipid synthase
NC_003296	1822654	C-T	SNP	F	0	0	0	0	0	0	0	0	0	0	0	5.6	21.0	35.1	29.9	37.6	32.1	43.6	intergenic (‑374/+119)	RSp1447 -/- pykA2	putative Leu/Ile/Val‑binding lipoprotein transmembrane/pyruvate kinase
NC_003296	1828186	G-C	SNP	F	0	0	0	0	0	0	5.2	34.2	77.9	90.6	100	100	100	100	100	100	100	100	intergenic (+72/+132)	RSp1453 +/- RSp1454	putative cytochrome C signal peptide protein/two‑component transmembrane sensor kinase transcription regulator protein
NC_003296	1832991	C-T	SNP	F	0	0	0	0	0	0	0	0	0	6.5	0	0	0	0	0	0	0	0	P43L (CCG-CTG)	RSp1458	transporter transmembrane protein
NC_003296	1837536	G-A	SNP	F	0	0	0	0	5.3	0	0	0	0	0	0	0	0	0	0	0	0	0	L98L (CTC-CTT)	RSp1459	signal peptide protein
NC_003296	1844435	A-C	SNP	F	0	72.0	58.9	17.1	10.7	14.5	0	0	0	0	0	0	0	0	0	0	0	0	E275A (GAG-GCG)	RSp1465	hypothetical protein
NC_003296	1844981	Δ(GCATACCG)(GCATACCG)(GCATACCG)(GCATACCG)(GCATACCG)(GCATACCG)	Deletion	F	0	0	0	0	0	0	0	9.0	0	0	0	0	0	0	0	0	0	0	intergenic (+107/‑257)	RSp1465 +/+ RSp1466	hypothetical protein/signal peptide protein
NC_003296	1847066	G-A	SNP	F	0	29.5	26.1	8.9	10.3	11.2	0	0	0	0	0	0	0	0	0	0	0	0	R171R (AGG-AGA)	RSp1468	putative signal peptide protein
NC_003296	1863095	C-T	SNP	F	0	0	0	0	0	0	0	0	0	9.7	0	0	0	0	0	0	0	0	F180F (TTC-TTT)	RSp1483	hypothetical protein
NC_003296	1863309	T-G	SNP	F	0	0	0	0	0	0	0	0	0	0	0	0	0	17.8	23.4	19.9	20.5	15.6	intergenic (+94/+96)	RSp1483 +/- RSp1484	hypothetical protein/putative esterase protein
NC_003296	1869547	C-G	SNP	F	0	0	0	0	0	0	0	0	0	23.0	33.2	42.4	14.9	2	5.0	0	0	0	G66G (GGG-GGC)	RSp1489	hypothetical protein
NC_003296	1870702	C-T	SNP	F	0	0	0	0	0	7.7	0	0	0	0	0	0	0	0	0	0	0	0	D378N (GAT-AAT)	RSp1491	putative transferase protein
NC_003296	1874089	G-A	SNP	F	0	0	0	0	0	0	7.2	0	0	0	0	0	0	0	0	0	0	0	intergenic (‑147/‑31)	RSp1492 -/+ RSp1493	hypothetical protein/hypothetical protein
NC_003296	1874558	CC-TT	SNP	F	0	0	0	0	8.8	27.2	72.7	100	100	100	100	100	100	100	100	100	100	100	intergenic (+97/+233)/intergenic (+97/+234)	RSp1493 +/- RSp1494	hypothetical protein/hypothetical protein
NC_003296	1878153	G-A	SNP	F	0	0	0	0	0	6.4	0	0	0	0	0	0	0	0	0	0	0	0	P234L (CCC-CTC)	RSp1497	lipoprotein signal peptide
NC_003296	1884365	T-G	SNP	F	0	0	0	0	0	0	0	0	0	0	9.2	0	0	0	0	0	0	0	S17R (AGC-CGC)	RSp1502	signal peptide protein
NC_003296	1886150	G-A	SNP	F	0	0	0	0	0	0	0	0	0	0	0	0	0	0	0	0	5.1	0	intergenic (‑185/‑53)	RSp1503 -/+ RSp1504	major anaerobically induced outer membrane transmembrane protein/hypothetical protein
NC_003296	1886655	T-A	SNP	F	0	0	0	0	0	0	0	5.9	0	0	0	0	0	0	0	0	0	0	I36N (ATT-AAT)	norB	nitric oxide reductase subunit B
NC_003296	1887608	GG-AA	SNP	F	0	0	0	0	0	0	0	0	0	0	0	0	0	0	0	0	0	7.1	G354K (GGG-AAG)	norB	nitric oxide reductase subunit B
NC_003296	1897153	C-A	SNP	F	0	0	0	0	0	0	0	0	45.7	15.4	0	0	0	0	0	0	0	0	P120T (CCC-ACC)	RSp1514	putative transcription regulator protein
NC_003296	1902623	GG-AA	SNP	F	0	0	0	0	0	0	0	9.3	0	0	0	0	0	0	0	0	0	0	S131F (TCC-TTT)	RSp1520	hypothetical protein
NC_003296	1903854	G-A	SNP	F	0	0	0	0	0	0	0	0	0	6.3	0	0	0	0	0	0	0	0	P364L (CCG-CTG)	RSp1521	ACVB‑like protein
NC_003296	1905776	G-A	SNP	F	0	0	0	0	0	0	0	0	9.3	50.5	83.9	88.7	100	100	100	100	100	100	S606F (TCC-TTC)	RSp1522	hypothetical protein
NC_003296	1912810	C-G	SNP	F	0	0	0	0	0	0	0	0	0	0	0	8.7	0	0	0	0	0	0	T117T (ACC-ACG)	RSp1526	hypothetical protein
NC_003296	1915774	CC-TT	SNP	F	0	0	0	0	0	0	0	0	0	0	0	5.7	10.5	23.5	22.0	22.7	12.9	11.2	intergenic (‑53/‑322)/intergenic (‑54/‑321)	RSp1528 -/+ RSp1529	hypothetical protein/1‑aminocyclopropane‑1‑carboxylate oxidase
NC_003296	1918655	G-A	SNP	F	0	0	0	0	0	0	0	0	0	16.6	32.8	16.7	0	0	0	0	0	0	H249Y (CAC-TAC)	RSp1530	putative L‑ascorbate oxidase (ASCORBASE) oxidoreductase protein
NC_003296	1918908	C-T	SNP	F	0	0	0	0	0	0	10.4	38.5	83.9	94.7	100	100	100	100	100	100	100	100	E164E (GAG-GAA)	RSp1530	putative L‑ascorbate oxidase (ASCORBASE) oxidoreductase protein
NC_003296	1922130	T-C	SNP	F	0	12.9	20.4	8.4	0	0	0	0	0	0	0	0	0	0	0	0	0	0	P32P (CCA-CCG)	RSp1534	signal peptide protein
NC_003296	1937018	G-A	SNP	F	0	0	0	0	0	0	8.3	36.3	83.3	96	100	100	100	100	100	100	100	100	S97L (TCG-TTG)	RSp1541	hypothetical protein
NC_003296	1937411	G-A	SNP	F	0	0	0	0	0	0	0	0	0	0	6.9	0	0	0	0	0	0	0	intergenic (‑104/+61)	RSp1541 -/- RSp1542	hypothetical protein/hypothetical protein
NC_003296	1937420	A-G	SNP	F	0	0	0	0	0	0	0	0	0	0	0	0	5.6	0	8.0	9.0	0	0	intergenic (‑113/+52)	RSp1541 -/- RSp1542	hypothetical protein/hypothetical protein
NC_003296	1938444	G-A	SNP	F	0	0	0	0	0	0	8.9	0	0	0	0	0	0	0	0	0	0	0	D46D (GAC-GAT)	RSp1543	hypothetical protein
NC_003296	1938934	G-C	SNP	F	0	0	0	0	0	0	10.0	34.3	80.2	93.8	100	100	100	100	100	100	100	100	H45D (CAC-GAC)	RSp1544	hypothetical protein
NC_003296	1939258	C-T	SNP	F	0	0	0	0	0	0	0	0	0	0	0	0	0	0	7.0	0	0	0	Q2627Q (CAG-CAA)	RSp1545	putative hemagglutinin‑related protein
NC_003296	1970162	C-T	SNP	F	0	0	0	0	0	0	0	0	43.3	12.5	0	0	0	0	0	0	0	0	V151V (GTC-GTT)	coxP	cytochrome‑C oxidase subunit III oxidoreductase protein
NC_003296	1971517	G-A	SNP	F	0	0	0	0	0	0	0	0	0	0	0	5.9	7.0	0	0	8.2	8.0	6.8	P95S (CCA-TCA)	RSp1569	putative lipoprotein transmembrane
NC_003296	1974786	G-A	SNP	F	0	0	0	0	0	0	0	0	0	0	0	0	0	0	0	0	0	5.8	L94L (CTG-CTA)	RSp1572	putative transport transmembrane protein
NC_003296	1985397	C-T	SNP	F	0	0	0	0	0	5.1	0	0	0	0	0	0	0	0	0	0	0	0	intergenic (‑51/‑517)	katE -/+ RSp1582	catalase hydroperoxidase HpiI oxidoreductase/hypothetical protein
NC_003296	1986407	G-A	SNP	F	0	0	0	0	0	0	5.8	18.0	0	0	0	0	0	0	0	0	0	0	W165* (TGG-TAG)	RSp1582	hypothetical protein
NC_003296	1987863	G-A	SNP	F	0	0	0	5.9	5.2	0	8.8	0	0	0	0	0	0	0	0	0	0	0	I12I (ATC-ATT)	RSp1583	hypothetical protein
NC_003296	1988529	G-T	SNP	F	0	0	0	0	16.0	9.8	0	0	0	0	0	0	0	0	0	0	0	0	G182C (GGC-TGC)	RSp1584	hypothetical protein
NC_003296	1990473	G-A	SNP	F	0	0	0	0	0	0	0	0	45.5	15.0	0	0	0	0	0	0	0	0	D570N (GAT-AAT)	RSp1585	putative RHS‑related transmembrane protein
NC_003296	1991394	C-T	SNP	F	0	9.3	0	0	0	0	0	0	0	0	0	0	0	0	0	0	0	0	S14L (TCG-TTG)	RSp1586	hypothetical protein
NC_003296	1991723	G-A	SNP	F	0	9.9	7.4	0	0	0	0	0	0	0	0	0	0	0	0	0	0	0	intergenic (+115/‑62)	RSp1586 +/+ RSp1587	hypothetical protein/hypothetical protein
NC_003296	1992733	G-A	SNP	F	0	0	0	0	0	0	0	0	0	0	0	0	14.0	11.2	9.5	7.8	15.5	20.7	intergenic (+270/‑27)	RSp1588 +/+ RSp1589	remnant of a transposase gene protein/hypothetical protein
NC_003296	1995993	CC-TT	SNP	F	0	0	0	0	0	0	0	0	0	0	0	0	0	0	0	0	6.7	0	E82K (GAG-AAG)/K81K (AAG-AAA)	RSp1591	putative transmembrane aldehyde dehydrogenase oxidoreductase protein
NC_003296	2003154	C-T	SNP	F	0	0	0	0	0	0	0	0	0	0	0	0	5.5	0	5.3	5.7	0	0	F321F (TTC-TTT)	RSp1597	transport transmembrane protein
NC_003296	2003571	C-T	SNP	F	0	0	0	0	0	0	0	0	0	0	19.6	32.6	81.9	94.1	100	100	100	100	F460F (TTC-TTT)	RSp1597	transport transmembrane protein
NC_003296	2009052	C-T	SNP	F	0	0	0	0	0	0	0	0	0	0	0	0	20.6	34.2	32.0	38.7	34.1	42.1	intergenic (‑34/+352)	RSp1600 -/- RSp1601	hypothetical protein/hypothetical protein
NC_003296	2010596	G-A	SNP	F	0	0	0	0	0	0	5.0	0	0	0	0	0	0	0	0	0	0	0	intergenic (‑446/‑165)	RSp1601 -/+ RSp1602	hypothetical protein/hypothetical protein
NC_003296	2011427	C-T	SNP	F	0	0	0	0	0	0	0	0	0	0	0	0	0	16.0	17.7	17.4	16.9	13.8	P122L (CCG-CTG)	RSp1603	hypothetical protein
NC_003296	2015348	G-A	SNP	F	0	0	0	0	0	0	0	0	0	0	15.5	29.5	80.2	100	100	100	100	100	T749T (ACG-ACA)	RSp1605	hemagglutinin‑like protein
NC_003296	2016683	T-A	SNP	F	0	0	0	0	0	0	0	0	0	0	0	0	0	0	0	0	7.7	10.2	D1194E (GAT-GAA)	RSp1605	hemagglutinin‑like protein
NC_003296	2019884	C-T	SNP	F	0	0	0	0	0	0	0	0	5.3	0	0	0	0	0	0	0	0	0	I2261I (ATC-ATT)	RSp1605	hemagglutinin‑like protein
NC_003296	2022457	G-A	SNP	F	0	0	0	0	0	0	0	0	0	6.8	0	0	0	0	0	0	0	0	V135V (GTG-GTA)	RSp1607	hypothetical protein
NC_003296	2027904	G-A	SNP	F	0	0	0	0	0	0	0	0	0	0	0	0	0	0	6.3	5.9	8.7	9.3	I168I (ATC-ATT)	gabD2	succinate‑semialdehyde dehydrogenase oxidoreductase protein
NC_003296	2045044	T-G	SNP	F	0	0	0	0	0	0	0	25.2	73.8	92.8	100	100	100	100	100	100	100	100	D74A (GAT-GCT)	rcsC	capsular synthesis two‑component sensor kinase and response regulator transcription regulator protein
NC_003296	2046149	G-A	SNP	F	0	0	0	0	0	0	0	0	0	0	0	0	22.2	31.8	26.8	38.4	32.2	40.1	D213N (GAC-AAC)	RSp1623	hypothetical protein
NC_003296	2046667	G-A	SNP	F	0	0	0	0	0	5.1	0	0	0	0	0	0	0	0	0	0	0	0	A385A (GCG-GCA)	RSp1623	hypothetical protein
NC_003296	2052897	G-A	SNP	F	0	0	0	0	0	0	0	0	0	0	0	0	0	0	5.9	0	0	0	intergenic (+34/‑4)	xylF +/+ xylG	D‑xylose‑binding periplasmic ABC transporter protein/xylose transporter ATP‑binding subunit
NC_003296	2058432	ACC-TTT	SNP	F	0	0	0	0	0	0	5.3	24.7	80.7	89.8	100	100	100	100	100	100	100	100	V110V (GTG-GTA)/V111K (GTG-AAG)	RSp1638	hypothetical protein
NC_003296	2058747	G-T	SNP	F	0	0	0	0	0	0	4	27.3	80.8	93.4	100	100	100	100	100	100	100	100	P6H (CCC-CAC)	RSp1638	hypothetical protein
NC_003296	2074845	G-A	SNP	F	0	0	0	0	0	0	0	0	0	0	0	0	0	0	0	0	0	7.4	P522S (CCG-TCG)	prfC	peptide chain release factor 3
NC_003296	2088659	GT-AA	SNP	F	0	0	0	0	0	0	5.1	0	0	0	0	0	0	0	0	0	0	0	I736F (ATC-TTT)	RSp1676	composite two‑component sensor kinase and response regulator hybrid transcription regulator protein
CU633751	2442	C-T	SNP	G	0	0	0	0	0	0	0	0	0	0	0	0	10.9	0	0	0	0	0	L118F (CTC-TTC)	pRALTA_0002	putative Type III restriction enzyme
CU633751	7090	T-A	SNP	G	0	0	0	0	0	0	0	0	0	6.3	24.0	17.5	37.1	13.7	11.1	0	0	0	I413N (ATT-AAT)	pRALTA_0006	putative restriction endonuclease/methyltransferase
CU633751	7159	C-T	SNP	G	0	0	0	0	0	5.5	0	0	0	0	0	0	0	0	0	0	0	0	S436L (TCG-TTG)	pRALTA_0006	putative restriction endonuclease/methyltransferase
CU633751	8572	CC-TT	SNP	G	0	0	0	0	0	0	0	0	0	0	0	0	0	0	8.7	15.1	27.6	54.3	A907V (GCC-GTT)	pRALTA_0006	putative restriction endonuclease/methyltransferase
CU633751	8609	C-T	SNP	G	0	0	0	0	0	0	0	0	0	0	0	0	0	0	0	11.0	0	0	F919F (TTC-TTT)	pRALTA_0006	putative restriction endonuclease/methyltransferase
CU633751	8686	C-T	SNP	G	0	0	0	0	0	0	0	0	0	0	0	0	0	0	0	10.7	7.4	0	S945F (TCT-TTT)	pRALTA_0006	putative restriction endonuclease/methyltransferase
CU633751	19301	G-A	SNP	G	0	0	0	0	0	0	0	0	0	0	0	0	5.6	0	0	0	0	0	L112L (CTC-CTT)	pRALTA_0015	conserved hypothetical protein
CU633751	20358	G-A	SNP	G	0	0	0	0	0	0	0	0	0	0	0	0	0	0	0	6.1	0	0	H1141Y (CAT-TAT)	pRALTA_0016	conserved hypothetical protein; putative ATPase
CU633751	21904	C-T	SNP	G	0	0	0	0	0	5.2	0	0	0	0	0	0	0	0	0	0	0	0	W625* (TGG-TGA)	pRALTA_0016	conserved hypothetical protein; putative ATPase
CU633751	30481	G-T	SNP	G	0	0	0	0	0	0	0	0	0	0	0	0	0	9.7	15.5	11.0	9.4	14.7	G429C (GGT-TGT)	pRALTA_0023	hypothetical protein
CU633751	30962	C-T	SNP	G	0	0	0	0	0	0	0	0	0	0	0	0	0	0	5.2	0	0	0	S3L (TCA-TTA)	pRALTA_0024	hypothetical protein
CU633751	31160	C-T	SNP	G	0	0	0	0	14.9	7.6	0	0	0	0	0	0	0	0	0	0	0	0	S69F (TCT-TTT)	pRALTA_0024	hypothetical protein
CU633751	31218	G-A	SNP	G	0	0	0	0	0	0	0	0	0	0	0	0	0	0	0	0	0	6.1	K88K (AAG-AAA)	pRALTA_0024	hypothetical protein
CU633751	32539	G-T	SNP	G	0	0	0	0	0	0	0	0	0	0	0	0	0	0	7.4	0	0	0	H91N (CAT-AAT)	pRALTA_0025	hypothetical protein
CU633751	34487	G-A	SNP	G	0	8.9	0	0	0	0	0	0	0	0	0	0	0	0	0	0	0	0	A5A (GCC-GCT)	pRALTA_0027	hypothetical protein
CU633751	34672	GG-AA	SNP	G	0	0	0	0	0	0	0	0	0	0	0	0	0	0	0	0	7.4	0	A189V (GCC-GTT)	pRALTA_0028	conserved hypothetical protein
CU633751	36481	G-A	SNP	G	0	16.2	48.2	17.7	23.2	23.1	0	0	0	0	0	0	0	0	0	0	0	0	L430F (CTT-TTT)	pRALTA_0030	conserved hypothetical protein, COG5293
CU633751	58208	GG-AA	SNP	G	0	0	0	0	0	0	0	0	0	0	0	6.2	0	0	0	0	0	0	L45L (CTG-TTG)/G44G (GGC-GGT)	pRALTA_0053/pRALTA_0053	hypothetical protein/hypothetical protein
CU633751	71612	C-T	SNP	G	0	0	0	0	0	0	0	0	0	0	6.8	0	0	0	0	0	0	0	intergenic (‑131/‑90)	pRALTA_0075 -/+ pRALTA_0076	conserved hypothetical protein, DUF1294; Cold shock protein domain/Putative endonuclease, type II restriction enzyme
CU633751	74902	G-A	SNP	G	0	5.6	0	0	0	0	0	0	0	0	0	0	0	0	0	0	0	0	intergenic (‑47/‑177)	pRALTA_0079 -/+ pRALTA_0080	putative AMP‑dependent synthetase and ligase (fragment)/3‑hydroxyacyl‑CoA dehydrogenase type‑2
CU633751	76483	C-T	SNP	G	0	0	0	0	0	0	0	0	0	0	0	0	0	0	0	0	10.8	0	T208T (ACC-ACT)	pRALTA_0081	acetyl‑CoA acetyltransferase
CU633751	77027	GG-AA	SNP	G	0	0	0	0	0	5.7	0	0	0	0	0	0	0	0	0	0	0	0	G390N (GGT-AAT)	pRALTA_0081	acetyl‑CoA acetyltransferase
CU633751	78114	C-T	SNP	G	0	0	0	0	0	0	0	0	0	0	0	0	0	0	0	0	15.9	0	intergenic (‑307/+77)	pRALTA_0082 -/- pRALTA_0083	putative transcriptional regulator; Crp family/putative transcriptional regulator, TetR
CU633751	101840	T-C	SNP	G	0	0	50.7	76.4	73.8	75.4	96.8	100	100	100	100	100	100	100	100	100	100	100	W56R (TGG-CGG)	pRALTA_0107	conserved hypothetical protein
CU633751	104767	C-A	SNP	G	0	0	0	0	0	0	0	0	0	0	0	5.0	6.9	0	0	0	0	0	intergenic (+396/‑170)	pRALTA_0109 +/+ pRALTA_0110	conserved hypothetical protein; putative DNA interacting protein (helicase/transcriptional regulator)/conserved hypothetical protein
CU633751	117067	G-A	SNP	G	0	0	0	0	0	5.3	0	0	0	0	0	0	0	0	0	0	0	0	R103W (CGG-TGG)	pRALTA_0131	hypothetical protein
CU633751	134816	GG-AA	SNP	G	0	0	0	0	0	0	0	0	0	0	0	0	0	0	5.7	6.7	19.1	46.0	A554V (GCC-GTT)	pRALTA_0154	putative ATPase
CU633751	138829	C-T	SNP	G	0	0	0	0	0	0	0	0	0	0	0	0	0	0	0	0	7.4	0	G427S (GGC-AGC)	pRALTA_0157	Retron‑type reverse transcriptase, RNA‑directed DNA polymerase
CU633751	139591	C-T	SNP	G	0	0	0	0	0	0	0	0	0	0	0	0	11.0	0	0	0	0	0	E173K (GAA-AAA)	pRALTA_0157	Retron‑type reverse transcriptase, RNA‑directed DNA polymerase
CU633751	143775	G-A	SNP	G	0	0	0	0	0	0	0	0	0	0	0	0	0	0	5.7	5.5	16.1	45.5	intergenic (‑58/+96)	pRALTA_0163 -/- pRALTA_0164	putative lipoprotein/conserved hypothetical protein
CU633751	149193	C-T	SNP	G	0	0	7.6	0	0	5.4	0	0	0	0	0	0	0	0	0	0	0	0	P244L (CCG-CTG)	pRALTA_0171	Phage Gp37Gp68
CU633751	151661	G-A	SNP	G	0	0	0	0	0	0	0	0	0	0	0	0	0	0	0	5.1	0	0	E175E (GAG-GAA)	pRALTA_0174	conserved hypothetical protein
CU633751	153291	C-T	SNP	G	0	0	0	0	0	0	0	0	0	0	0	0	0	0	17.1	23.0	24.1	11.6	Q84Q (CAG-CAA)	hupB3	HU, DNA‑binding transcriptional regulator, beta subunit
CU633751	155145	C-T	SNP	G	0	0	52.9	81.5	74.2	76.4	94.7	100	100	100	100	100	100	100	100	100	100	100	intergenic (‑240/‑822)	pRALTA_0179 -/+ pRALTA_0183	putative topoisomerase/recombinase/integrase/putative plasmid stability protein, Actin‑like ATPase domain
CU633751	156119	C-T	SNP	G	0	0	0	0	0	0	0	0	0	0	0	0	0	5.6	11.2	7.5	0	0	F51F (TTC-TTT)	pRALTA_0183	putative plasmid stability protein, Actin‑like ATPase domain
CU633751	157894	G-A	SNP	G	0	0	0	0	0	0	0	0	0	0	0	10.8	7.6	0	0	0	0	0	intergenic (‑29/+71)	pRALTA_0186 -/- pRALTA_0187	conserved hypothetical protein/putative DNA primase
CU633751	157896	A-G	SNP	G	0	0	0	0	0	0	0	0	0	0	0	10.7	7.6	0	0	0	0	0	intergenic (‑31/+69)	pRALTA_0186 -/- pRALTA_0187	conserved hypothetical protein/putative DNA primase
CU633751	160487	G-A	SNP	G	0	12.6	40.2	17.7	23.5	20.7	0	0	0	0	0	0	0	0	0	0	0	0	P30S (CCC-TCC)	pRALTA_0189	conserved hypothetical protein
CU633751	161622	G-A	SNP	G	0	0	0	0	0	8.5	0	0	0	0	0	0	0	0	0	0	0	0	intergenic (‑204/‑477)	pRALTA_0191 -/+ pRALTA_0192	conserved hypothetical protein; putative exported protein/conserved hypothetical protein
CU633751	161881	G-A	SNP	G	0	0	0	0	0	0	0	0	0	0	0	0	6.7	0	0	0	0	0	intergenic (‑463/‑218)	pRALTA_0191 -/+ pRALTA_0192	conserved hypothetical protein; putative exported protein/conserved hypothetical protein
CU633751	161952	C-T	SNP	G	0	0	0	0	0	0	0	0	0	0	0	0	5.8	0	0	0	0	0	intergenic (‑534/‑147)	pRALTA_0191 -/+ pRALTA_0192	conserved hypothetical protein; putative exported protein/conserved hypothetical protein
CU633751	162820	G-A	SNP	G	0	0	0	0	0	0	0	0	0	6.7	0	0	0	0	0	0	0	0	G241E (GGG-GAG)	pRALTA_0192	conserved hypothetical protein
CU633751	163068	G-A	SNP	G	0	0	0	0	5.1	5.3	0	0	0	0	0	0	0	0	0	0	0	0	E324K (GAA-AAA)	pRALTA_0192	conserved hypothetical protein
CU633751	176967	G-A	SNP	G	0	0	8.2	0	0	0	0	0	0	0	0	0	0	0	0	0	0	0	V86V (GTC-GTT)	pRALTA_0207	conserved hypothetical protein; putative exported protein
CU633751	194202	CC-TT	SNP	G	0	0	0	0	0	0	0	0	0	0	0	0	0	0	0	0	0	23.9	P590L (CCG-TTG)	traG	type IV secretory pathway, conjugative coupling factor protein (putative protein precursor), putative channel‑forming protein, putative ATPase
CU633751	195328	G-A	SNP	G	0	0	0	0	0	0	0	0	0	0	0	6.2	6.0	0	0	0	0	0	D82N (GAC-AAC)	pRALTA_0228	conserved hypothetical protein; putative membrane protein
CU633751	200306	C-T	SNP	G	0	0	0	0	0	0	0	0	0	0	0	9.8	0	0	0	5.5	0	0	intergenic (‑255/‑306)	pRALTA_0231 -/+ pRALTA_0232	transposase, IS5 family/putative integral membrane protein
CU633751	202432	C-T	SNP	G	0	0	0	0	0	0	0	0	0	0	0	0	0	0	0	0	0	6.7	intergenic (+88/+393)	pRALTA_0234 +/- pRALTA_0235	transposase, IS256 family/transposase, IS4 family
CU633751	204459	C-T	SNP	G	0	0	0	0	0	0	0	0	0	0	7.0	0	0	0	0	0	0	0	E20K (GAA-AAA)	pRALTA_0236	hypothetical protein
CU633751	206792	C-T	SNP	G	0	0	0	0	0	0	0	0	0	0	0	0	0	0	0	5.8	14.9	0	D301N (GAT-AAT)	pRALTA_0239	Type I secretion system membrane fusion protein
CU633751	210086	G-A	SNP	G	0	14.7	42.2	21.4	28.3	23.8	0	0	0	0	0	0	0	0	0	0	0	0	P427S (CCG-TCG)	pRALTA_0241	conserved hypothetical protein, putative hemolysin
CU633751	211760	A-C	SNP	G	0	0	0	0	0	0	0	0	0	0	0	7.1	6.7	0	0	0	0	0	F120L (TTT-TTG)	pRALTA_0242	hypothetical protein
CU633751	213063	C-T	SNP	G	0	0	0	0	13.1	28.3	56.8	85.4	92.0	90.0	98	98.1	99.3	100	100	100	100	100	G202D (GGC-GAC)	pRALTA_0244	transposase, IS5 family
CU633751	216252	C-G	SNP	G	0	0	0	0	0	0	0	0	0	0	0	7.3	10.5	0	0	0	0	0	A13G (GCA-GGA)	pRALTA_0247	transposase, IS3 family
CU633751	216260	A-T	SNP	G	0	0	0	0	0	0	0	0	0	0	0	7.4	11.5	0	0	0	0	0	T16S (ACG-TCG)	pRALTA_0247	transposase, IS3 family
CU633751	221962	G-A	SNP	G	0	0	5.5	0	0	0	0	0	0	0	0	0	0	0	0	0	0	0	intergenic (+176/+114)	pRALTA_0254 +/- pRALTA_0256	IS3 element protein InsF; DLP12 prophage (fragment)/Integrase
CU633751	224972	GG-AA	SNP	G	0	0	0	0	0	0	0	0	0	0	0	0	0	0	6.2	8.1	22.6	46.4	intergenic (‑95/‑323)	pRALTA_0259 -/+ pRALTA_0261	transposase, IS4 family/conserved hypothetical protein; putative small integral membrane protein
CU633751	225904	CC-TT	SNP	G	0	0	0	0	0	0	0	0	0	0	0	0	0	0	0	0	0	19.1	R23K (AGG-AAA)	pRALTA_0263	hypothetical protein
CU633751	225961	C-G	SNP	G	0	0	0	0	0	11.7	44.8	79.4	90.1	89.1	94.4	97.8	100	100	100	100	100	100	W4C (TGG-TGC)	pRALTA_0263	hypothetical protein
CU633751	227860	C-T	SNP	G	0	0	0	0	0	0	0	0	0	6.4	25.8	19.3	43.4	17.9	5.1	3	6.7	4	L154L (CTC-CTT)	pRALTA_0265	putative Adenylylsulfate kinase
CU633751	233149	G-A	SNP	G	0	37.6	53.1	79.5	78.9	71.7	97.1	100	100	100	100	100	100	100	100	100	100	100	G20R (GGA-AGA)	pRALTA_0272	hypothetical protein
CU633751	233778	G-A	SNP	G	0	0	0	0	0	0	0	0	0	0	8.4	7.9	0	0	0	0	0	0	L187L (CTG-TTG)	pRALTA_0273	Co/Zn/Cd cation efflux system component
CU633751	236663	G-A	SNP	G	0	0	0	0	0	0	0	0	0	5.3	0	0	0	0	0	0	0	0	pseudogene (267/348nt)	pRALTA_0277	putative iron‑binding protein (fragment)
CU633751	243390	C-T	SNP	G	0	0	0	0	0	0	0	0	0	9	36	19	64	93	97.7	94.8	100	100	L234F (CTT-TTT)	pRALTA_0288	putative multi‑sensor signal transduction histidine kinase
CU633751	244511	CC-TT	SNP	G	0	0	0	0	0	0	0	0	0	0	0	0	0	0	0	7.8	8.4	0	S607S (TCC-TCT)/H608Y (CAT-TAT)	pRALTA_0288	putative multi‑sensor signal transduction histidine kinase
CU633751	253962	CA-AG	SNP	G	0	0	0	0	0	0	0	0	0	8.1	5.7	12.0	0	0	0	0	0	0	V54S (GTG-TCG)	pRALTA_0299	hypothetical protein
CU633751	255214	G-A	SNP	G	0	0	0	0	0	0	0	0	0	0	0	0	0	0	0	5.2	6.8	0	E42K (GAG-AAG)	pRALTA_0301	Phage integrase
CU633751	256741	G-A	SNP	G	0	0	0	0	0	0	0	0	0	5.3	0	0	0	0	0	0	0	0	E551K (GAG-AAG)	pRALTA_0301	Phage integrase
CU633751	259035	A-G	SNP	G	0	0	0	0	0	0	0	0	0	0	9.1	7.6	0	0	0	0	0	0	intergenic (+2094/‑80)	pRALTA_0301 +/+ pRALTA_0305	Phage integrase/transposase, ISL3 family
CU633751	263000	Δ74 bp	Deletion	G	0	0	0	0	0	0	0	0	5.8	0	5.0	0	0	0	0	5.1	0	0	intergenic (‑434/‑720)	parA3 -/+ repB	Plasmid partition protein A/putative initiator replication protein B
CU633751	265668	GG-AA	SNP	G	0	12.4	43.1	23.3	22.5	21.4	0	0	0	0	0	0	0	0	0	0	0	0	R280C (CGT-TGT)/L279L (CTC-CTT)	repA3	Replication protein A
CU633751	272126	GG-AA	SNP	G	0	0	0	0	0	0	0	0	0	0	0	0	0	14.0	20.1	24.7	19.0	12.4	intergenic (‑673/‑324)	pRALTA_0317 -/+ pRALTA_0320	transposase, ISL3 family/transposase fragment
CU633751	273186	CC-TT	SNP	G	0	0	0	0	0	0	0	0	0	0	0	0	0	0	0	8.2	8.8	19.5	P81L (CCG-TTG)	pRALTA_0321	putative desulfurization enzyme
CU633751	299974	C-T	SNP	G	0	0	0	0	0	0	0	0	0	0	0	0	0	0	0	0	10.5	0	G62E (GGA-GAA)	pRALTA_0350	hypothetical protein
CU633751	300911	CC-TT	SNP	G	0	0	0	0	0	0	0	0	0	0	7.9	0	0	0	0	0	0	0	pseudogene (300/546nt)/pseudogene (301/546nt)	pRALTA_0351	transposase (fragment)
CU633751	301983	C-T	SNP	G	0	0	0	0	0	10.8	0	0	0	0	0	0	0	0	0	0	0	0	intergenic (+35/+171)	pRALTA_0352 +/- nodQ‑like	transposase, IS4 family/nodulation protein, Adenylyl‑sulfate kinase (APS kinase) (ATP adenosine‑5'‑phosphosulfate 3'‑phosphotransferase)
CU633751	302925	G-A	SNP	G	0	0	0	0	0	6.1	0	0	9.3	9.1	0	0	0	0	0	0	0	0	S570F (TCC-TTC)	nodU	NodU Carbamoyltransferase
CU633751	304895	G-A	SNP	G	0	0	0	0	0	0	0	0	0	0	0	0	0	0	0	0	0	7.2	S126F (TCT-TTT)	nodS	NodS methyl transferase
CU633751	304927	G-A	SNP	G	0	0	0	0	0	0	0	0	0	0	0	0	0	0	0	0	0	16.3	L115L (CTC-CTT)	nodS	NodS methyl transferase
CU633751	305215	G-A	SNP	G	0	14.0	41.7	20.3	29.1	22.7	0	0	0	0	0	0	0	0	0	0	0	0	R19R (CGC-CGT)	nodS	NodS methyl transferase
CU633751	305907	C-T	SNP	G	0	0	0	0	0	0	0	0	0	0	0	0	11.2	0	0	0	0	0	E17K (GAA-AAA)	nodA	NodA N‑acyltransferase
CU633751	306584	G-A	SNP	G	0	0	0	0	0	8.2	0	0	0	0	0	0	0	0	0	0	0	0	S76F (TCT-TTT)	nodH	NodH sulfotransferase
CU633751	312198	G-A	SNP	G	0	0	0	0	0	0	0	0	0	0	0	0	0	0	0	0	0	5.4	L295L (TTG-TTA)	nodD	NodD transcriptional regulator; lysR family
CU633751	320134	C-T	SNP	G	0	0	0	0	0	0	0	0	0	0	0	0	0	0	11.1	12.8	10.1	19.2	L111F (CTC-TTC)	nifN	nifN nitrogenase iron‑molybdenum cofactor biosynthesis protein
CU633751	320202	C-T	SNP	G	0	0	0	0	0	0	0	0	0	0	0	0	0	0	15.9	16.2	21.5	10.8	V133V (GTC-GTT)	nifN	nifN nitrogenase iron‑molybdenum cofactor biosynthesis protein
CU633751	320730	A-C	SNP	G	0	0	0	0	0	0	0	0	7.4	7.5	9.2	9.3	10.1	0	0	0	0	0	I309I (ATA-ATC)	nifN	nifN nitrogenase iron‑molybdenum cofactor biosynthesis protein
CU633751	321504	G-A	SNP	G	0	0	0	0	0	0	0	0	0	0	0	0	0	0	0	0	8.1	0	T98T (ACG-ACA)	nifX‑like	fusion of Protein nifX with DUF683 domain
CU633751	322832	G-A	SNP	G	0	0	0	0	0	0	0	0	0	0	0	0	0	0	0	5.2	9.4	0	intergenic (+28/+57)	nifQ +/- pRALTA_0377	NifQ nitrogen fixation protein, molybdenum ion binding/conserved hypothetical protein
CU633751	322868	G-A	SNP	G	0	20.0	40.6	20.4	34.9	25.1	6.0	0	0	0	0	0	0	0	0	0	0	0	intergenic (+64/+21)	nifQ +/- pRALTA_0377	NifQ nitrogen fixation protein, molybdenum ion binding/conserved hypothetical protein
CU633751	323538	G-A	SNP	G	0	0	0	0	0	0	0	0	0	0	0	0	0	26.4	42.1	48.6	53.1	26.1	intergenic (‑164/+75)	pRALTA_0377 -/- fixX	conserved hypothetical protein/ferredoxin‑like protein
CU633751	324396	C-T	SNP	G	0	0	0	0	0	0	0	0	0	0	0	0	0	0	0	0	13.7	0	G275E (GGA-GAA)	fixC	Electron‑transferring‑flavoprotein dehydrogenase
CU633751	325040	GA-AT	SNP	G	0	0	0	0	0	0	0	0	0	0	0	0	0	0	0	0	5.5	0	I60I (ATC-ATT)/I60N (ATC-AAC)	fixC	Electron‑transferring‑flavoprotein dehydrogenase
CU633751	325660	G-A	SNP	G	0	10.8	0	0	0	0	0	0	0	0	0	0	0	0	0	0	0	0	L228L (CTC-CTT)	fixB	Electron transfer flavoprotein, alpha subunit
CU633751	327293	CC-TT	SNP	G	0	0	0	0	9.6	0	0	0	0	0	0	0	0	0	0	0	0	0	V84I (GTT-ATT)/K83K (AAG-AAA)	nifW	Nitrogen fixation accessory protein NifW
CU633751	328898	G-A	SNP	G	0	0	0	0	0	0	0	0	0	0	0	0	0	0	0	0	10.3	0	intergenic (‑192/‑209)	nifV -/+ nifB	Homocitrate synthase/NifB FeMo cofactor biosynthesis protein
CU633751	332400	GG-AA	SNP	G	0	0	0	0	0	0	0	0	0	0	0	0	0	0	0	0	14.0	0	G93K (GGA-AAA)	pRALTA_0388	conserved hypothetical protein
CU633751	332708	C-T	SNP	G	0	0	0	0	0	0	0	0	0	0	0	0	0	6.3	0	0	0	0	H68Y (CAC-TAC)	pRALTA_0389	hypothetical protein
CU633751	334167	G-A	SNP	G	0	0	0	0	0	0	0	0	0	0	0	0	0	0	0	0	0	6.3	G50R (GGG-AGG)	nifD	NifD nitrogenase molybdenum‑iron protein alpha chain (Nitrogenase component I) (Dinitrogenase)
CU633751	334370	G-A	SNP	G	0	0	0	0	0	0	0	0	0	0	0	0	0	0	0	0	6.1	5.7	M117I (ATG-ATA)	nifD	NifD nitrogenase molybdenum‑iron protein alpha chain (Nitrogenase component I) (Dinitrogenase)
CU633751	335308	C-T	SNP	G	0	0	0	0	0	0	0	0	0	0	0	0	0	0	0	0	0	5.5	S430F (TCT-TTT)	nifD	NifD nitrogenase molybdenum‑iron protein alpha chain (Nitrogenase component I) (Dinitrogenase)
CU633751	338294	A-G	SNP	G	0	0	0	0	0	0	0	0	0	0	0	0	0	0	0	13.5	27.5	41.2	intergenic (+24/‑8)	pRALTA_0393 +/+ pRALTA_0394	transposase, IS66 family/fused transposase IS66/IS21
CU633751	340842	C-T	SNP	G	0	0	0	0	0	6.3	5.4	0	9.7	6.5	0	0	0	0	0	0	0	0	F847F (TTC-TTT)	pRALTA_0394	fused transposase IS66/IS21
CU633751	341556	C-T	SNP	G	0	0	0	0	0	0	0	0	7.7	5.7	10.1	14.5	6.8	0	0	0	0	0	intergenic (+444/‑137)	pRALTA_0394 +/+ pRALTA_0395	fused transposase IS66/IS21/putative Histidinol‑phosphate aminotransferase 1 (Imidazole acetol‑phosphate transaminase 1)
CU633751	341621	A-T	SNP	G	0	0	0	0	0	0	0	0	0	0	0	0	0	0	0	6.6	0	0	intergenic (+509/‑72)	pRALTA_0394 +/+ pRALTA_0395	fused transposase IS66/IS21/putative Histidinol‑phosphate aminotransferase 1 (Imidazole acetol‑phosphate transaminase 1)
CU633751	342865	C-T	SNP	G	0	0	0	0	0	0	0	0	0	0	0	0	6.0	0	0	0	0	0	R42W (CGG-TGG)	ilvI2	Acetolactate synthase large subunit
CU633751	343285	C-T	SNP	G	0	0	0	0	0	0	0	0	0	0	0	5.4	0	0	0	0	0	0	P182S (CCC-TCC)	ilvI2	Acetolactate synthase large subunit
CU633751	343547	C-T	SNP	G	0	0	0	0	0	0	0	0	0	0	0	0	0	0	0	0	14.4	0	T269I (ACC-ATC)	ilvI2	Acetolactate synthase large subunit
CU633751	344355	C-T	SNP	G	0	0	0	5.0	6.2	0	0	0	0	0	0	0	0	0	0	0	0	0	intergenic (+15/‑339)	ilvI2 +/+ pRALTA_0397	Acetolactate synthase large subunit/hypothetical protein
CU633751	344712	G-A	SNP	G	0	0	0	0	0	0	0	0	0	0	0	0	0	0	0	0	7.6	5.6	E7K (GAA-AAA)	pRALTA_0397	hypothetical protein
CU633751	344814	G-A	SNP	G	0	0	0	0	0	0	0	0	0	0	0	0	0	0	0	0	10.0	0	D41N (GAT-AAT)	pRALTA_0397	hypothetical protein
CU633751	345083	C-T	SNP	G	0	0	0	0	0	0	0	0	0	0	0	0	23.6	70.3	85.4	86.7	93.4	96.8	W719* (TGG-TGA)	pRALTA_0398	conserved hypothetical protein; putative phosphoenolpyruvate synthase/pyruvate phosphate dikinase
CU633751	345321	G-A	SNP	G	0	0	0	0	0	0	0	0	0	0	0	0	0	0	0	6.5	0	0	P640L (CCT-CTT)	pRALTA_0398	conserved hypothetical protein; putative phosphoenolpyruvate synthase/pyruvate phosphate dikinase
CU633751	345478	G-A	SNP	G	0	0	0	0	0	12.8	39.4	80.2	89.4	86.0	95.7	98.1	99.3	100	100	100	100	100	Q588* (CAG-TAG)	pRALTA_0398	conserved hypothetical protein; putative phosphoenolpyruvate synthase/pyruvate phosphate dikinase
CU633751	345791	GG-AA	SNP	G	0	0	0	0	0	0	0	0	0	0	0	0	0	0	0	0	0	6.8	A483V (GCC-GTT)	pRALTA_0398	conserved hypothetical protein; putative phosphoenolpyruvate synthase/pyruvate phosphate dikinase
CU633751	347476	CC-TT	SNP	G	0	15.7	0	0	0	0	0	0	0	0	0	0	0	0	0	0	0	0	intergenic (‑237/‑1750)/intergenic (‑238/‑1749)	pRALTA_0398 -/+ pRALTA_0405	conserved hypothetical protein; putative phosphoenolpyruvate synthase/pyruvate phosphate dikinase/hypothetical protein
CU633751	347495	G-A	SNP	G	0	0	0	0	0	0	0	0	0	0	0	0	0	17.4	17.2	24.5	17.9	16.0	intergenic (‑256/‑1731)	pRALTA_0398 -/+ pRALTA_0405	conserved hypothetical protein; putative phosphoenolpyruvate synthase/pyruvate phosphate dikinase/hypothetical protein
CU633751	347518	C-T	SNP	G	0	0	0	0	0	0	0	0	0	0	5.5	0	0	0	0	0	0	0	intergenic (‑279/‑1708)	pRALTA_0398 -/+ pRALTA_0405	conserved hypothetical protein; putative phosphoenolpyruvate synthase/pyruvate phosphate dikinase/hypothetical protein
CU633751	347646	T-C	SNP	G	0	0	0	0	0	0	0	0	0	0	0	0	0	0	0	0	6.0	0	intergenic (‑407/‑1580)	pRALTA_0398 -/+ pRALTA_0405	conserved hypothetical protein; putative phosphoenolpyruvate synthase/pyruvate phosphate dikinase/hypothetical protein
CU633751	347798	CC-TT	SNP	G	0	0	6.3	0	0	0	0	0	0	0	0	0	0	0	0	0	0	0	intergenic (‑559/‑1428)/intergenic (‑560/‑1427)	pRALTA_0398 -/+ pRALTA_0405	conserved hypothetical protein; putative phosphoenolpyruvate synthase/pyruvate phosphate dikinase/hypothetical protein
CU633751	361743	CC-TT	SNP	G	0	0	0	0	0	0	0	0	0	0	0	0	0	0	8.8	11.4	23.5	36.5	G119G (GGC-GGT)/R120W (CGG-TGG)	pRALTA_0417	IS66 Orf2 like
CU633751	370348	C-T	SNP	G	0	0	25.0	38.9	0	0	0	0	0	0	0	0	0	0	0	0	0	0	Q286Q (CAG-CAA)	pRALTA_0427	transposase, IS4 family
CU633751	373599	CC-TT	SNP	G	0	0	0	0	0	0	0	0	0	0	0	0	0	8.7	0	0	0	0	D399N (GAC-AAC)/A398A (GCG-GCA)	betB3	betaine aldehyde dehydrogenase, NAD‑dependent
CU633751	375912	G-A	SNP	G	0	0	0	0	0	0	0	0	0	0	0	0	6.2	19.8	42.7	40.7	48.9	28.0	G75R (GGA-AGA)	pRALTA_0434	putative transcriptional regulator, IclR family
CU633751	383003	G-A	SNP	G	0	0	0	0	0	7.0	0	0	0	0	0	0	0	0	0	0	0	0	R321C (CGT-TGT)	pRALTA_0443	putative Branched‑chain amino acid transport system, Inner‑membrane component
CU633751	384059	A-G	SNP	G	0	0	0	0	0	0	0	0	0	0	22.9	0	0	0	0	0	0	0	intergenic (‑96/+44)	pRALTA_0443 -/- pRALTA_0444	putative Branched‑chain amino acid transport system, Inner‑membrane component/transposase, IS5 family
CU633751	385339	C-T	SNP	G	0	0	0	0	0	0	0	0	0	0	0	0	0	0	10.3	16.6	13.2	15.4	intergenic (‑136/+99)	pRALTA_0444 -/- pRALTA_0445	transposase, IS5 family/transposase fragment, IS3 family
CU633751	388082	A-C	SNP	G	0	0	0	0	0	0	0	0	0	0	0	0	0	0	0	0	5.2	0	intergenic (‑150/+103)	pRALTA_0449 -/- pRALTA_0450	Cytochrome P450‑terp/conserved hypothetical protein; putative exported protein
CU633751	388122	C-T	SNP	G	0	0	0	0	0	0	0	0	0	0	0	11.7	7.6	0	0	0	0	0	intergenic (‑190/+63)	pRALTA_0449 -/- pRALTA_0450	Cytochrome P450‑terp/conserved hypothetical protein; putative exported protein
CU633751	389934	C-T	SNP	G	0	0	0	0	0	0	0	0	0	0	0	0	0	0	0	0	9.7	14.5	F39F (TTC-TTT)	pRALTA_0452	hypothetical protein
CU633751	389983	C-T	SNP	G	0	0	0	0	0	0	0	0	0	0	0	11.8	7.5	0	0	0	0	0	intergenic (+40/‑196)	pRALTA_0452 +/+ pRALTA_0453	hypothetical protein/conserved hypothetical protein
CU633751	394073	C-T	SNP	G	0	0	0	79.3	75.2	73.7	95.3	100	100	100	100	100	100	100	100	100	100	100	G421E (GGA-GAA)	pRALTA_0457	transposase, ISNCY family
CU633751	397415	G-A	SNP	G	0	12.2	46.7	17.4	22.6	21.3	0	0	0	0	0	0	0	0	0	0	0	0	E296K (GAA-AAA)	tmoA	Toluene‑4‑monooxygenase system protein A
CU633751	418081	T-C	SNP	G	0	0	0	0	0	9.9	0	0	0	0	0	0	0	0	0	0	0	0	I231V (ATT-GTT)	pnlA	Pectin/pectate lyase
CU633751	420426	G-A	SNP	G	0	0	0	0	0	0	0	0	0	0	0	0	5.1	14.6	9.7	9.8	0	0	S98F (TCC-TTC)	pRALTA_0492	hypothetical protein
CU633751	428289	C-T	SNP	G	0	0	0	0	0	0	0	0	0	11.9	5.1	11.2	5.5	0	0	0	0	0	pseudogene (16/300nt)	pRALTA_0504	transposase fragment, IS66 family
CU633751	428416	G-A	SNP	G	0	0	0	0	0	0	0	0	0	0	0	0	0	0	0	0	8.0	0	pseudogene (347/459nt)	pRALTA_0505	transposase fragment, IS66 family
CU633751	449221	C-T	SNP	G	0	0	0	0	0	5.5	0	0	0	0	0	0	0	0	0	0	0	0	G45G (GGG-GGA)	pRALTA_0530	transposase fragment, IS5 family
CU633751	449856	C-T	SNP	G	0	0	0	0	0	0	0	0	0	0	0	0	0	0	0	0	7.1	0	L131L (CTG-TTG)	pRALTA_0531	prolyl endopeptidase
CU633751	449868	C-T	SNP	G	0	0	0	0	0	0	0	0	0	0	0	0	0	0	0	10.7	14.0	38.2	H135Y (CAT-TAT)	pRALTA_0531	prolyl endopeptidase
CU633751	452679	T-C	SNP	G	0	18.2	40.9	16.0	25.2	20.6	0	0	0	0	0	0	0	0	0	0	0	0	intergenic (+218/‑191)	pRALTA_0532 +/+ pRALTA_0534	transposase fragment, IS5 family/transposase fragment, IS4 family
CU633751	461700	C-T	SNP	G	0	0	0	0	0	0	0	0	0	0	0	0	0	19.3	17.1	0	0	0	R196C (CGT-TGT)/L48L (CTC-CTT)	pRALTA_0547/pRALTA_0548	transposase, IS21 family/transposase, IS21 family
CU633751	470038	C-T	SNP	G	0	0	0	0	0	0	0	0	0	0	0	0	6.7	9.5	0	0	0	0	intergenic (‑80/‑8)	pRALTA_0567 -/+ pRALTA_0568	putative beta‑lactamase precursor/transposase, IS5 family
CU633751	477359	C-T	SNP	G	0	0	0	0	0	0	0	0	0	0	0	0	6.8	0	0	0	0	0	S131F (TCC-TTC)	pRALTA_0574	putative sugar‑alcohol dehydrogenase
CU633751	478517	C-T	SNP	G	0	0	0	0	0	0	0	0	0	6.9	0	0	0	0	0	0	0	0	S20F (TCC-TTC)	pRALTA_0575	conserved hypothetical protein; putative aminotransferase
CU633751	478869	C-T	SNP	G	0	0	0	0	0	0	0	0	0	0	0	13.4	10.3	7.8	0	0	0	0	intergenic (+93/‑229)	pRALTA_0575 +/+ pRALTA_0576	conserved hypothetical protein; putative aminotransferase/transposase, IS4 family
CU633751	479002	Δ 23240bp	Deletion	G	0	0	0	0	0	0	0	0	0	0	0	0	20	80	90	94	100	100	between IS6-IS4	pRALTA_0537/+pRALTA_0576	40 genes
CU633751	479003	C-T	SNP	G	0	0	0	0	0	0	0	0	0	0	0	0	0	0	34.4	0	0	0	intergenic (+227/‑95)	pRALTA_0575 +/+ pRALTA_0576	conserved hypothetical protein; putative aminotransferase/transposase, IS4 family
CU633751	492527	C-T	SNP	G	0	0	0	0	0	0	0	0	0	0	0	0	0	0	0	0	0	25.6	P94S (CCA-TCA)	pRALTA_0593	hypothetical protein; putative exported protein
CU633751	500345	C-T	SNP	G	0	0	0	0	0	0	0	0	0	0	0	0	0	0	0	0	9.9	0	intergenic (+73/+45)	pRALTA_0611 +/- pRALTA_0612	transposase fragment/Integrase/recombinase (part 2)
CU633751	512701	G-T	SNP	G	0	0	0	0	0	7.7	0	0	0	0	0	0	0	0	0	0	0	0	L39M (CTG-ATG)	pRALTA_0627	putative ABC transporter, ATP‑binding component
CU633751	547813	C-T	SNP	G	0	0	0	0	0	0	0	0	0	0	0	0	0	0	9.7	12.2	9.8	13.8	S270S (TCC-TCT)	pRALTA_0661	conserved hypothetical protein
NC_003295	21755	GG-AA	SNP	G	0	0	0	0	0	0	0	0	0	0	0	0	0	0	0	0	6.8	0	Q37Q (CAG-CAA)/A38T (GCG-ACG)	RSc0018	response regulator transcription regulator protein
NC_003295	30307	C-T	SNP	G	0	14.0	35.3	16.4	22.6	21.7	0	0	0	0	0	0	0	0	0	0	0	0	intergenic (‑89/+138)	RSc0025 -/- RSc0026	hypothetical protein/hypothetical protein
NC_003295	30552	CC-TT	SNP	G	0	12.5	41.4	11.7	20.3	20.9	0	0	0	0	0	0	0	0	0	0	0	0	V181I (GTC-ATC)/K180K (AAG-AAA)	RSc0026	hypothetical protein
NC_003295	47037	C-T	SNP	G	0	13.9	39.9	16.2	27.7	22.9	0	0	0	0	0	0	0	0	0	0	0	0	L142L (CTG-CTA)	hslV	ATP‑dependent protease peptidase subunit
NC_003295	64650	G-A	SNP	G	0	0	0	0	0	0	0	0	0	0	0	0	0	13.0	17.4	14.9	23.1	54.4	K58K (AAG-AAA)	mreB	rod shape‑determining protein
NC_003295	87135	CC-TT	SNP	G	0	0	0	0	9.8	21.5	20.4	0	5	5.7	0	0	0	0	0	0	0	0	A143V (GCC-GTT)	RSc0076	proline rich signal peptide protein
NC_003295	114423	A-C	SNP	G	0	0	0	6.6	0	5.2	0	0	0	0	0	0	0	0	0	0	0	0	D1171E (GAT-GAG)	RSc0102	putative calcium binding hemolysin protein
NC_003295	119162	T-G	SNP	G	6.3	10.9	8.7	9.8	8.3	8.3	9.0	10.2	8.4	9.9	10.6	9.3	9.3	9.4	7.9	8.5	8.3	0	V916V (GTA-GTC)	RSc0104	putative hemolysin‑type calcium‑binding protein
NC_003295	122607	T-C	SNP	G	0	0	9.3	0	0	6.5	0	0	0	0	0	0	0	0	0	0	0	0	N14D (AAC-GAC)	RSc0105	hypothetical protein
NC_003295	126448	C-T	SNP	G	0	0	0	0	0	0	0	0	0	0	0	0	0	0	5.8	0	0	0	E183K (GAA-AAA)	thiE1	thiamine‑phosphate pyrophosphorylase protein
NC_003295	132984	G-A	SNP	G	0	16.8	40.8	14.1	26.7	24.5	0	0	0	0	0	0	0	0	0	0	0	0	E102K (GAA-AAA)	RSc0114	hypothetical protein
NC_003295	172849	G-A	SNP	G	0	0	0	0	0	0	0	0	0	0	0	0	0	16.7	9.1	5.8	0	0	intergenic (‑32/+85)	RSc0152 -/- RSc0153	lipoprotein/putative signal peptide protein
NC_003295	185301	G-A	SNP	G	0	0	0	0	0	0	0	0	0	0	0	0	0	0	0	0	10.4	0	W14* (TGG-TAG)	RSc0165	hypothetical protein
NC_003295	189458	G-A	SNP	G	0	0	0	0	0	0	0	0	0	0	6.1	12.4	0	0	0	0	0	0	S49S (TCC-TCT)	RSc0168	hypothetical protein
NC_003295	192175	G-A	SNP	G	0	0	0	0	0	0	0	0	0	0	0	0	0	0	5.0	0	7.7	6.2	S69L (TCG-TTG)	RSc0170	hypothetical protein
NC_003295	205317	G-A	SNP	G	0	0	0	0	0	0	0	0	0	0	0	11.4	6.5	0	0	0	0	0	R2R (CGG-CGA)	RSc0182	hypothetical protein
NC_003295	207950	C-T	SNP	G	0	0	0	0	0	0	0	0	0	0	0	0	0	0	0	0	0	5.1	intergenic (+34/‑2)	RSc0184 +/+ RSc0185	hypothetical protein/hypothetical protein
NC_003295	208091	G-A	SNP	G	0	0	5.3	0	6.4	0	0	0	0	0	0	0	0	0	0	0	0	0	W47* (TGG-TAG)	RSc0185	hypothetical protein
NC_003295	215421	C-T	SNP	G	0	0	0	0	0	0	0	0	0	11.6	38.7	29.4	63.9	94.1	96.5	94.9	100	100	S102F (TCC-TTC)	RSc0194	zinc‑dependent alcohol dehydrogenase oxidoreductase protein
NC_003295	219317	CC-TT	SNP	G	0	0	0	0	0	0	0	0	0	0	0	0	0	0	0	0	6.9	0	F325F (TTC-TTT)/P326S (CCG-TCG)	RSc0196	putative cytochrome c1 signal peptide protein
NC_003295	229174	C-T	SNP	G	0	0	0	0	0	0	0	0	0	0	0	0	0	0	0	0	0	6.2	F55F (TTC-TTT)	RSc0206	putative signal peptide protein
NC_003295	229330	G-A	SNP	G	0	0	0	0	0	0	0	0	0	0	0	0	0	0	0	0	14.6	0	E107E (GAG-GAA)	RSc0206	putative signal peptide protein
NC_003295	261343	A-G	SNP	G	0	12.7	30.3	20.3	24.1	23.8	0	0	0	0	0	0	0	0	0	0	0	0	K554R (AAG-AGG)	RSc0237	putative methylmalonyl‑CoA mutase protein
NC_003295	271630	C-T	SNP	G	0	0	0	0	0	0	0	0	0	0	0	0	0	0	0	0	0	6.2	intergenic (‑715/+106)	RSc0245 -/- RSc0246	hypothetical protein/putative calcium binding hemolysin protein
NC_003295	273312	G-A	SNP	G	0	0	0	0	0	0	0	0	0	0	0	0	0	0	0	7.6	12.0	8.2	S632F (TCC-TTC)	RSc0246	putative calcium binding hemolysin protein
NC_003295	278706	C-T	SNP	G	0	0	0	0	0	0	0	0	0	9.1	0	0	0	0	0	0	0	0	K987K (AAG-AAA)	RSc0249	putative calcium binding hemolysin protein
NC_003295	281445	C-T	SNP	G	0	0	0	0	0	0	0	0	0	0	0	0	0	0	0	0	0	7.2	K74K (AAG-AAA)	RSc0249	putative calcium binding hemolysin protein
NC_003295	281661	G-A	SNP	G	0	0	0	0	0	0	0	0	0	0	14.7	12.5	0	0	0	0	0	0	P2P (CCC-CCT)	RSc0249	putative calcium binding hemolysin protein
NC_003295	281845	C-T	SNP	G	0	0	0	0	0	0	0	0	0	0	0	0	0	0	0	0	0	5.1	R104Q (CGA-CAA)	RSc0250	hypothetical protein
NC_003295	297234	C-T	SNP	G	0	0	0	0	0	0	0	0	0	0	0	0	0	0	0	0	5.4	0	A471T (GCC-ACC)	RSc0265	acyl‑CoA carboxylase subunit alpha
NC_003295	318571	G-A	SNP	G	0	0	0	0	0	0	8.6	27.6	32.8	15.7	11.3	18.5	9.0	0	0	0	0	0	F164F (TTC-TTT)	RSc0286	hypothetical protein
NC_003295	326495	G-A	SNP	G	0	0	0	0	0	0	0	0	0	0	0	0	0	6.7	23.9	25.3	37.3	14.2	F655F (TTC-TTT)	metHb	5‑methyltetrahydrofolate‑‑homocysteine methyltransferase
NC_003295	347373	C-T	SNP	G	0	0	0	0	0	0	0	0	0	0	0	0	0	0	5.9	0	0	0	S24F (TCC-TTC)	RSc0316	lipoprotein
NC_003295	383720	G-A	SNP	G	0	0	0	0	0	0	0	0	0	0	0	5.6	0	0	0	0	0	0	S491L (TCG-TTG)	RSc0352	putative carboxy‑terminal processing protease transmembrane protein
NC_003295	414273	+CGATGT	Insertion	G	0	0	0	0	0	0	0	0	0	0	0	0	0	0	0	7.9	0	0	coding (638/987nt)	ftsY	putative cell division protein
NC_003295	417910	C-G	SNP	G	0	0	0	0	0	5.2	0	0	0	0	0	0	0	0	0	0	0	0	Q428E (CAG-GAG)	RSc0388	putative Zinc protease‑like signal peptide protein
NC_003295	427914	C-T	SNP	G	0	0	6.7	0	0	0	0	0	0	0	0	0	0	0	0	0	0	0	S37F (TCC-TTC)	RSc0400	hypothetical protein
NC_003295	482047	C-T	SNP	G	0	0	0	0	0	0	0	0	0	0	0	0	0	0	6.0	0	0	0	L191L (CTC-CTT)	RSc0453	hypothetical protein
NC_003295	484736	C-T	SNP	G	0	0	0	0	0	0	0	0	0	0	0	0	0	5.3	9.6	10.2	9.6	0	A826A (GCC-GCT)	RSc0454	putative oxidoreductase protein
NC_003295	485165	C-T	SNP	G	0	0	0	0	10.0	0	0	0	0	0	0	0	0	0	0	0	0	0	F969F (TTC-TTT)	RSc0454	putative oxidoreductase protein
NC_003295	491964	C-T	SNP	G	0	0	0	0	6.6	0	0	0	0	0	0	0	0	0	0	0	0	0	V36V (GTC-GTT)	ubiB	putative ubiquinone biosynthesis protein UbiB
NC_003295	504196	G-A	SNP	G	0	0	0	0	0	0	0	0	0	5.8	0	0	0	0	0	0	0	0	E509K (GAA-AAA)	RSc0471	putative transferase protein
NC_003295	517031	C-T	SNP	G	0	0	0	0	0	0	0	0	0	0	7.7	15.5	5.7	0	0	0	0	0	intergenic (+136/‑357)	gdhA +/+ RSc0481	glutamate dehydrogenase (NAD(P)+) oxidoreductase protein/amino‑acid‑binding periplasmic (PBP) ABC transporter protein
NC_003295	557455	T-G	SNP	G	8.3	0	0	0	0	0	0	0	0	0	0	0	0	0	0	0	0	0	P159P (CCA-CCC)	RSc0519	hypothetical protein
NC_003295	558407	T-C	SNP	G	0	0	0	0	17.7	31.7	64.9	91.9	87.3	87.9	95.5	94.6	100	100	100	100	100	100	intergenic (‑85/+649)	gloA -/- RSc0521	lactoylglutathione lyase/hypothetical protein
NC_003295	558785	G-A	SNP	G	0	0	0	0	0	0	0	0	0	5.6	0	0	0	0	0	0	0	0	intergenic (‑463/+271)	gloA -/- RSc0521	lactoylglutathione lyase/hypothetical protein
NC_003295	572178	C-A	SNP	G	0	0	0	0	0	0	0	0	0	0	0	0	0	0	0	0	0	5.9	A126A (GCG-GCT)	RSc0533	putative transmembrane protein
NC_003295	577884	C-T	SNP	G	0	19.4	39.3	18.6	28.5	20.0	0	0	0	0	0	0	0	0	0	0	0	0	G63G (GGG-GGA)	fabG	3‑ketoacyl‑(acyl‑carrier‑protein) reductase
NC_003295	579465	C-T	SNP	G	0	0	0	0	0	0	0	0	0	0	0	5.9	24.3	75.9	88.0	90.3	96.4	98.3	A378A (GCG-GCA)	fadE	acyl‑CoA dehydrogenase
NC_003295	603758	C-T	SNP	G	0	0	0	0	0	0	0	0	0	0	0	0	0	0	0	5.0	0	0	F136F (TTC-TTT)	RSc0559	hypothetical protein
NC_003295	612042	A-T	SNP	G	0	0	0	0	0	0	0	0	0	0	0	6.1	0	0	0	0	0	0	intergenic (‑40/‑241)	ilvE1 -/+ RSc0568	branched‑chain amino acid aminotransferase/hypothetical protein
NC_003295	620949	C-T	SNP	G	0	0	10.7	0	9.0	8.9	0	0	0	0	0	0	0	0	0	0	0	0	S364F (TCC-TTC)	purK	phosphoribosylaminoimidazole carboxylase ATPase subunit
NC_003295	625433	GG-AA	SNP	G	0	0	0	0	5.2	6.4	0	0	7.7	6.3	0	0	0	0	0	0	0	0	T6I (ACC-ATT)	RSc0581	putative phosphoglycolate phosphatase protein
NC_003295	640446	G-A	SNP	G	0	0	0	0	0	0	0	0	0	0	0	0	0	0	0	0	0	5.2	intergenic (+57/‑116)	RSc0593 +/+ RSc0594	hypothetical protein/hypothetical protein
NC_003295	658925	G-A	SNP	G	0	0	0	0	0	0	0	0	0	0	0	0	0	0	0	0	7.2	6.0	E217K (GAG-AAG)	apbE	thiamine biosynthesis lipoprotein apbE precursor transmembrane
NC_003295	671654	CC-TT	SNP	G	0	0	0	0	0	0	0	0	0	0	0	0	6.2	0	0	0	0	0	G194S (GGT-AGT)/M193I (ATG-ATA)	RSc0624	zinc‑dependent alcohol dehydrogenase oxidoreductase protein
NC_003295	672918	G-A	SNP	G	0	0	0	0	0	0	0	0	0	6.2	0	0	0	0	0	0	0	0	G145S (GGT-AGT)	RSc0625	transcription regulator protein
NC_003295	673206	C-T	SNP	G	0	0	18.2	0	0	0	0	0	0	0	0	0	0	0	0	0	0	0	R241C (CGT-TGT)	RSc0625	transcription regulator protein
NC_003295	678935	G-A	SNP	G	0	0	0	0	0	0	0	0	0	0	0	0	0	0	0	6.2	7.4	0	Q14* (CAG-TAG)	RSc0631	hypothetical protein
NC_003295	680099	C-T	SNP	G	0	0	0	0	0	5.0	0	0	0	0	0	0	0	0	0	0	0	0	G189E (GGA-GAA)	RSc0633	putative TRP repressor binding protein
NC_003295	685315	A-T	SNP	G	0	0	0	0	0	0	0	0	0	0	8.9	8.6	0	0	0	6.3	0	0	intergenic (+193/+661)	RSc0638 +/- RSc0639	hypothetical protein/heat shock protein
NC_003295	690916	C-T	SNP	G	0	0	0	0	0	0	0	0	0	0	16.9	12.9	0	0	0	0	0	0	S52L (TCG-TTG)	RSc0643	hypothetical protein
NC_003295	705263	C-T	SNP	G	0	0	0	0	0	0	0	0	0	5.6	0	0	0	0	0	0	0	0	T93T (ACG-ACA)	cpaA1	prepilin peptidase transmembrane protein
NC_003295	706250	G-A	SNP	G	0	0	0	0	0	0	0	0	0	0	0	0	0	0	0	0	5.7	0	R10R (CGC-CGT)	RSc0660	putative pilin transmembrane protein
NC_003295	706598	G-A	SNP	G	0	0	0	0	0	0	0	0	0	0	0	0	13.8	0	0	0	0	0	intergenic (‑104/+996)	RSc0661 -/- RSc0662	putative pilin transmembrane protein/hypothetical protein
NC_003295	713580	A-T	SNP	G	0	6.5	0	0	0	0	0	0	0	0	0	0	0	0	0	0	0	0	K29M (AAG-ATG)	pilH	putative twitching motility two‑component response regulator transcription regulator protein
NC_003295	719867	C-T	SNP	G	0	0	0	0	0	0	0	0	0	7.7	41.0	29.9	66.4	95.2	96.4	96.8	100	100	F948F (TTC-TTT)	RSc0672	putative composite two component regulatory (sensor histidine kinase and response regulator hybrid) transcription regulator protein
NC_003295	745669	G-A	SNP	G	0	0	0	0	0	0	0	0	0	0	0	0	0	5.4	23.9	26.5	26.7	11.7	intergenic (‑8/+17)	RSc0696 -/- pcm	hypothetical protein/protein‑L‑isoaspartate O‑methyltransferase
NC_003295	748540	C-T	SNP	G	0	0	0	79.0	73.3	72.4	94.7	100	100	100	100	100	100	100	100	100	100	100	L85L (CTC-CTT)	uppP	undecaprenyl pyrophosphate phosphatase
NC_003295	758132	C-T	SNP	G	0	0	0	0	0	0	0	0	0	0	0	0	6.6	0	0	0	0	0	A331V (GCC-GTC)	RSc0709	hypothetical protein
NC_003295	768825	GG-AA	SNP	G	0	0	0	0	0	0	0	0	0	0	0	0	0	0	0	0	10.1	5.4	A58V (GCC-GTT)	RSc0722	putative type 4 fimbrial pilin related transmembrane protein
NC_003295	811151	C-T	SNP	G	0	0	0	0	0	0	0	0	0	0	0	0	0	0	0	5.2	0	0	H211Y (CAC-TAC)	RSc0769	putative hydrolase glycosidase protein
NC_003295	822037	G-A	SNP	G	0	0	0	0	0	0	0	0	0	6.9	0	0	0	0	0	0	0	0	F9F (TTC-TTT)	katGa	peroxidase/catalase oxidoreductase protein
NC_003295	842271	C-T	SNP	G	0	0	0	0	0	0	0	0	0	0	0	0	0	0	6.0	10.3	8.8	0	H321Y (CAC-TAC)	alaS	alanyl‑tRNA synthetase
NC_003295	854398	G-A	SNP	G	0	0	0	0	0	0	0	0	0	6.0	11.8	20.4	10.3	0	0	0	0	0	D114N (GAC-AAC)	RSc0806	hypothetical protein
NC_003295	862500	C-T	SNP	G	0	0	0	0	0	0	0	0	0	0	0	0	5.1	0	0	0	0	0	D125N (GAC-AAC)	RSc0819	hypothetical protein
NC_003295	863516	G-A	SNP	G	0	0	0	0	5.2	0	0	0	0	0	0	0	0	0	0	0	0	0	T22I (ACC-ATC)	RSc0820	putative transcription regulator protein
NC_003295	863630	C-T	SNP	G	0	0	0	0	0	0	0	0	0	0	5.7	14.5	7.1	0	0	0	0	0	intergenic (‑50/‑6)	RSc0820 -/+ RSc0821	putative transcription regulator protein/putative NADPH nitroreductase protein
NC_003295	865548	G-A	SNP	G	0	0	0	0	0	0	0	0	0	0	0	0	0	0	0	0	0	10.0	*156* (TAG-TAA)	RSc0823	hypothetical protein
NC_003295	865939	C-T	SNP	G	0	0	8.7	6.3	12.1	8.2	0	0	0	0	0	0	0	0	0	0	0	0	intergenic (+391/‑157)	RSc0823 +/+ RSc0824	hypothetical protein/hypothetical protein
NC_003295	868346	C-A	SNP	G	0	0	0	0	0	0	0	0	0	0	0	0	0	0	9.5	0	0	0	intergenic (+30/+307)	popP +/- RSc0827	POPP protein/hypothetical protein
NC_003295	869660	G-A	SNP	G	0	0	0	0	0	0	0	0	0	0	0	0	0	0	0	0	12.7	0	intergenic (‑195/+309)	RSc0827 -/- tISRso14b	hypothetical protein/ISRSO14‑transposase orfB protein
NC_003295	869669	A-T	SNP	G	0	0	0	0	0	0	0	0	0	0	0	0	0	0	0	0	13.1	0	intergenic (‑204/+300)	RSc0827 -/- tISRso14b	hypothetical protein/ISRSO14‑transposase orfB protein
NC_003295	872776	C-T	SNP	G	0	0	0	0	0	0	0	0	0	0	0	0	0	0	0	0	8.4	20.9	I172I (ATC-ATT)	RSc0831	hypothetical protein
NC_003295	874833	GG-AA	SNP	G	0	0	0	0	0	0	0	0	8.1	8.1	0	0	0	0	0	0	0	0	G858E (GGG-GAA)	RSc0831	hypothetical protein
NC_003295	877490	G-A	SNP	G	0	0	0	0	9.6	0	0	0	0	0	0	0	0	0	0	0	0	0	P82P (CCG-CCA)	RSc0835	hypothetical protein
NC_003295	879161	C-T	SNP	G	0	0	0	0	0	0	0	0	0	0	0	0	0	0	0	0	0	9.2	Q63* (CAG-TAG)	RSc0837	hypothetical protein
NC_003295	887245	G-A	SNP	G	0	0	0	0	0	0	0	0	0	0	0	0	0	0	0	0	0	7.7	E397K (GAG-AAG)	RSc0845	hypothetical protein
NC_003295	894767	G-A	SNP	G	0	0	0	0	0	0	0	7.2	5.7	0	0	0	0	0	0	0	0	0	W389* (TGG-TGA)	RSc0857	bacteriophage‑like protein
NC_003295	896831	G-A	SNP	G	0	0	0	0	0	0	0	0	0	0	0	0	0	0	0	8.0	23.8	45.5	A17A (GCG-GCA)	RSc0860	bacteriophage‑like protein
NC_003295	898193	CC-TT	SNP	G	0	0	0	0	0	0	0	0	0	0	0	0	0	0	0	10.9	0	5.1	P33L (CCC-CTT)	RSc0862	signal peptide protein
NC_003295	899470	C-T	SNP	G	0	0	0	0	0	0	0	0	0	0	0	0	0	0	0	0	5.8	0	I12I (ATC-ATT)	RSc0864	hypothetical protein
NC_003295	900798	GG-AA	SNP	G	0	0	0	0	0	0	0	0	0	0	0	0	5.3	0	0	0	0	0	P70F (CCC-TTC)	RSc0867	putative HNS‑like transcription regulator protein
NC_003295	902073	C-T	SNP	G	0	20.5	37.9	20.9	27.6	22.0	0	0	0	0	0	0	0	0	0	0	0	0	A101T (GCG-ACG)	popP2	YOPP/AvrRxv family protein
NC_003295	902613	C-T	SNP	G	0	0	0	0	0	0	0	0	0	0	0	0	0	0	6.5	0	0	0	intergenic (‑240/‑656)	popP2 -/+ RSc0869	YOPP/AvrRxv family protein/putative cytosine‑specific methyltransferase protein
NC_003295	906546	G-A	SNP	G	0	0	0	0	0	8.8	5.9	0	0	0	0	0	0	0	0	0	0	0	G446G (GGG-GGA)	RSc0873	putative bacteriophage‑related transmembrane protein
NC_003295	912329	G-A	SNP	G	0	0	0	0	0	0	0	0	24.5	33.9	20.8	21.0	16.7	0	0	0	0	0	E873E (GAG-GAA)	RSc0875	putative transmembrane protein
NC_003295	914742	G-A	SNP	G	0	0	0	0	0	0	0	0	0	0	0	0	0	0	0	0	0	5.6	G87E (GGG-GAG)	RSc0877	hypothetical protein
NC_003295	916991	G-A	SNP	G	0	0	0	0	0	0	0	10.7	11.1	0	0	0	0	0	0	0	0	0	G543S (GGT-AGT)	RSc0879	hypothetical protein
NC_003295	918826	CC-TT	SNP	G	0	0	0	0	0	0	0	0	0	0	0	0	0	5.9	7.4	10.6	8.3	0	A31A (GCC-GCT)/P32S (CCC-TCC)	RSc0884	hypothetical protein
NC_003295	922558	G-A	SNP	G	0	0	0	0	0	0	0	0	0	0	0	0	5.5	0	0	0	0	0	G435S (GGC-AGC)	RSc0887	hemagglutinin‑related protein
NC_003295	925354	A-G	SNP	G	0	5.9	0	0	0	0	0	0	0	0	0	0	0	0	0	0	0	0	I1367V (ATC-GTC)	RSc0887	hemagglutinin‑related protein
NC_003295	932989	T-A	SNP	G	0	0	0	0	0	0	0	0	0	0	0	0	6.5	13.4	19.2	19.7	23.5	8.5	intergenic (+1228/‑268)	RSc0887 +/+ RSc0888	hemagglutinin‑related protein/activation/secretion protein
NC_003295	947035	G-A	SNP	G	0	0	0	0	0	0	0	0	0	0	0	0	0	0	0	0	5.1	0	S4F (TCC-TTC)	RSc0896	putative transmembrane protein
NC_003295	948301	A-C	SNP	G	7.1	0	0	0	0	0	0	0	0	0	0	0	0	0	0	0	0	0	L108V (TTG-GTG)	ubiG	3‑demethylubiquinone‑9 3‑methyltransferase
NC_003295	961950	C-T	SNP	G	0	0	0	78.4	72.9	68.1	94.5	100	100	100	100	100	100	100	100	100	100	100	I448I (ATC-ATT)	rpsA	30S ribosomal protein S1
NC_003295	963405	C-T	SNP	G	0	0	0	0	0	0	0	10.5	13.2	0	0	0	0	0	0	0	0	0	L48F (CTC-TTC)	RSc0912	hypothetical protein
NC_003295	974331	G-A	SNP	G	0	0	0	0	0	0	0	0	0	0	0	5.5	0	0	0	0	0	0	intergenic (+19/‑159)	RSc0922 +/+ etfB	signal peptide protein/electron transfer flavoprotein subunit beta
NC_003295	1008341	C-T	SNP	G	0	0	0	0	0	5.1	0	0	0	0	0	0	0	0	0	0	0	0	S271F (TCC-TTC)	RSc0959	hypothetical protein
NC_003295	1052699	C-T	SNP	G	0	0	0	0	0	0	0	0	0	0	0	0	0	0	5.7	0	0	0	S496S (TCG-TCA)	RSc1003	carboxypeptidase
NC_003295	1054528	C-T	SNP	G	0	0	0	0	0	0	0	0	0	0	0	0	0	0	8.9	10.0	8.9	12.1	intergenic (‑342/‑438)	RSc1003 -/+ RSc1004	carboxypeptidase/hypothetical protein
NC_003295	1075285	C-A	SNP	G	0	0	0	0	0	0	0	0	0	0	0	0	5.4	0	5.8	0	0	0	S3Y (TCC-TAC)	hscB	co‑chaperone HscB
NC_003295	1099224	G-A	SNP	G	0	0	0	0	0	0	0	0	0	0	0	0	0	0	0	0	0	5.7	G105E (GGG-GAG)	RSc1044	putative protease transmembrane protein
NC_003295	1116442	C-T	SNP	G	0	0	0	0	0	0	0	0	0	0	0	0	0	0	0	10.1	17.4	44.7	S98F (TCC-TTC)	RSc1062	hypothetical protein
NC_003295	1134814	G-A	SNP	G	0	0	0	0	0	9.3	20.2	0	0	0	0	0	0	0	0	0	0	0	M4I (ATG-ATA)	gudD1	glucarate dehydratase protein
NC_003295	1141530	T-G	SNP	G	0	0	0	0	10.2	0	0	0	0	0	0	0	0	0	0	0	0	0	R96R (CGT-CGG)	RSc1083	hypothetical protein
NC_003295	1142982	G-A	SNP	G	0	0	0	0	0	0	0	10.0	6.4	0	0	0	0	0	0	0	0	0	S138S (TCC-TCT)	RSc1084	porin transmembrane protein
NC_003295	1152034	G-A	SNP	G	0	0	0	0	0	0	0	0	0	0	0	0	0	0	0	0	10.0	5.3	G28S (GGC-AGC)	RSc1094	transcriptional regulatory DNA‑binding transcription regulator protein
NC_003295	1153683	C-T	SNP	G	0	6.3	0	0	0	0	0	0	0	0	0	0	0	0	0	0	0	0	F220F (TTC-TTT)	RSc1095	hypothetical protein
NC_003295	1155501	G-A	SNP	G	46.2	100	100	100	100	100	100	100	100	100	100	100	100	100	100	100	100	100	E66K (GAG-AAG)	RSc1097	transcription regulator protein
NC_003295	1158854	G-A	SNP	G	0	0	0	0	0	0	0	0	0	0	0	0	0	0	0	0	8.3	16.1	intergenic (+23/‑5)	soxB2 +/+ soxD2	sarcosine oxidase subunit beta/sarcosine oxidase subunit delta
NC_003295	1201665	C-T	SNP	G	0	0	0	0	0	0	0	0	0	0	0	0	0	6.8	0	0	0	0	intergenic (+18/‑23)	dapA +/+ RSc1146	dihydrodipicolinate synthase/hypothetical protein
NC_003295	1203833	A-C	SNP	G	0	0	0	0	0	0	0	0	0	5.2	0	0	0	0	0	0	0	0	intergenic (+129/+499)	RSc1147 +/- RSc1148	hypothetical protein/hypothetical protein
NC_003295	1210397	T-A	SNP	G	0	0	0	0	0	0	0	0	0	6.5	0	0	0	0	0	0	0	0	T153S (ACC-TCC)	RSc1152	transcription regulator protein
NC_003295	1222748	G-A	SNP	G	0	0	50.5	80.8	73.9	77.3	95.1	100	100	100	100	100	100	100	100	100	100	100	Q112* (CAG-TAG)	ppiB	peptidyl‑prolyl cis‑trans isomerase B
NC_003295	1233953	C-T	SNP	G	0	0	0	0	0	0	0	0	0	0	0	0	0	0	0	0	6.1	0	L597L (CTG-TTG)	RSc1173	substrate‑binding periplasmic (PBP) ABC transporter protein
NC_003295	1235222	T-C	SNP	G	0	0	0	0	0	0	0	0	0	0	0	0	6.3	0	0	0	0	0	F34L (TTC-CTC)	RSc1175	transmembrane ABC transporter protein
NC_003295	1239651	C-T	SNP	G	0	0	0	0	0	0	0	0	0	0	0	0	0	15.9	19.3	24.3	23.1	15.3	Q80Q (CAG-CAA)	RSc1178	lipoprotein transmembrane
NC_003295	1276166	C-T	SNP	G	0	0	0	0	7.6	0	0	0	0	0	0	0	0	0	0	0	0	0	R230R (CGC-CGT)	rpoS	RNA polymerase sigma factor RpoS
NC_003295	1290988	CC-TT	SNP	G	0	0	0	0	0	0	0	0	0	0	5.7	11.3	7.3	0	0	0	0	0	A180V (GCC-GTT)	RSc1221	hypothetical protein
NC_003295	1310920	G-A	SNP	G	0	0	0	0	0	0	0	0	0	0	0	0	0	0	6.9	5.4	12.3	11.1	P228S (CCG-TCG)	iolE	putative myo‑inositol catabolism protein
NC_003295	1313212	G-A	SNP	G	0	0	0	0	0	0	0	0	0	0	0	0	0	0	15.0	15.1	19.5	6.9	A114A (GCC-GCT)	iolD	putative acetolactate synthase protein
NC_003295	1315260	G-A	SNP	G	0	0	0	0	0	0	0	0	0	0	0	0	0	0	15.0	23.7	15.7	8.6	P94S (CCG-TCG)	iolC	transferase kinase protein
NC_003295	1317518	G-A	SNP	G	0	0	0	0	0	0	0	0	0	0	0	0	0	7.3	0	0	0	0	M225I (ATG-ATA)	RSc1242	sugar ATP‑binding ABC transporter protein
NC_003295	1318373	C-T	SNP	G	0	0	0	0	0	0	0	0	0	0	0	0	0	0	0	6.1	8.0	15.3	V510V (GTC-GTT)	RSc1242	sugar ATP‑binding ABC transporter protein
NC_003295	1328001	GG-AA	SNP	G	0	0	7.7	0	0	0	0	0	0	0	0	0	0	0	0	0	0	0	S330S (TCG-TCA)/V331M (GTG-ATG)	hrpA	ATP‑dependent RNA helicase protein
NC_003295	1349279	C-T	SNP	G	0	0	0	0	0	0	0	0	0	0	0	0	0	0	0	0	0	5.0	L220L (CTC-CTT)	kgd	alpha‑ketoglutarate decarboxylase
NC_003295	1379100	GG-AA	SNP	G	0	0	0	0	0	0	0	0	0	0	0	0	0	5.6	0	0	11.2	0	A18V (GCC-GTT)	emrA	multidrug resistance A (translocase) transmembrane protein
NC_003295	1383507	C-T	SNP	G	0	0	0	0	0	0	0	0	0	0	0	0	0	0	6.8	10.8	11.9	5.7	W44* (TGG-TGA)	RSc1297	putative transmembrane protein
NC_003295	1395827	C-T	SNP	G	0	0	0	0	0	0	0	0	0	0	6.3	0	14.9	73.1	88.4	88.0	96.8	98.6	S21S (TCC-TCT)	dnaB	replicative DNA helicase
NC_003295	1412571	G-A	SNP	G	0	0	0	0	0	0	0	0	0	0	0	0	0	0	0	0	0	5.1	G12S (GGT-AGT)	RSc1327	homoserine dehydrogenase
NC_003295	1436490	G-A	SNP	G	0	0	0	0	0	0	0	0	0	0	0	0	0	0	0	0	0	11.8	E204K (GAA-AAA)	RSc1349	hypothetical protein
NC_003295	1451510	A-T	SNP	G	0	0	0	0	0	0	0	0	0	0	0	0	0	0	0	10.3	13.1	18.1	K62N (AAA-AAT)	RSc1362	putative 2‑haloalkanoic acid dehalogenase protein
NC_003295	1451512	C-T	SNP	G	0	0	0	0	0	0	0	0	0	0	0	0	0	0	0	9.8	13.6	18.1	P63L (CCG-CTG)	RSc1362	putative 2‑haloalkanoic acid dehalogenase protein
NC_003295	1477180	C-T	SNP	G	0	0	0	0	0	6.1	0	0	0	0	0	0	0	0	0	0	0	0	T112I (ACC-ATC)	RSc1385	lipoprotein transmembrane
NC_003295	1480006	A-G	SNP	G	0	0	0	0	0	0	0	0	0	6.8	0	0	0	0	0	0	0	0	intergenic (+82/‑193)	RSc1386 +/+ folE	hypothetical protein/GTP cyclohydrolase I
NC_003295	1484175	T-G	SNP	G	0	0	0	0	0	0	0	6.0	0	0	0	0	0	0	0	0	0	0	E56D (GAA-GAC)	RSc1392	putative transmembrane protein
NC_003295	1487657	Δ 9 bp	Deletion	G	0	0	0	0	0	0	0	0	17.7	23.3	10.8	17.3	9.3	0	0	0	0	0	coding (74‑82/1068nt)	RSc1396	putative transmembrane protein
NC_003295	1488963	C-T	SNP	G	0	0	0	0	0	0	0	0	0	0	0	0	0	0	0	0	5.9	0	intergenic (+312/‑3454)	RSc1396 +/+ RSc1397	putative transmembrane protein/hypothetical protein
NC_003295	1489723	C-T	SNP	G	0	0	0	0	0	0	0	0	0	0	0	0	0	15.2	11.8	8.8	0	0	intergenic (+1072/‑2694)	RSc1396 +/+ RSc1397	putative transmembrane protein/hypothetical protein
NC_003295	1507313	G-A	SNP	G	0	0	0	0	0	0	0	0	0	0	0	0	0	0	0	11.6	11.2	19.3	intergenic (+42/‑10)	frr +/+ uppS	ribosome recycling factor/undecaprenyl pyrophosphate synthetase protein
NC_003295	1514372	C-T	SNP	G	0	0	0	0	0	0	0	0	0	0	0	0	6.0	0	0	0	0	0	F121F (TTC-TTT)	RSc1413	hypothetical protein
NC_003295	1561730	G-A	SNP	G	0	0	0	0	0	0	0	0	0	0	0	0	0	0	0	0	0	7.9	E307K (GAG-AAG)	RSc1459	hypothetical protein
NC_003295	1562143	G-A	SNP	G	0	0	0	0	0	6.2	0	0	0	0	0	0	0	0	0	0	0	0	intergenic (+90/‑51)	RSc1459 +/+ RSc1460	hypothetical protein/methyl‑accepting chemotaxis transducer transmembrane protein
NC_003295	1565350	A-C	SNP	G	0	0	0	0	0	0	0	0	0	0	0	0	5.3	0	0	0	0	0	L115R (CTG-CGG)	RSc1462	putative signal peptide protein
NC_003295	1572141	G-A	SNP	G	0	0	0	0	0	0	0	0	0	0	0	0	0	0	7.3	7.7	15.9	0	F318F (TTC-TTT)	RSc1468	oxidoreductase protein
NC_003295	1577990	A-C	SNP	G	0	0	0	0	0	0	0	0	0	0	0	0	0	0	5.8	0	0	0	Q52P (CAG-CCG)	RSc1474	hypothetical protein
NC_003295	1582290	G-A	SNP	G	0	0	0	0	0	0	0	0	0	0	0	0	0	0	0	0	0	5.1	P318L (CCG-CTG)	RSc1476	hypothetical protein
NC_003295	1583730	G-A	SNP	G	0	0	0	0	0	0	0	0	0	0	0	0	0	0	0	0	6.7	0	intergenic (‑488/‑195)	RSc1476 -/+ bioA	hypothetical protein/adenosylmethionine‑‑8‑amino‑7‑oxononanoate transaminase
NC_003295	1592261	G-A	SNP	G	0	0	0	0	0	5.3	0	0	0	0	0	0	0	0	0	0	0	0	E99K (GAG-AAG)	RSc1487	hypothetical protein
NC_003295	1600682	C-T	SNP	G	0	0	0	0	0	0	0	0	0	0	0	0	0	0	0	0	9.6	0	P313L (CCC-CTC)	RSc1495	putative hemagglutinin‑related protein
NC_003295	1607596	C-T	SNP	G	0	0	0	0	0	0	0	0	0	0	5.6	7.2	6.0	0	0	5.1	0	0	S109L (TCG-TTG)	RSc1502	hypothetical protein
NC_003295	1610473	G-T	SNP	G	0	0	0	0	0	0	0	0	0	0	0	0	0	0	5.5	0	0	0	intergenic (‑56/+34)	RSc1504 -/- RSc1505	hypothetical protein/alcohol dehydrogenase‑like oxidoreductase protein
NC_003295	1620222	A-T	SNP	G	0	0	0	10.1	0	0	0	0	0	0	5.8	0	0	0	0	0	0	0	K440M (AAG-ATG)	prpE	propionyl‑CoA synthetase
NC_003295	1627477	C-A	SNP	G	0	0	0	0	0	0	0	0	0	0	0	0	0	8.0	0	0	0	0	K160N (AAG-AAT)	RSc1524	hypothetical protein
NC_003295	1639544	C-A	SNP	G	0	0	0	0	0	0	0	13.2	12.5	13.2	0	0	0	0	0	0	0	0	P276H (CCC-CAC)	phoR	phosphate regulon two‑component sensor kinase transcription regulator protein
NC_003295	1656606	G-A	SNP	G	0	0	0	0	0	0	0	0	0	0	0	0	0	0	0	0	8.3	0	E219K (GAG-AAG)	RSc1546	hypothetical protein
NC_003295	1657777	G-A	SNP	G	0	0	0	0	0	0	0	0	0	0	0	0	0	0	0	5.4	0	0	R609Q (CGG-CAG)	RSc1546	hypothetical protein
NC_003295	1658321	C-T	SNP	G	0	0	0	0	0	0	0	0	0	0	0	0	6.6	0	0	0	0	0	F790F (TTC-TTT)	RSc1546	hypothetical protein
NC_003295	1659230	C-T	SNP	G	0	0	0	0	0	0	0	7.5	7.0	0	0	0	0	0	0	0	0	0	L1093L (CTC-CTT)	RSc1546	hypothetical protein
NC_003295	1754626	C-T	SNP	G	0	0	0	0	0	0	0	0	0	9.3	38.5	28.1	64.1	96	97.4	91.6	100	100	S38F (TCT-TTT)	phbB	acetyacetyl‑CoA reductase
NC_003295	1762974	G-A	SNP	G	0	0	0	0	0	0	0	0	0	0	0	0	0	0	5.2	10.4	6.0	17.0	intergenic (‑10/+102)	serB -/- argE	putative phosphoserine phosphatase protein/acetylornithine deacetylase
NC_003295	1770641	G-A	SNP	G	0	0	0	0	0	0	0	0	0	0	0	0	7.0	5.0	0	0	0	0	I424I (ATC-ATT)	risS	oxidative stress resistance two‑component transmembrane sensor histidine kinase transcription regulator protein
NC_003295	1785849	G-A	SNP	G	0	15.5	42.8	18.5	25.3	18.1	0	0	0	0	0	0	0	0	0	0	0	0	I221I (ATC-ATT)	RSc1658	hypothetical protein
NC_003295	1791344	C-T	SNP	G	0	0	0	0	0	0	0	0	0	0	0	0	0	0	0	0	0	7.5	intergenic (‑30/+512)	RSc1669 -/- RSc1670	hypothetical protein/hypothetical protein
NC_003295	1795624	C-T	SNP	G	0	0	0	0	0	0	0	0	0	0	10.3	9.2	13.5	9.2	0	0	0	0	intergenic (+7/‑2)	RSc1676 +/+ RSc1677	hypothetical protein/hypothetical protein
NC_003295	1795757	C-T	SNP	G	0	0	0	0	0	0	0	0	0	0	0	0	10.2	0	0	0	0	0	F44F (TTC-TTT)	RSc1677	hypothetical protein
NC_003295	1799633	G-A	SNP	G	0	0	0	0	0	0	0	0	0	0	6.6	0	0	0	0	0	0	0	intergenic (+1302/‑1181)	RSc1680 +/+ RSc1681	phage phi‑105 holin‑like protein/hypothetical protein
NC_003295	1807154	G-A	SNP	G	0	0	0	0	0	0	0	0	0	0	6.3	9.5	7.8	0	0	0	0	0	D68N (GAC-AAC)	RSc1690	phage hk97 tail length tape measure‑related protein
NC_003295	1808227	G-A	SNP	G	0	0	0	0	0	0	0	0	14.2	20.7	9.8	17.0	6.1	0	0	0	0	0	E425E (GAG-GAA)	RSc1690	phage hk97 tail length tape measure‑related protein
NC_003295	1811060	G-A	SNP	G	0	11.5	38.7	16.9	27.4	23.7	5.8	0	0	0	0	0	0	0	0	0	0	0	D72N (GAT-AAT)	RSc1693	putative tail fiber assembly protein
NC_003295	1813450	T-A	SNP	G	0	0	0	0	0	0	0	0	0	0	0	0	0	0	0	0	0	5.5	D198E (GAT-GAA)	RSc1696	phage HK022 GP20‑like protein
NC_003295	1859365	A-C	SNP	G	0	0	0	0	0	0	0	0	0	7.5	0	0	0	0	0	0	0	0	H40P (CAC-CCC)	RSc1737	putative transmembrane outer membrane porin signal peptide protein
NC_003295	1869284	G-A	SNP	G	0	0	0	0	0	0	0	0	0	0	0	0	0	0	5.1	8.3	8.9	20.8	T401T (ACC-ACT)	RSc1748	hypothetical protein
NC_003295	1872932	C-T	SNP	G	0	0	0	0	0	0	0	0	0	0	0	0	0	0	0	0	6.0	0	S84L (TCG-TTG)	livJ	Leu/Ile/Val‑binding precursor signal peptide protein
NC_003295	1886176	C-T	SNP	G	0	0	0	0	6.7	0	0	0	0	0	0	0	0	0	0	0	0	0	I611I (ATC-ATT)	RSc1759	trifunctonal enoyl‑CoA hydratase/delta3‑cis‑delta2‑trans‑enoyl‑CoA isomerase/3‑hydroxyacyl‑CoA dehydrogenase
NC_003295	1903796	G-C	SNP	G	0	0	0	0	0	0	6.2	0	0	0	6.3	0	0	0	0	0	0	0	V745V (GTG-GTC)	RSc1775	hemagglutinin‑related protein
NC_003295	1905990	C-T	SNP	G	0	0	0	0	0	0	0	0	0	0	0	0	0	0	0	0	8.6	0	L1477F (CTT-TTT)	RSc1775	hemagglutinin‑related protein
NC_003295	1911107	C-T	SNP	G	0	0	0	0	0	0	0	0	0	0	0	0	0	0	0	0	0	5.1	intergenic (+48/‑286)	RSc1775 +/+ RSc1776	hemagglutinin‑related protein/hypothetical protein
NC_003295	1911265	C-T	SNP	G	0	0	0	0	0	0	0	0	0	0	0	0	5.4	22.9	39.2	44.0	51.0	24.0	intergenic (+206/‑128)	RSc1775 +/+ RSc1776	hemagglutinin‑related protein/hypothetical protein
NC_003295	1912038	C-T	SNP	G	0	0	0	0	0	0	0	0	0	0	0	0	0	0	0	5.1	0	0	P216S (CCA-TCA)	RSc1776	hypothetical protein
NC_003295	1912068	C-T	SNP	G	0	0	0	0	0	0	0	0	0	0	0	0	0	0	0	0	0	6.4	P226S (CCT-TCT)	RSc1776	hypothetical protein
NC_003295	1912702	G-A	SNP	G	0	0	0	0	0	0	0	0	0	0	0	0	0	0	0	0	0	6.9	intergenic (+515/‑201)	RSc1776 +/+ RSc1777	hypothetical protein/putative lipoprotein transmembrane
NC_003295	1928982	G-T	SNP	G	0	0	0	0	0	0	0	0	0	0	0	16.6	7.1	0	0	0	0	0	R228R (CGG-CGT)	RSc1793	ABC transporter permease
NC_003295	1949927	G-A	SNP	G	0	0	0	0	0	0	0	0	0	0	12.8	12.8	0	0	0	0	0	0	F2898F (TTC-TTT)	RSc1806	polyketide synthase protein
NC_003295	1965416	C-T	SNP	G	0	0	0	0	0	0	0	0	0	0	0	0	0	0	7.5	8.0	11.7	21.4	E2235K (GAA-AAA)	RSc1810	polyketide synthase protein
NC_003295	1986167	CC-TT	SNP	G	0	0	0	0	0	0	0	0	0	0	0	0	0	0	0	0	0	6.6	F95F (TTC-TTT)/L96F (CTT-TTT)	RSc1817	putative siderophore biosynthesis oxidoreductase protein
NC_003295	1986179	G-A	SNP	G	0	0	0	0	0	5.6	0	0	0	0	0	0	0	0	0	0	0	0	E99E (GAG-GAA)	RSc1817	putative siderophore biosynthesis oxidoreductase protein
NC_003295	1988813	G-A	SNP	G	0	0	0	0	0	0	0	0	0	0	0	0	0	0	5.4	8.1	16.3	8.9	G19E (GGG-GAG)	RSc1819	hypothetical protein
NC_003295	1994269	C-T	SNP	G	0	0	0	0	0	0	0	0	0	0	0	0	0	5.9	0	5.1	10.7	7.5	E187K (GAG-AAG)	RSc1825	putative dioxygenase oxidoreductase protein
NC_003295	2007741	G-A	SNP	G	0	0	0	0	0	0	0	0	0	0	0	0	0	0	0	9.9	0	0	S70L (TCA-TTA)	RSc1835	hypothetical protein
NC_003295	2009489	C-T	SNP	G	0	0	6.4	0	0	0	0	0	0	0	0	0	0	0	0	0	0	0	D104N (GAC-AAC)	RSc1837	putative oxygenase subunit protein
NC_003295	2012274	C-T	SNP	G	0	0	0	0	0	0	0	0	0	0	0	0	11.4	0	0	0	0	0	Q2144Q (CAG-CAA)	RSc1839	hypothetical protein
NC_003295	2012310	C-T	SNP	G	0	0	0	0	6.5	0	0	0	0	0	0	0	0	0	0	0	0	0	L2132L (CTG-CTA)	RSc1839	hypothetical protein
NC_003295	2016822	G-A	SNP	G	0	10.8	0	0	0	0	0	0	0	0	0	0	0	0	0	0	0	0	A628A (GCC-GCT)	RSc1839	hypothetical protein
NC_003295	2024951	G-A	SNP	G	0	0	0	0	0	0	0	0	0	0	0	0	0	0	0	0	0	10.0	S109F (TCC-TTC)	RSc1843	transposase
NC_003295	2031209	T-G	SNP	G	0	0	0	0	0	0	0	0	0	10.3	0	0	0	0	0	0	0	0	intergenic (‑113/+279)	RSc1847 -/- RSc1848	hypothetical protein/hypothetical protein
NC_003295	2034496	G-A	SNP	G	0	0	0	0	0	0	0	0	0	0	0	0	0	0	6.8	8.9	15.3	6.1	P380S (CCC-TCC)	RSc1852	multidrug resistance transmembrane protein
NC_003295	2036836	G-T	SNP	G	0	0	0	0	0	0	0	12.9	15.8	0	0	0	0	0	0	0	0	0	R474S (CGC-AGC)	RSc1854	putative outer membrane multidrug resistance lipoprotein
NC_003295	2039378	G-A	SNP	G	0	0	0	0	0	0	0	7.9	0	6.3	0	0	0	0	0	0	0	0	G41E (GGG-GAG)	RSc1856	signal peptide protein
NC_003295	2045951	C-T	SNP	G	0	0	0	0	0	0	0	0	0	0	0	0	0	0	0	0	9.5	17.0	A101A (GCC-GCT)	cysI2	sulfite reductase oxidoreductase protein
NC_003295	2046233	G-A	SNP	G	0	0	0	0	0	0	0	0	0	0	0	0	0	0	0	0	0	10.4	R195R (CGG-CGA)	cysI2	sulfite reductase oxidoreductase protein
NC_003295	2047044	C-T	SNP	G	0	0	0	0	0	0	0	0	0	0	6.8	13.5	8.0	0	0	0	0	0	H466Y (CAC-TAC)	cysI2	sulfite reductase oxidoreductase protein
NC_003295	2052315	G-A	SNP	G	0	0	0	0	0	0	0	0	0	0	0	0	0	0	0	0	0	6.4	intergenic (‑104/+179)	RSc1866 -/- RSc1867	hypothetical protein/hypothetical protein
NC_003295	2058458	G-A	SNP	G	0	0	0	0	0	0	0	0	0	0	0	0	0	0	14.5	13.4	20.8	9.6	A104V (GCC-GTC)	RSc1874	hypothetical protein
NC_003295	2079173	G-A	SNP	G	0	0	0	0	0	0	0	0	0	0	7.9	11.1	8.3	0	0	5.8	0	0	F448F (TTC-TTT)	RSc1893	hypothetical protein
NC_003295	2079177	G-C	SNP	G	0	0	0	0	0	0	0	0	0	0	7.8	11.2	8.8	0	0	5.6	0	0	A447G (GCC-GGC)	RSc1893	hypothetical protein
NC_003295	2082431	C-T	SNP	G	0	0	0	0	0	0	0	0	0	5.9	0	0	0	0	0	0	0	0	intergenic (‑132/+619)	RSc1894 -/- RSc1895	methyl‑accepting chemotaxis transducer transmembrane protein/putative transcription regulator protein
NC_003295	2084076	G-A	SNP	G	0	0	0	0	0	0	0	0	0	0	0	0	0	0	0	0	0	8.1	intergenic (‑268/‑291)	RSc1895 -/+ tRNA‑serW	putative transcription regulator protein/tRNA‑Ser
NC_003295	2086644	C-T	SNP	G	0	0	0	0	0	0	0	0	0	0	0	0	0	0	0	6.9	5.4	6.9	E697K (GAG-AAG)	RSc1898	phage‑like protein
NC_003295	2089654	A-G	SNP	G	0	0	0	0	5.2	0	0	0	0	0	0	0	0	0	0	0	0	0	L61L (TTG-CTG)	RSc1903	hypothetical protein
NC_003295	2093329	G-A	SNP	G	0	0	0	0	0	0	0	0	0	0	0	0	0	5.4	25.7	24.8	38.3	15.1	F215F (TTC-TTT)	RSc1912	phage‑related protein
NC_003295	2096005	GG-AA	SNP	G	0	0	0	0	0	0	0	0	0	0	0	0	0	13.2	6.2	9.9	0	0	L352F (CTC-TTC)/G351G (GGC-GGT)	RSc1914	phage‑related tail transmembrane protein
NC_003295	2101015	C-T	SNP	G	0	0	0	0	0	0	0	0	0	0	0	0	0	0	0	0	0	11.3	G414E (GGA-GAA)	RSc1921	putative tail fiber‑related protein
NC_003295	2104283	C-T	SNP	G	0	8.3	0	0	0	0	0	0	0	0	0	0	0	0	0	0	0	0	E154E (GAG-GAA)	RSc1925	phage baseplate assembly‑like protein
NC_003295	2104941	C-T	SNP	G	0	0	0	0	0	0	0	0	0	0	0	0	0	0	0	0	0	10.8	intergenic (‑197/‑66)	RSc1925 -/+ RSc1926	phage baseplate assembly‑like protein/putative phage‑related transmembrane protein
NC_003295	2107383	C-T	SNP	G	0	0	0	0	0	0	0	0	0	0	0	8.5	0	0	0	0	0	0	P82P (CCG-CCA)	RSc1930	signal peptide protein
NC_003295	2107637	C-T	SNP	G	0	0	0	0	0	0	0	0	0	0	0	0	0	0	0	0	0	15.7	R265R (CGG-CGA)	RSc1931	putative phage‑related protein (hydrolase)
NC_003295	2113605	C-T	SNP	G	0	0	0	0	0	0	0	0	0	0	0	0	0	0	0	0	9.6	6.6	P299S (CCG-TCG)	RSc1939	terminase (ATPase subunit) related protein
NC_003295	2115363	C-T	SNP	G	0	5.2	0	0	0	0	0	0	0	0	0	0	0	0	0	0	0	0	A292A (GCC-GCT)	RSc1941	bacteriophage protein
NC_003295	2118024	G-A	SNP	G	0	0	0	0	0	0	0	0	0	0	0	0	0	0	0	0	7.6	0	L255L (CTC-CTT)	RSc1943	hypothetical protein
NC_003295	2123646	G-A	SNP	G	0	0	0	0	0	0	0	0	0	0	0	0	0	0	0	0	6.6	0	V69V (GTC-GTT)	RSc1947	hypothetical protein
NC_003295	2128633	G-A	SNP	G	0	0	0	0	0	0	0	0	0	6.0	8.5	13.6	0	0	0	0	0	0	F214F (TTC-TTT)	RSc1951	solute:Na+ symporter permease transmembrane protein
NC_003295	2137710	G-A	SNP	G	0	0	0	0	0	0	0	0	0	0	0	0	0	0	0	0	8.4	5.0	E69K (GAA-AAA)	RSc1958	hypothetical protein
NC_003295	2141969	C-T	SNP	G	0	41.3	56.5	82.7	74.8	74.3	96.3	100	100	100	100	100	100	100	100	100	100	100	S9F (TCT-TTT)	RSc1962	putative transmembrane protein
NC_003295	2157029	G-A	SNP	G	0	35.0	56.7	86.3	76.3	79.1	96.7	100	100	100	100	100	100	100	100	100	100	100	I100I (ATC-ATT)	RSc1982	DNA‑methyltransferase (DNA‑modification methylase) protein
NC_003295	2172582	G-A	SNP	G	0	0	0	0	0	0	0	0	0	0	0	0	0	12.0	11.8	19.9	30.2	48.0	V2V (GTC-GTT)	sdhA	succinate dehydrogenase flavoprotein subunit
NC_003295	2194079	C-T	SNP	G	0	0	0	0	0	0	0	0	0	0	12.3	14.8	0	0	0	0	0	0	A6V (GCC-GTC)	RSc2015	putative phosphoglycerate mutase protein
NC_003295	2203824	G-C	SNP	G	0	0	0	0	0	0	0	0	0	0	0	0	0	0	7.8	12.9	13.5	13.1	G20A (GGT-GCT)	RSc2028	hypothetical protein
NC_003295	2204061	T-G	SNP	G	0	0	0	0	0	0	0	0	0	0	0	0	7.2	0	0	0	0	0	intergenic (+116/+48)	RSc2028 +/- ureG	hypothetical protein/urease accessory protein
NC_003295	2204081	A-C	SNP	G	0	0	0	0	0	0	0	0	0	0	0	12.8	6.5	0	0	0	0	0	intergenic (+136/+28)	RSc2028 +/- ureG	hypothetical protein/urease accessory protein
NC_003295	2209993	G-A	SNP	G	0	0	0	0	0	0	0	0	0	5.1	10.9	11.5	0	0	0	0	0	0	P4S (CCC-TCC)	ureD	urease accessory protein ureD
NC_003295	2216891	G-A	SNP	G	0	0	0	0	0	5.6	0	0	0	0	0	0	0	0	0	0	0	0	L60L (CTC-CTT)	RSc2043	hypothetical protein
NC_003295	2236389	G-A	SNP	G	0	0	0	0	0	0	0	0	0	0	0	0	0	0	0	0	7.7	0	A106A (GCC-GCT)	secG	preprotein translocase subunit SecG
NC_003295	2298622	G-A	SNP	G	0	0	0	0	0	0	0	0	0	0	0	0	14.6	51.9	49.7	43.1	33.3	68.1	G9E (GGA-GAA)	RSc2122	hypothetical protein
NC_003295	2299103	G-A	SNP	G	0	0	0	0	0	0	0	0	0	0	0	0	0	0	0	0	0	7.9	I748I (ATC-ATT)	maeB1	malic enzyme
NC_003295	2317979	G-A	SNP	G	0	0	0	0	0	0	0	0	0	0	0	5.6	0	0	0	0	0	0	intergenic (+56/‑60)	RSc2136 +/+ RSc2137	porin signal peptide protein/hypothetical protein
NC_003295	2324109	Δ 3 bp	Deletion	G	0	0	0	0	0	0	0	0	0	0	0	0	0	0	0	0	6.5	0	coding (539‑541/699nt)	RSc2141	hypothetical protein
NC_003295	2341036	T-C	SNP	G	0	0	0	0	6.2	5.6	0	0	0	0	0	0	0	0	0	0	0	0	L286P (CTG-CCG)	RSc2157	protein kinase
NC_003295	2355631	C-T	SNP	G	0	0	0	0	0	0	6.9	0	0	0	0	0	0	0	0	0	0	0	A124A (GCG-GCA)	RSc2172	drug transport transmembrane protein
NC_003295	2355993	G-A	SNP	G	0	0	0	0	0	0	5.0	0	0	0	0	0	0	0	0	0	0	0	P4S (CCC-TCC)	RSc2172	drug transport transmembrane protein
NC_003295	2362872	predicted by Homology (+) +6 bp	Insertion	G	0	0	0	0	0	0	0	0	0	0	0	5.8	0	0	0	0	0	0	coding (232‑237/561nt)	RSc2178	hypothetical protein
NC_003295	2366278	G-A	SNP	G	0	0	0	0	7.9	0	0	0	0	0	0	0	0	0	0	0	0	0	intergenic (‑70/‑186)	RSc2182 -/+ RSc2183	hypothetical protein/hypothetical protein
NC_003295	2385882	G-A	SNP	G	0	15.7	40.4	19.7	22.2	25.1	0	0	0	0	0	0	0	0	0	0	0	0	F344F (TTC-TTT)	RSc2204	hypothetical protein
NC_003295	2389343	G-A	SNP	G	0	0	0	0	0	0	0	0	5.7	7.5	0	0	0	0	0	0	0	0	F399F (TTC-TTT)	dnaE	DNA polymerase III subunit alpha
NC_003295	2398136	G-A	SNP	G	0	11.1	0	0	0	0	0	0	0	0	0	0	0	0	0	0	0	0	L46F (CTC-TTC)	RSc2213	putative transcription regulator transcription regulator protein
NC_003295	2398583	C-T	SNP	G	0	0	0	0	0	0	0	0	0	0	0	0	0	0	0	0	7.6	0	E273K (GAA-AAA)	RSc2214	hypothetical protein
NC_003295	2400264	C-G	SNP	G	0	0	0	0	0	0	0	0	0	0	0	5.5	0	0	0	0	0	0	S608S (TCG-TCC)	rpoD	RNA polymerase sigma factor RpoD
NC_003295	2400360	G-A	SNP	G	0	0	0	0	0	0	0	0	0	0	0	0	0	0	0	0	7.1	0	I576I (ATC-ATT)	rpoD	RNA polymerase sigma factor RpoD
NC_003295	2400369	C-G	SNP	G	0	0	0	0	0	0	0	0	0	0	0	0	0	0	0	0	12.5	0	T573T (ACG-ACC)	rpoD	RNA polymerase sigma factor RpoD
NC_003295	2400378	C-G	SNP	G	0	0	0	0	0	0	0	0	0	0	0	0	0	0	0	0	12.8	0	T570T (ACG-ACC)	rpoD	RNA polymerase sigma factor RpoD
NC_003295	2400399	G-A	SNP	G	0	0	0	0	0	0	0	0	0	0	0	0	0	0	0	0	14.3	0	R563R (CGC-CGT)	rpoD	RNA polymerase sigma factor RpoD
NC_003295	2400495	A-G	SNP	G	0	0	0	0	0	0	0	0	0	0	0	0	0	0	0	0	16.3	0	I531I (ATT-ATC)	rpoD	RNA polymerase sigma factor RpoD
NC_003295	2400498	G-C	SNP	G	0	0	0	0	0	0	0	0	0	0	0	0	0	0	0	0	14.1	0	S530S (TCC-TCG)	rpoD	RNA polymerase sigma factor RpoD
NC_003295	2409618	A-C	SNP	G	0	0	0	0	0	0	0	8.3	10.2	6.2	0	8.4	8.1	0	8.4	11.1	14.4	0	L270R (CTG-CGG)	dxs	1‑deoxy‑D‑xylulose‑5‑phosphate synthase
NC_003295	2435048	C-T	SNP	G	0	0	0	0	0	0	0	0	0	0	0	5.1	10.8	0	0	0	0	0	E369K (GAG-AAG)	pobB	4‑hydroxybenzoate 3‑monooxygenase
NC_003295	2436063	G-C	SNP	G	0	0	0	0	0	0	0	0	0	0	0	9.3	6.5	0	0	0	0	0	I30M (ATC-ATG)	pobB	4‑hydroxybenzoate 3‑monooxygenase
NC_003295	2437724	C-T	SNP	G	0	0	0	0	0	0	0	0	0	0	0	0	0	5.5	16.5	18.9	24.5	11.1	P107P (CCC-CCT)	RSc2244	substrate‑binding periplasmic ABC transporter protein
NC_003295	2441883	C-T	SNP	G	0	0	0	0	0	0	0	0	0	0	0	0	0	0	8.4	0	0	0	L20L (CTG-CTA)	RSc2248	transmembrane ABC transporter protein
[truncated: 2,116 more rows]
