# Supplementary material for: A Selective Bottleneck During Host Entry Drives the Evolution of New Legume Symbionts
Source: Mol Biol Evol. 2023 May 15;40(5):msad116. doi: 10.1093/molbev/msad116 (PMC10220510; doi:10.1093/molbev/msad116)
Supplement: msad116_Supplementary_Data [file msad116_supplementary_data.zip › Table_S5.xlsx]

## Sheet: Table S5
Supplementary Table S5. Analysis of genetic parallelism in the five lineages.
Gene ID	Replicon	Total number of mutations	Number of fixed mutations	Number of non-synonymous mutations	Number of synonymous mutations	Gene length (bp)	Expected number of mutations	G scorea	Mean simulated G score	Standard deviation of simulated G scores	Z value (gene level)	P value	Adjusted P value (Bonferroni correction)
pRALTA_0398	CU633751	26	5	20	6	2343	1.39841	151.984	1.12379	2.53254	59.5687	0	0
RSc2619	NC_003295	20	5	15	5	2304	1.37513	107.087	1.05186	2.47658	42.8153	0	0
RSp1502	NC_003296	9	1	8	1	792	0.4727	53.0373	0.890433	1.88193	27.7093	5.40173e-169	1.01174e-165
RSp0221	NC_003296	9	0	9	0	915	0.546112	50.4388	1.01293	1.88064	26.2814	3.12818e-152	5.85908e-149
pRALTA_0006	CU633751	16	3	10	6	3207	1.91408	67.9473	1.00051	2.88971	23.1673	9.72789e-119	1.82203e-115
pRALTA_0395	CU633751	9	0	7	2	1035	0.617733	48.2206	1.05724	2.06209	22.8716	8.90234e-116	1.66741e-112
fixC	CU633751	10	0	6	5	1311	0.782462	50.9579	1.11482	2.32213	21.4644	3.35068e-102	6.27583e-99
RSc0660	NC_003295	4	0	0	4	162	0.0966887	29.7804	0.424172	1.4404	20.3806	2.4851e-92	4.65458e-89
rpoD	NC_003295	12	0	0	12	2268	1.35364	52.3706	1.11724	2.64879	19.3497	2.04846e-83	3.83676e-80
ilvI2	CU633751	9	1	8	1	1599	0.954353	40.391	1.13535	2.29551	17.1011	1.45619e-65	2.72744e-62
RSp0423	NC_003296	6	0	1	1	804	0.479863	30.3122	0.942982	1.73897	16.8888	5.43742e-64	1.01843e-60
RSp0736	NC_003296	5	2	4	1	435	0.259627	29.5795	0.766268	1.80593	15.9547	2.64029e-57	4.94527e-54
RSc2277	NC_003295	8	4	7	1	1326	0.791415	37.014	1.0888	2.33695	15.3727	2.49672e-53	4.67635e-50
RSp0587	NC_003296	5	0	2	3	471	0.281113	28.7843	0.901525	1.8757	14.8653	5.53827e-50	1.03732e-46
fixB	CU633751	7	0	3	4	1128	0.67324	32.7819	1.1519	2.15473	14.6793	8.74845e-49	1.63858e-45
nodS	CU633751	5	0	2	3	624	0.372431	25.9714	0.833696	1.7284	14.544	6.37953e-48	1.19489e-44
RSp0067	NC_003296	6	0	5	1	897	0.535369	28.9987	0.986023	1.95868	14.3018	2.13269e-46	3.99453e-43
RSc3436	NC_003295	9	0	7	2	2004	1.19608	36.3272	1.12081	2.48467	14.1694	1.41636e-45	2.65283e-42
nifH	CU633751	6	0	5	1	882	0.526416	29.2011	1.10036	1.99659	14.0744	5.45768e-45	1.02222e-41
RSp0583	NC_003296	8	0	8	2	1719	1.02597	32.8608	1.13584	2.27185	13.9644	2.57125e-44	4.81595e-41
pRALTA_0388	CU633751	4	0	3	1	282	0.16831	25.3459	0.693246	1.78083	13.8434	1.39523e-43	2.61326e-40
RSc3175	NC_003295	5	0	3	1	669	0.399289	25.2751	0.889923	1.78197	13.6844	1.25866e-42	2.35746e-39
pRALTA_0575	CU633751	4	0	2	2	318	0.189796	24.3848	0.621511	1.79427	13.244	4.88742e-40	9.15414e-37
RSc0251	NC_003295	4	1	2	2	318	0.189796	24.3848	0.776068	1.84544	12.793	1.79469e-37	3.36146e-34
nifD	CU633751	8	0	7	3	1473	0.879151	35.3318	1.31142	2.66169	12.7815	2.0797e-37	3.89528e-34
traG2	CU633751	8	1	4	4	1866	1.11371	31.5479	1.08832	2.39857	12.699	5.9852e-37	1.12103e-33
RSp0549	NC_003296	6	1	3	3	861	0.513883	29.4902	1.11838	2.25089	12.6047	1.98881e-36	3.72505e-33
RSc3186	NC_003295	4	0	2	2	441	0.263208	21.7688	0.712425	1.67483	12.5722	3.00087e-36	5.62063e-33
pRALTA_0242	CU633751	5	1	3	2	759	0.453005	24.0129	0.970564	1.83423	12.5624	3.39813e-36	6.36469e-33
RSc1775	NC_003295	22	0	9	14	9498	5.66882	59.6667	0.918052	4.72033	12.4459	1.47268e-35	2.75832e-32
amn	NC_003296	7	0	6	1	1482	0.884523	28.9606	1.10336	2.25041	12.3788	3.40513e-35	6.37781e-32
nodA	CU633751	5	1	3	2	594	0.354525	26.4641	0.95849	2.0718	12.3109	7.91691e-35	1.48284e-31
RSp1133	NC_003296	4	1	3	0	426	0.254256	22.0457	0.811027	1.74951	12.1375	6.68348e-34	1.25182e-30
cysI2	NC_003295	8	1	4	4	1734	1.03493	32.7218	1.25452	2.64207	11.9101	1.04888e-32	1.96455e-29
nodH	CU633751	5	0	3	2	747	0.445842	24.1723	1.01784	1.97624	11.7164	1.05023e-31	1.96708e-28
pRALTA_0024	CU633751	5	0	4	1	936	0.558646	21.9168	0.973969	1.8829	11.1226	9.73497e-29	1.82336e-25
RSc3200	NC_003295	3	0	2	1	222	0.132499	18.7187	0.510269	1.64101	11.0959	1.3133e-28	2.4598e-25
RSp1536	NC_003296	9	0	2	7	2541	1.51658	32.0538	1.15602	2.88268	10.7184	8.34306e-27	1.56266e-23
nifN	CU633751	6	0	3	3	1308	0.780672	24.4723	1.1513	2.19027	10.6475	1.79047e-26	3.35355e-23
RSp1585	NC_003296	9	1	7	2	2592	1.54702	31.6961	1.24519	2.86408	10.632	2.11557e-26	3.96246e-23
RSc0857	NC_003295	7	0	7	0	1527	0.911381	28.5419	1.20411	2.60053	10.5124	7.57697e-26	1.41917e-22
RSc0105	NC_003295	3	1	2	1	279	0.166519	17.3475	0.592098	1.68814	9.9254	3.22796e-23	6.04597e-20
dxs	NC_003295	7	0	7	0	1911	1.14057	25.4014	1.10989	2.54315	9.55174	1.27539e-21	2.3888e-18
RSp0063	NC_003296	5	0	4	1	1149	0.685774	19.8665	0.990476	1.99432	9.46489	2.93878e-21	5.50433e-18
RSp0737	NC_003296	4	1	2	2	702	0.418984	18.0497	0.884472	1.84842	9.28646	1.59499e-20	2.98742e-17
RSc0867	NC_003295	3	0	3	0	291	0.173682	17.0949	0.73789	1.78727	9.15192	5.59315e-20	1.0476e-16
RSp1586	NC_003296	3	0	3	0	255	0.152195	17.8872	0.723928	1.89814	9.04215	1.53624e-19	2.87738e-16
nodC	CU633751	6	0	6	0	1353	0.80753	24.0664	1.22608	2.52895	9.03156	1.69242e-19	3.16991e-16
ubiG	NC_003295	4	0	4	0	783	0.467329	17.1761	0.996624	1.85526	8.72087	2.76075e-18	5.17088e-15
RSp1131	NC_003296	3	0	2	1	408	0.243512	15.0672	0.677721	1.66559	8.63926	5.65771e-18	1.05969e-14
RSc0821	NC_003295	4	0	3	1	729	0.435099	17.7478	1.03805	1.94798	8.57798	9.65533e-18	1.80844e-14
RSc2618	NC_003295	4	0	3	1	831	0.495977	16.7002	0.959929	1.84409	8.53549	1.39559e-17	2.61394e-14
RSp1138	NC_003296	3	0	2	1	432	0.257837	14.7242	0.75627	1.65415	8.4442	3.06134e-17	5.73389e-14
RSc3379	NC_003295	4	1	2	2	810	0.483444	16.9049	0.970932	1.89267	8.41879	3.80395e-17	7.12479e-14
RSp0293	NC_003296	3	0	2	1	381	0.227398	15.478	0.72727	1.76276	8.36797	5.86194e-17	1.09794e-13
nifW	CU633751	3	1	2	2	339	0.20233	16.1788	0.734389	1.85085	8.34452	7.1505e-17	1.33929e-13
RSc0820	NC_003295	4	0	3	1	678	0.40466	18.328	0.926741	2.10157	8.28013	1.23041e-16	2.30455e-13
RSp0500	NC_003296	5	0	4	1	1191	0.710841	19.5074	1.06918	2.24501	8.21298	2.15758e-16	4.04115e-13
RSc0661	NC_003295	2	0	1	1	162	0.0966887	12.1176	0.433517	1.45274	8.04283	8.77849e-16	1.64421e-12
RSc1931	NC_003295	4	0	2	2	807	0.481653	16.9346	1.07763	1.97587	8.0253	1.01276e-15	1.89689e-12
RSc3437	NC_003295	5	0	3	2	1269	0.757395	18.8731	1.1698	2.21486	7.99295	1.31752e-15	2.46771e-12
RSp0685	NC_003296	4	0	4	0	903	0.53895	16.0354	0.988432	1.89422	7.94364	1.96338e-15	3.6774e-12
RSp0752	NC_003296	8	1	6	2	2778	1.65803	25.181	1.25185	3.07532	7.78102	7.1943e-15	1.34749e-11
pRALTA_0250	CU633751	4	0	3	1	783	0.467329	17.1761	1.09115	2.07655	7.74602	9.48181e-15	1.77594e-11
dinF	NC_003296	5	0	5	0	1374	0.820064	18.0781	1.13529	2.19343	7.72436	1.12415e-14	2.10554e-11
RSc2612	NC_003295	4	0	1	3	849	0.50672	16.5287	1.02982	2.02968	7.63612	2.23861e-14	4.19292e-11
RSc3181	NC_003295	4	0	3	1	846	0.50493	16.557	1.08854	2.03591	7.59784	3.01118e-14	5.63993e-11
RSp0543	NC_003296	3	0	2	1	420	0.250674	14.8933	0.781952	1.86406	7.5702	3.72644e-14	6.97962e-11
pRALTA_0288	CU633751	6	2	5	2	1827	1.09043	20.4622	1.18052	2.5691	7.50523	6.13197e-14	1.14852e-10
RSc1094	NC_003295	4	1	3	1	936	0.558646	15.7483	1.06835	1.97467	7.4341	1.05282e-13	1.97193e-10
RSp1541	NC_003296	3	1	3	0	492	0.293647	13.9439	0.811783	1.77123	7.41413	1.22429e-13	2.2931e-10
RSp0546	NC_003296	3	0	3	0	420	0.250674	14.8933	0.895068	1.89963	7.36889	1.72049e-13	3.22248e-10
RSp0769	NC_003296	5	0	3	3	1494	0.891685	17.2408	1.09661	2.19927	7.34069	2.12492e-13	3.97997e-10
RSp1497	NC_003296	4	0	3	1	978	0.583713	15.3971	1.02806	1.96755	7.30302	2.81369e-13	5.27005e-10
pRALTA_0265	CU633751	3	0	1	2	513	0.306181	13.6931	0.873901	1.75646	7.29834	2.91333e-13	5.45666e-10
aldH	NC_003295	5	1	3	3	1509	0.900637	17.1409	1.08968	2.21567	7.24442	4.3428e-13	8.13406e-10
RSp0781	NC_003296	5	1	3	3	1542	0.920333	16.9246	1.06828	2.19159	7.23507	4.65291e-13	8.7149e-10
RSp1528	NC_003296	3	0	1	2	498	0.297228	13.8712	0.810118	1.81546	7.19435	6.27592e-13	1.17548e-09
RSc1856	NC_003295	3	0	3	0	618	0.36885	12.5759	0.788501	1.64529	7.16432	7.81732e-13	1.46418e-09
RSp0542	NC_003296	3	0	2	1	501	0.299019	13.8352	0.812163	1.8282	7.12341	1.05287e-12	1.97203e-09
iolC	NC_003295	6	0	1	5	1953	1.16564	19.6619	1.17677	2.63516	7.01481	2.30269e-12	4.31295e-09
pRALTA_0001	CU633751	6	2	2	4	2058	1.2283	19.0335	1.17504	2.59377	6.88515	5.77276e-12	1.08124e-08
RSc1396	NC_003295	4	1	2	1	1068	0.637429	14.6928	1.00769	1.99247	6.86843	6.49134e-12	1.21583e-08
nifQ	CU633751	3	0	1	2	576	0.343782	12.9982	0.85453	1.81475	6.69161	2.20726e-11	4.1342e-08
RSp1584	NC_003296	3	0	3	1	570	0.340201	13.061	0.861462	1.82634	6.67978	2.39303e-11	4.48215e-08
pRALTA_0397	CU633751	2	0	2	0	207	0.123547	11.1371	0.524053	1.59352	6.66016	2.73534e-11	5.12329e-08
RSp0213	NC_003296	3	0	2	1	483	0.288276	14.0547	0.905201	1.97584	6.65514	2.83033e-11	5.3012e-08
cysC1	NC_003295	3	0	1	2	579	0.345573	12.967	0.874134	1.82882	6.61238	3.78199e-11	7.08366e-08
RSp0544	NC_003296	3	1	3	1	666	0.397498	12.1271	0.863502	1.70484	6.60681	3.92698e-11	7.35524e-08
RSp1434	NC_003296	5	1	3	2	1656	0.988374	16.2113	1.17257	2.30684	6.51919	7.06878e-11	1.32398e-07
nodQ-like	CU633751	3	0	3	0	600	0.358106	12.7532	0.892348	1.82838	6.4871	8.75022e-11	1.63892e-07
hscB	NC_003295	3	0	2	1	531	0.316924	13.4862	0.90264	1.94005	6.48623	8.80131e-11	1.64848e-07
RSp1421	NC_003296	4	0	2	2	1152	0.687564	14.0872	1.10498	2.01036	6.45765	1.06341e-10	1.99177e-07
RSc3179	NC_003295	4	1	2	2	1092	0.651754	14.5151	1.11916	2.09488	6.39459	1.60977e-10	3.01509e-07
nodU	CU633751	5	0	3	2	1722	1.02777	15.8205	1.07078	2.31789	6.36342	1.9731e-10	3.69562e-07
RSc0823	NC_003295	3	1	2	1	468	0.279323	14.244	0.946073	2.09478	6.34813	2.17942e-10	4.08205e-07
RSc2621	NC_003295	4	2	1	3	1068	0.637429	14.6928	1.12068	2.14544	6.32606	2.51494e-10	4.71049e-07
RSp1132	NC_003296	3	0	3	0	579	0.345573	12.967	0.877704	1.91312	6.31916	2.62994e-10	4.92587e-07
nifV	CU633751	4	1	2	2	1056	0.630267	14.7832	1.04275	2.18208	6.29699	3.03488e-10	5.68433e-07
RSp1538	NC_003296	3	0	2	1	642	0.383174	12.3473	0.926859	1.81732	6.28421	3.29533e-10	6.17215e-07
RSp0074	NC_003296	3	0	2	1	669	0.399289	12.1001	0.885498	1.81644	6.17393	6.66117e-10	1.24764e-06
pRALTA_0263	CU633751	2	1	2	0	237	0.141452	10.5958	0.57926	1.62517	6.16337	7.12115e-10	1.33379e-06
RSc2311	NC_003295	4	0	3	1	1152	0.687564	14.0872	1.09784	2.11781	6.13338	8.60321e-10	1.61138e-06
pRALTA_0349	CU633751	3	1	2	2	573	0.341992	13.0295	0.932037	2.00185	6.04313	1.51149e-09	2.83103e-06
RSc1693	NC_003295	3	0	2	1	597	0.356316	12.7833	0.905402	1.9795	6.00045	1.9677e-09	3.6855e-06
RSp0361	NC_003296	4	1	1	3	1188	0.709051	13.841	1.19669	2.10937	5.99436	2.04291e-09	3.82636e-06
RSc0581	NC_003295	3	0	1	2	702	0.418984	11.8112	0.900824	1.8312	5.95804	2.55289e-09	4.78156e-06
RSp0208	NC_003296	5	2	4	1	1839	1.0976	15.1632	1.10531	2.36007	5.95655	2.57624e-09	4.8253e-06
risS	NC_003295	4	0	2	2	1362	0.812901	12.7475	1.05291	1.97817	5.91183	3.38323e-09	6.33679e-06
RSp0240	NC_003296	8	0	6	2	3483	2.07881	21.5624	1.28589	3.45031	5.87672	4.18485e-09	7.83823e-06
RSp0458	NC_003296	5	0	3	2	1764	1.05283	15.5795	1.15468	2.45782	5.86897	4.38523e-09	8.21354e-06
egl	NC_003296	4	0	4	0	1263	0.753814	13.3512	1.04818	2.09766	5.86513	4.48782e-09	8.40569e-06
pRALTA_0593	CU633751	3	0	3	0	807	0.481653	10.9749	0.910586	1.71897	5.85484	4.77461e-09	8.94285e-06
RSc3423	NC_003295	2	0	2	0	240	0.143243	10.5455	0.610623	1.70216	5.8366	5.3277e-09	9.97879e-06
pRALTA_0434	CU633751	3	0	2	1	726	0.433309	11.6095	0.891997	1.85433	5.77971	7.48309e-09	1.40158e-05
cyoC2	NC_003295	3	0	2	1	627	0.374221	12.4891	1.00983	1.99977	5.7403	9.45071e-09	1.77012e-05
pRALTA_0191	CU633751	2	1	2	0	309	0.184425	9.53464	0.600675	1.56053	5.72494	1.03469e-08	1.93797e-05
pRALTA_0228	CU633751	3	0	2	1	618	0.36885	12.5759	0.968403	2.02973	5.71871	1.07333e-08	2.01035e-05
nifE	CU633751	4	1	3	1	1371	0.818273	12.6948	1.05636	2.05774	5.65595	1.54985e-08	2.90287e-05
pRALTA_0350	CU633751	2	0	2	0	303	0.180844	9.61308	0.612339	1.59487	5.64355	1.66583e-08	3.12009e-05
RSc0858	NC_003295	4	1	2	2	1251	0.746652	13.4276	1.08452	2.19032	5.63528	1.74771e-08	3.27346e-05
RSp0502	NC_003296	2	0	2	0	291	0.173682	9.77472	0.68797	1.6352	5.55697	2.74503e-08	5.14145e-05
pRALTA_0236	CU633751	2	0	1	1	288	0.171891	9.81617	0.632272	1.65629	5.54486	2.94195e-08	5.51028e-05
RSp1261	NC_003296	4	0	4	0	1050	0.626686	14.8288	1.15813	2.47762	5.51768	3.43495e-08	6.43366e-05
traI	CU633751	4	0	1	3	1239	0.73949	13.5047	1.14293	2.25623	5.47896	4.2783e-08	8.01326e-05
RSp1460	NC_003296	3	0	3	0	825	0.492396	10.8425	0.961639	1.82035	5.42801	5.69855e-08	0.000106734
RSp0158	NC_003296	2	0	1	1	279	0.166519	9.94316	0.668201	1.72152	5.38765	7.13857e-08	0.000133705
pRALTA_0029	CU633751	2	0	1	1	285	0.170101	9.85805	0.672286	1.72165	5.33545	9.53078e-08	0.000178512
RSc1385	NC_003295	2	1	2	0	375	0.223816	8.7603	0.688483	1.5155	5.32619	1.00295e-07	0.000187853
nrdG	NC_003296	3	0	2	1	741	0.442261	11.4868	0.96434	1.97595	5.32528	1.00798e-07	0.000188795
RSc3153	NC_003295	4	1	2	2	1491	0.889894	12.0236	0.969367	2.07782	5.3201	1.03711e-07	0.00019425
RSp0498	NC_003296	3	0	0	3	882	0.526416	10.4417	0.937865	1.78732	5.31734	1.05298e-07	0.000197223
RSc0844	NC_003295	4	0	4	0	1326	0.791415	12.9618	1.18969	2.21468	5.3155	1.06363e-07	0.000199218
pRALTA_0261	CU633751	2	0	1	1	252	0.150405	10.3503	0.678146	1.82156	5.30983	1.0973e-07	0.000205525
pRALTA_0659	CU633751	4	0	4	0	1248	0.744861	13.4468	1.13253	2.32233	5.30255	1.14199e-07	0.000213894
RSp1543	NC_003296	2	0	1	1	315	0.188006	9.45772	0.67438	1.66573	5.27297	1.34237e-07	0.000251426
RSc3247	NC_003295	4	0	1	3	1389	0.829016	12.5905	1.068	2.18649	5.26985	1.36532e-07	0.000255725
RSp1417	NC_003296	4	2	3	1	1404	0.837969	12.5045	1.06739	2.17088	5.26846	1.37577e-07	0.000257681
RSc0104	NC_003295	6	0	0	6	2883	1.7207	14.9883	0.971371	2.66476	5.26012	1.4396e-07	0.000269638
soxD1	NC_003296	2	0	2	0	324	0.193377	9.34503	0.683449	1.65354	5.23819	1.62156e-07	0.000303717
soxD2	NC_003295	2	0	1	1	297	0.177263	9.69308	0.754399	1.71769	5.20389	1.95163e-07	0.00036554
pRALTA_0030	CU633751	5	0	3	2	1995	1.1907	14.3489	1.15159	2.5562	5.16288	2.43183e-07	0.000455482
RSp1134	NC_003296	2	0	2	1	375	0.223816	8.7603	0.669414	1.58693	5.09847	3.42414e-07	0.000641342
stcD	NC_003296	5	1	4	1	2064	1.23189	14.0089	1.18897	2.52309	5.08106	3.75335e-07	0.000703002
RSc1843	NC_003295	4	0	2	2	1476	0.880942	12.1045	1.10255	2.19345	5.01581	5.28105e-07	0.00098914
RSc0827	NC_003295	3	1	2	1	813	0.485234	10.9304	1.00948	1.97977	5.01117	5.41013e-07	0.00101332
pRALTA_0394	CU633751	6	1	2	5	2811	1.67773	15.2918	1.11933	2.83163	5.00506	5.58439e-07	0.00104596
pRALTA_0321	CU633751	4	0	2	1	1365	0.814692	12.7299	1.10397	2.32882	4.99221	5.96928e-07	0.00111805
RSp1427	NC_003296	3	0	2	1	954	0.569389	9.97082	0.923356	1.81582	4.98258	6.27422e-07	0.00117516
RSc2289	NC_003295	4	1	3	1	1353	0.80753	12.8006	1.25966	2.3263	4.96104	7.01151e-07	0.00131326
RSp0096	NC_003296	5	0	1	4	2118	1.26412	13.7507	1.11338	2.5478	4.96007	7.04665e-07	0.00131984
RSc2025	NC_003295	3	1	3	0	942	0.562227	10.0468	0.922765	1.84017	4.95823	7.11379e-07	0.00133241
pRALTA_0574	CU633751	4	0	4	1	1491	0.889894	12.0236	1.07945	2.2078	4.95702	7.15836e-07	0.00134076
RSp1276	NC_003296	5	0	0	0	2133	1.27307	13.6801	1.18796	2.52031	4.95658	7.17444e-07	0.00134377
pRALTA_0450	CU633751	2	0	2	0	306	0.182634	9.57367	0.768467	1.78784	4.92506	8.4334e-07	0.00157958
pilH	NC_003295	2	0	2	0	369	0.220235	8.82482	0.669074	1.65639	4.92381	8.48757e-07	0.00158972
nodJ	CU633751	3	0	1	2	789	0.47091	11.1102	1.09945	2.03878	4.91018	9.09938e-07	0.00170431
pRALTA_0286	CU633751	1	0	0	1	75	0.0447633	6.21273	0.248509	1.21805	4.89653	9.75441e-07	0.001827
RSc2477	NC_003295	2	0	1	1	366	0.218445	8.85747	0.732191	1.66409	4.88273	1.04629e-06	0.0019597
RSp0159	NC_003296	2	1	2	1	411	0.245303	8.39364	0.741219	1.57275	4.86564	1.14089e-06	0.00213689
RSc2294	NC_003295	3	2	1	2	837	0.499558	10.7559	1.01508	2.005	4.85824	1.18431e-06	0.00221821
RSp1544	NC_003296	2	1	2	0	354	0.211283	8.99082	0.682104	1.72549	4.81528	1.46992e-06	0.00275316
pRALTA_0492	CU633751	2	0	2	0	438	0.261418	8.13913	0.66578	1.55204	4.81519	1.47061e-06	0.00275444
RSp1422	NC_003296	8	1	5	3	4257	2.54076	18.3516	1.20396	3.56321	4.81242	1.4911e-06	0.00279284
RSc0245	NC_003295	4	0	3	1	1473	0.879151	12.1207	1.16586	2.27748	4.81008	1.5087e-06	0.00282579
RSp0178	NC_003296	3	1	2	2	783	0.467329	11.156	1.062	2.10584	4.79334	1.64025e-06	0.00307218
RSc3419	NC_003295	2	0	1	1	282	0.16831	9.90038	0.709993	1.91893	4.78933	1.6734e-06	0.00313428
RSp0792	NC_003296	3	0	1	2	906	0.540741	10.2806	0.997218	1.94005	4.7851	1.70899e-06	0.00320095
RSp1429	NC_003296	3	0	1	2	915	0.546112	10.2213	1.01288	1.94243	4.74066	2.13022e-06	0.00398991
RSc1913	NC_003295	2	0	2	0	423	0.252465	8.27852	0.711743	1.59684	4.73859	2.15209e-06	0.00403086
pRALTA_0154	CU633751	5	0	3	2	2322	1.38587	12.8311	1.07664	2.52385	4.65735	3.203e-06	0.00599921
hmsF	NC_003296	5	0	1	4	2175	1.29814	13.4851	1.22741	2.69834	4.54268	5.55446e-06	0.0104035
RSp0296	NC_003296	11	1	8	3	7017	4.18805	21.2445	1.18439	4.42721	4.5311	5.86775e-06	0.0109903
RSp0104	NC_003296	3	0	2	1	861	0.513883	10.5862	1.09884	2.09536	4.52782	5.95952e-06	0.0111622
RSc1927	NC_003295	2	0	1	1	453	0.27037	8.00444	0.775928	1.61086	4.48737	7.21092e-06	0.0135061
pRALTA_0169	CU633751	2	0	2	0	381	0.227398	8.69681	0.772002	1.77044	4.47618	7.59922e-06	0.0142333
RSc1242	NC_003295	4	2	3	2	1557	0.929286	11.6771	1.24285	2.33607	4.46657	7.9485e-06	0.0148875
epsP	NC_003296	2	0	2	0	438	0.261418	8.13913	0.747682	1.66646	4.43542	9.18917e-06	0.0172113
RSp1265	NC_003296	4	0	5	0	1689	1.00807	11.0261	1.04856	2.25027	4.43391	9.25403e-06	0.0173328
RSc1854	NC_003295	4	0	4	0	1428	0.852293	12.369	1.23461	2.5219	4.41507	1.00978e-05	0.0189131
RSp0535	NC_003296	3	0	0	3	912	0.544322	10.241	1.0375	2.0902	4.40316	1.06686e-05	0.0199822
pRALTA_0443	CU633751	3	0	3	0	1005	0.599828	9.65835	1.01067	1.96899	4.39194	1.12344e-05	0.021042
atpC2	NC_003296	2	0	1	1	420	0.250674	8.30699	0.804721	1.71925	4.36369	1.27887e-05	0.0239532
RSp1126	NC_003296	3	0	1	2	972	0.580132	9.85867	1.03331	2.03191	4.34337	1.40311e-05	0.0262802
RSp0070	NC_003296	5	0	2	3	2295	1.36976	12.948	1.20306	2.71224	4.33037	1.48858e-05	0.0278812
nodI	CU633751	3	0	3	0	915	0.546112	10.2213	1.08399	2.11557	4.31905	1.56703e-05	0.0293504
RSc2303	NC_003295	5	1	6	0	2370	1.41452	12.6265	1.11638	2.67348	4.30529	1.66764e-05	0.0312348
RSc1003	NC_003295	4	2	1	3	1632	0.974049	11.3007	1.16453	2.3572	4.3001	1.70721e-05	0.0319761
RSp1066	NC_003296	2	1	2	1	378	0.225607	8.72843	0.782168	1.85133	4.29218	1.76924e-05	0.0331379
betB3	CU633751	4	2	2	3	1482	0.884523	12.072	1.22467	2.53032	4.28695	1.8114e-05	0.0339275
RSc0095	NC_003295	2	0	2	0	432	0.257837	8.19431	0.74136	1.74072	4.28153	1.85612e-05	0.0347652
pRALTA_0247	CU633751	2	0	2	0	453	0.27037	8.00444	0.781683	1.68956	4.27494	1.91186e-05	0.0358091
RSc0206	NC_003295	3	0	0	3	1029	0.614152	9.51675	1.00054	2.00013	4.25784	2.06415e-05	0.0386615
RSc1941	NC_003295	3	0	0	3	1086	0.648173	9.19326	0.951208	1.94454	4.23856	2.24961e-05	0.0421352
RSc2386	NC_003295	3	0	0	3	882	0.526416	10.4417	1.04475	2.22363	4.22593	2.37953e-05	0.0445686
RSp0762	NC_003296	3	0	1	2	987	0.589085	9.76678	1.03019	2.07025	4.22006	2.44243e-05	0.0457467
RSp1183	NC_003296	3	0	2	1	1077	0.642801	9.2432	1.01498	1.95095	4.21755	2.46968e-05	0.0462572
RSp1658	NC_003296	2	0	1	1	432	0.257837	8.19431	0.826258	1.75483	4.19872	2.6843e-05	0.0502769
RSc0879	NC_003295	4	0	3	1	1845	1.10118	10.3193	1.05752	2.21401	4.18326	2.87354e-05	0.0538214
RSp0366	NC_003296	4	2	2	2	1704	1.01702	10.9553	1.12624	2.35468	4.17427	2.98948e-05	0.0559929
RSc1834	NC_003295	4	0	3	1	1608	0.959725	11.4192	1.15987	2.46825	4.15653	3.2312e-05	0.0605204
RSc1824	NC_003295	3	0	0	3	960	0.57297	9.9332	1.08632	2.13384	4.14599	3.38349e-05	0.0633728
nodD	CU633751	3	0	0	3	933	0.556855	10.1044	1.09544	2.17379	4.14434	3.40795e-05	0.0638308
iolG	NC_003295	3	0	1	2	1014	0.6052	9.60485	1.06493	2.07719	4.11128	3.93474e-05	0.0736977
RSp0725	NC_003296	3	0	2	1	1128	0.67324	8.96559	0.965617	1.95462	4.09285	4.26101e-05	0.0798087
RSc1893	NC_003295	4	1	1	3	1602	0.956144	11.4491	1.1499	2.51649	4.09269	4.26392e-05	0.0798632
epsB	NC_003296	5	1	3	2	2256	1.34648	13.1194	1.24324	2.90969	4.0816	4.47258e-05	0.0837715
RSp1587	NC_003296	2	0	1	1	456	0.272161	7.97804	0.812817	1.75573	4.08106	4.48313e-05	0.083969
RSp1535	NC_003296	4	1	3	1	1752	1.04567	10.7331	1.14776	2.35148	4.07629	4.57595e-05	0.0857075
RSc0625	NC_003295	3	1	3	0	966	0.576551	9.89582	1.06369	2.16842	4.07307	4.6397e-05	0.0869016
RSc1912	NC_003295	3	0	0	3	1125	0.671449	8.98157	1.05862	1.97568	4.01024	6.06567e-05	0.11361
RSc0878	NC_003295	2	0	1	1	399	0.238141	8.51216	0.803203	1.93742	3.97899	6.92092e-05	0.129629
RSc0624	NC_003295	3	1	3	1	1017	0.60699	9.58713	1.07318	2.14437	3.97038	7.17589e-05	0.134404
RSc0892	NC_003295	2	0	1	1	477	0.284695	7.79794	0.782848	1.77491	3.95236	7.73843e-05	0.144941
RSp0261	NC_003296	2	0	2	0	423	0.252465	8.27852	0.83177	1.88465	3.95125	7.77429e-05	0.145612
RSc2308	NC_003295	4	1	2	2	1704	1.01702	10.9553	1.16497	2.48386	3.94159	8.09441e-05	0.151608
RSc0887	NC_003295	14	0	6	8	10506	6.27044	22.4899	1.07257	5.44675	3.93213	8.41974e-05	0.157702
pRALTA_0021	CU633751	2	1	1	1	456	0.272161	7.97804	0.792165	1.82754	3.93198	8.42478e-05	0.157796
RSc2725	NC_003295	2	0	2	1	474	0.282904	7.82318	0.816755	1.78325	3.92902	8.52941e-05	0.159756
pRALTA_0377	CU633751	2	1	2	0	486	0.290066	7.72317	0.812087	1.75924	3.92845	8.54964e-05	0.160135
pRALTA_0016	CU633751	7	1	7	1	4146	2.47451	14.5581	1.07898	3.47941	3.87397	0.000107078	0.200556
RSp0294	NC_003296	4	0	3	1	1770	1.05641	10.6513	1.15138	2.45957	3.86243	0.000112263	0.210269
RSp1488	NC_003296	1	0	0	1	120	0.0716213	5.27273	0.313863	1.29043	3.84279	0.000121644	0.22784
RSp1643	NC_003296	2	0	1	1	495	0.295438	7.64978	0.866522	1.7662	3.84058	0.000122742	0.229897
RSp0738	NC_003296	5	0	2	2	2697	1.60969	11.334	1.03531	2.70965	3.80074	0.000144265	0.270209
RSp0183	NC_003296	3	0	3	0	1233	0.735909	8.43157	1.01032	1.95932	3.78767	0.000152064	0.284815
adhC1	NC_003296	3	0	2	1	1107	0.660706	9.07835	1.11732	2.1057	3.7807	0.000156388	0.292914
RSp0228	NC_003296	4	1	1	3	1872	1.11729	10.2031	1.17318	2.40118	3.76061	0.000169497	0.317468
RSc1524	NC_003295	2	0	2	0	498	0.297228	7.62561	0.855175	1.80297	3.75515	0.000173235	0.32447
pRALTA_0176	CU633751	2	0	1	1	477	0.284695	7.79794	0.845485	1.85232	3.75338	0.000174467	0.326777
RSc0184	NC_003295	2	0	1	2	501	0.299019	7.60158	0.832553	1.80375	3.75275	0.000174907	0.327601
nusB	NC_003295	2	0	1	2	486	0.290066	7.72317	0.802089	1.84686	3.74749	0.00017861	0.334537
RSc2297	NC_003295	11	2	7	5	8229	4.91143	17.7393	0.864297	4.50578	3.74518	0.000180261	0.337629
nagI	NC_003295	3	0	1	2	1047	0.624896	9.4127	1.12003	2.22438	3.72808	0.000192947	0.361389
RSp0472	NC_003296	2	0	2	0	489	0.291857	7.69856	0.843144	1.83936	3.72706	0.000193725	0.362847
RSc0834	NC_003295	2	0	1	1	498	0.297228	7.62561	0.829163	1.82638	3.72127	0.000198223	0.371271
RSp0985	NC_003296	3	0	2	1	1230	0.734118	8.44619	1.06809	1.99731	3.69402	0.000220739	0.413444
RSc3251	NC_003295	2	0	0	1	525	0.313343	7.41442	0.84971	1.78407	3.67962	0.000233585	0.437505
RSp0218	NC_003296	3	0	3	0	1134	0.676821	8.93376	1.15099	2.12363	3.66484	0.000247493	0.463554
RSp1572	NC_003296	3	1	2	1	1302	0.777091	8.10486	1.04246	1.95071	3.62042	0.000294125	0.550897
RSp0747	NC_003296	4	0	2	2	1851	1.10476	10.2933	1.19979	2.51569	3.61473	0.000300659	0.563135
pRALTA_0192	CU633751	3	0	3	0	1164	0.694726	8.7771	1.0941	2.1371	3.59506	0.000324311	0.607435
RSc0181	NC_003295	2	0	1	2	567	0.338411	7.10657	0.808708	1.75588	3.58672	0.000334861	0.627194
RSp0696	NC_003296	3	0	0	3	1260	0.752023	8.3016	1.02481	2.03075	3.5833	0.000339278	0.635467
RSc2620	NC_003295	2	0	2	0	510	0.30439	7.53037	0.85809	1.86308	3.58132	0.000341858	0.640299
RSc0882	NC_003295	2	0	2	0	477	0.284695	7.79794	0.872085	1.93536	3.57858	0.000345462	0.647051
RSp0087	NC_003296	2	0	2	0	525	0.313343	7.41442	0.868049	1.82965	3.57794	0.000346315	0.648648
RSp0688	NC_003296	2	0	1	1	498	0.297228	7.62561	0.910635	1.87763	3.5763	0.000348491	0.652724
RSp0062	NC_003296	3	0	2	1	1245	0.743071	8.37346	1.05414	2.06074	3.55178	0.000382629	0.716664
RSc3426	NC_003295	3	0	2	1	1161	0.692936	8.79258	1.03615	2.20825	3.51248	0.000443952	0.831522
hpaP	NC_003296	2	0	0	2	594	0.354525	6.92049	0.842088	1.7309	3.51169	0.000445262	0.833976
pRALTA_0451	CU633751	3	0	2	1	1125	0.671449	8.98157	1.12311	2.24373	3.50242	0.00046106	0.863565
RSc0249	NC_003295	7	0	2	5	4500	2.6858	13.4111	1.21905	3.4907	3.49271	0.000478141	0.895558
prpE	NC_003295	4	0	4	0	1899	1.13341	10.0885	1.19985	2.55935	3.47303	0.000514615	0.963874
RSp0057	NC_003296	2	0	2	0	534	0.318715	7.34642	0.804327	1.88493	3.47073	0.000519036	0.972154
aatA2	NC_003296	1	0	0	1	1209	0.721584	0.652612	1.06101	2.11381	-0.193205	0.846799	1
abpE	NC_003296	2	0	2	0	1023	0.610571	4.74603	0.938328	1.8079	2.10615	0.0351917	1
accC2	NC_003296	1	0	1	0	1368	0.816482	0.4055	1.1354	2.2706	-0.321457	0.747864	1
aceA	NC_003295	1	0	1	0	1332	0.794996	0.458836	1.1559	2.20362	-0.316328	0.751754	1
aceF	NC_003295	1	0	0	1	1665	0.993745	0.012549	1.10439	2.23798	-0.487866	0.625645	1
acnA2	NC_003296	3	1	3	1	2598	1.5506	3.95982	1.00829	2.58943	1.13984	0.254353	1
acnA3	NC_003296	1	0	1	0	2634	1.57209	-0.904808	1.19321	2.82312	-0.743156	0.457387	1
acnB	NC_003296	1	0	1	0	2592	1.54702	-0.87266	1.04316	2.69851	-0.709955	0.477732	1
acpS	NC_003295	1	0	0	1	417	0.248884	2.78154	0.811261	1.76693	1.11508	0.264815	1
acrA	NC_003295	1	0	0	1	1197	0.714422	0.672562	1.09974	2.07448	-0.205919	0.836854	1
ada	NC_003295	1	1	0	1	1083	0.646382	0.872729	1.09943	2.15535	-0.10518	0.916233	1
adhC2	NC_003295	1	0	0	1	1107	0.660706	0.828892	1.1123	2.21817	-0.127766	0.898334	1
agaZ	NC_003295	2	0	0	2	1356	0.80932	3.61883	1.22291	2.27773	1.05189	0.29285	1
ahcY	NC_003295	2	0	0	2	1425	0.850503	3.4203	1.17443	2.22586	1.00899	0.31298	1
ahpD	NC_003295	1	0	1	1	528	0.315134	2.30952	0.915698	1.84117	0.757029	0.449032	1
ahpF	NC_003296	1	0	0	1	1575	0.940029	0.123689	1.02167	2.10323	-0.426952	0.669414	1
aidB	NC_003295	1	0	1	0	1674	0.999117	0.0017673	1.14146	2.41998	-0.470953	0.637675	1
alaS	NC_003295	2	0	1	1	2655	1.58462	0.931209	0.981638	2.66383	-0.018931	0.984896	1
anmK	NC_003295	1	0	1	0	1161	0.692936	0.733636	1.16644	2.33513	-0.185346	0.852958	1
ansB	NC_003295	1	0	0	1	1104	0.658916	0.834319	1.08513	2.05769	-0.121889	0.902987	1
apbE	NC_003295	1	0	1	0	897	0.535369	1.2496	1.06869	2.14426	0.0843686	0.932763	1
araF	NC_003295	1	0	0	1	996	0.594457	1.04022	1.1055	2.23587	-0.0291977	0.976707	1
araG	NC_003295	2	0	1	1	1536	0.916752	3.12026	1.17085	2.33637	0.834374	0.40407	1
araH	NC_003295	2	0	0	3	1008	0.601619	4.80511	1.03317	1.91493	1.96975	0.0488667	1
argA	NC_003295	1	0	1	0	1356	0.80932	0.423121	1.18818	2.1379	-0.357856	0.720451	1
argD	NC_003295	1	0	1	0	1200	0.716213	0.667556	1.05522	1.95811	-0.197977	0.843063	1
argH	NC_003295	1	0	1	0	1416	0.845131	0.336527	1.16808	2.35465	-0.353155	0.723972	1
aroE1	NC_003295	1	0	1	0	921	0.549693	1.19679	1.02337	1.95843	0.0885513	0.929439	1
aroG2	NC_003295	1	1	0	1	1179	0.703679	0.702866	1.01097	2.12421	-0.145044	0.884676	1
arsR	NC_003296	1	0	1	0	324	0.193377	3.28622	0.708383	1.75351	1.4701	0.141535	1
aspC	NC_003295	1	1	0	1	1212	0.723375	0.647655	0.931049	1.89905	-0.149229	0.881373	1
aspS	NC_003295	2	0	1	1	1818	1.08506	2.44604	1.1983	2.56178	0.487061	0.626215	1
atoB	NC_003295	1	0	1	0	1182	0.70547	0.697783	1.04691	2.22582	-0.156853	0.87536	1
atpD	NC_003295	1	0	0	1	1404	0.837969	0.353549	1.12687	2.23476	-0.346044	0.72931	1
bioA	NC_003295	1	0	0	1	1407	0.839759	0.34928	1.07598	2.32804	-0.312152	0.754925	1
carB	NC_003295	1	0	0	1	3246	1.93736	-1.32265	1.22379	3.19876	-0.796071	0.425991	1
cbiL	NC_003296	1	0	1	0	732	0.43689	1.65615	0.946723	1.95692	0.362521	0.716963	1
cca	NC_003295	1	1	2	0	1290	0.769929	0.522915	1.08508	2.10493	-0.26707	0.789416	1
cdsA	NC_003295	1	0	0	1	816	0.487025	1.43888	0.982129	1.94462	0.234879	0.814302	1
cfa1	NC_003296	1	0	0	1	1167	0.696517	0.723327	1.07234	1.9911	-0.175287	0.860854	1
cfa2	NC_003295	2	1	1	1	1221	0.728746	4.03831	1.0791	2.07645	1.42513	0.15412	1
cheD2	NC_003296	2	0	1	1	1548	0.923914	3.08913	1.14316	2.2979	0.846849	0.397079	1
cheR	NC_003296	1	0	0	1	879	0.524626	1.29014	1.0673	2.09032	0.106604	0.915103	1
chrA	NC_003296	1	0	1	0	1206	0.719794	0.657581	1.0718	1.97606	-0.209621	0.833963	1
clpA	NC_003295	1	0	0	1	2289	1.36618	-0.624031	1.17376	2.80053	-0.641947	0.520908	1
clpB	NC_003295	1	0	1	0	2589	1.54523	-0.870344	1.30228	2.89268	-0.751075	0.452607	1
cmcH	NC_003296	1	0	0	1	1572	0.938239	0.127502	1.18037	2.4337	-0.43262	0.665291	1
cnrT	NC_003296	2	0	1	1	1059	0.632058	4.60769	1.13127	2.21465	1.56973	0.116477	1
cobD	NC_003295	1	0	0	1	996	0.594457	1.04022	1.1296	2.06697	-0.0432466	0.965505	1
cobN	NC_003296	3	0	4	1	4140	2.47093	1.1641	0.981484	3.22458	0.0566315	0.954839	1
cobQ	NC_003295	2	0	1	0	1488	0.888104	3.24726	1.05395	2.15774	1.01648	0.309401	1
cobS	NC_003295	1	0	1	0	777	0.463748	1.53683	0.983988	1.92284	0.287513	0.77372	1
copA	NC_003296	1	0	1	0	1818	1.08506	-0.163275	1.04357	2.35555	-0.51234	0.608413	1
copB	NC_003296	1	0	0	0	1041	0.621315	0.951836	1.0439	2.11808	-0.0434657	0.96533	1
copD	NC_003296	1	1	1	0	930	0.555065	1.17734	1.0218	1.97789	0.0786414	0.937318	1
coxC	NC_003295	1	0	1	0	861	0.513883	1.33152	0.971709	2.00024	0.179884	0.857243	1
coxN	NC_003296	1	0	0	1	1761	1.05104	-0.0995644	1.23333	2.63856	-0.50516	0.613447	1
coxP	NC_003296	1	0	0	1	705	0.420775	1.73131	0.925849	1.92768	0.417841	0.676064	1
cpaA1	NC_003295	1	0	0	1	519	0.309762	2.3439	0.923146	1.93659	0.733638	0.463169	1
cpaC1	NC_003295	1	0	1	0	1905	1.13699	-0.256765	1.21599	2.52843	-0.582477	0.560245	1
cpaE1	NC_003295	2	0	0	2	1194	0.712632	4.12775	0.972676	1.93305	1.63218	0.102642	1
cpaF2	NC_003296	1	0	1	0	1353	0.80753	0.427551	1.19352	2.3608	-0.324453	0.745595	1
cscK	NC_003295	1	0	0	1	957	0.57118	1.1201	1.07631	2.30778	0.0189742	0.984862	1
cyoB1	NC_003295	1	1	0	1	1980	1.18175	-0.333994	1.24828	2.82277	-0.560539	0.575112	1
cyoB2	NC_003295	1	0	0	1	1977	1.17996	-0.330962	1.10213	2.447	-0.585654	0.558108	1
cysB1	NC_003295	1	0	0	1	984	0.587294	1.06446	1.04211	2.17597	0.0102704	0.991806	1
cysE1	NC_003296	1	1	1	0	816	0.487025	1.43888	0.941812	1.91733	0.259251	0.795441	1
cysI1	NC_003295	1	0	1	0	1662	0.991955	0.0161558	1.09972	2.34087	-0.462891	0.643442	1
cysK1	NC_003296	1	0	1	0	975	0.581923	1.08283	0.944302	1.92367	0.072015	0.94259	1
cysN	NC_003295	1	0	0	1	1308	0.780672	0.495201	1.11188	2.18688	-0.28199	0.777951	1
czcA	NC_003296	1	0	0	1	3195	1.90692	-1.29097	1.22116	3.03717	-0.827129	0.408164	1
czcA2	CU633751	3	1	1	2	3168	1.8908	2.76967	1.07598	3.02292	0.560283	0.575286	1
czcB	NC_003296	1	0	1	0	1215	0.725165	0.642711	1.12049	2.23216	-0.214043	0.830514	1
czcC	NC_003296	2	0	1	1	1326	0.791415	3.70832	0.992358	1.99328	1.36256	0.173021	1
czcR	NC_003296	1	0	1	0	675	0.40287	1.81828	0.870629	1.83021	0.517784	0.604609	1
czcS	NC_003296	2	0	1	2	1398	0.834388	3.49682	0.940576	2.01472	1.26878	0.204519	1
dac	NC_003295	1	0	1	0	1194	0.712632	0.677581	1.16164	2.23025	-0.217043	0.828175	1
dalD	NC_003295	1	0	0	1	1398	0.834388	0.362114	1.18673	2.38769	-0.345361	0.729823	1
dapA	NC_003295	1	0	1	0	885	0.528207	1.27653	1.19227	2.46908	0.0341262	0.972776	1
dctA2	NC_003296	2	0	2	0	1341	0.800368	3.66332	1.12191	2.38566	1.06529	0.286746	1
dctB1	NC_003296	1	1	0	1	1905	1.13699	-0.256765	1.16065	2.42245	-0.585115	0.55847	1
dctD1	NC_003296	1	0	0	1	1365	0.814692	0.40989	1.15551	2.37024	-0.314575	0.753085	1
deoA	NC_003295	1	0	0	1	1524	0.90959	0.189522	1.11122	2.20893	-0.417258	0.67649	1
dgoAa	NC_003295	1	0	1	0	642	0.383174	1.91853	0.917164	1.97394	0.507296	0.611947	1
dgoAb	NC_003295	1	0	0	1	1149	0.685774	0.754415	1.16112	2.22258	-0.182988	0.854807	1
dgoK	NC_003295	1	0	1	0	996	0.594457	1.04022	1.09771	2.03306	-0.0282787	0.97744	1
dinP	NC_003295	1	0	1	0	1089	0.649963	0.86168	1.07911	2.1859	-0.0994703	0.920765	1
dksA	NC_003295	1	0	1	0	420	0.250674	2.7672	0.745547	1.63	1.24028	0.214872	1
dnaB	NC_003295	2	0	0	2	1422	0.848712	3.42873	1.1492	2.24759	1.01421	0.310483	1
dnaE1	NC_003295	3	0	1	3	3522	2.10208	2.1341	1.12139	3.1522	0.321269	0.748006	1
dnaK	NC_003295	1	0	1	0	2067	1.23368	-0.419997	1.2015	2.53958	-0.63849	0.523155	1
dppD2	NC_003295	1	0	1	0	999	0.596247	1.0342	1.01376	1.92782	0.0106005	0.991542	1
dppF2	NC_003295	1	0	0	1	1002	0.598038	1.0282	1.12673	2.05975	-0.047832	0.96185	1
dsbA1	NC_003295	1	0	1	0	657	0.392126	1.87234	0.992368	2.01221	0.437317	0.661881	1
dsbA2	NC_003296	1	0	0	1	678	0.40466	1.80942	1.07721	2.13648	0.342717	0.731811	1
dsbD	NC_003295	2	0	2	1	1827	1.09043	2.42629	1.19578	2.4216	0.508139	0.611356	1
eftB	NC_003296	1	0	0	1	786	0.469119	1.5138	1.01979	2.08039	0.237458	0.812301	1
emrA	NC_003295	2	0	2	0	1287	0.768138	3.82773	1.17698	2.29318	1.15593	0.247711	1
eno	NC_003295	1	0	1	0	1284	0.766348	0.532239	1.06968	2.21724	-0.242393	0.808476	1
epsA	NC_003296	1	0	0	1	1146	0.683983	0.759644	1.00882	2.0358	-0.122397	0.902584	1
epsC	NC_003296	1	0	1	0	1140	0.680402	0.770143	1.1758	2.30113	-0.176284	0.86007	1
epsC2	NC_003296	2	1	2	0	1251	0.746652	3.94121	1.02997	1.9562	1.48822	0.136694	1
epsD	NC_003296	1	0	0	1	1272	0.759185	0.551018	1.1229	2.34612	-0.243755	0.80742	1
epsE	NC_003296	2	0	1	1	1311	0.782462	3.75383	1.12628	2.24596	1.1699	0.24204	1
epsF	NC_003296	1	0	0	1	1257	0.750233	0.574743	1.04197	2.00233	-0.23334	0.815497	1
era	NC_003295	1	0	1	0	897	0.535369	1.2496	1.05151	2.03343	0.0974167	0.922396	1
eutB	NC_003295	1	0	1	0	1395	0.832597	0.36641	1.0378	2.18788	-0.306867	0.758945	1
exuT1	NC_003296	3	1	0	3	1308	0.780672	8.07728	1.14475	2.14952	3.22516	0.00125904	1
exuT2	NC_003295	1	0	1	0	1299	0.7753	0.50901	1.16858	2.25005	-0.293135	0.769419	1
fabF2	NC_003296	2	1	1	1	1227	0.732328	4.0187	1.05664	2.02612	1.46194	0.143758	1
fabH	NC_003295	1	0	1	0	981	0.585504	1.07056	1.03304	2.00964	0.0186728	0.985102	1
fadD1	NC_003295	1	0	1	0	1710	1.0206	-0.0407875	1.16455	2.45625	-0.490723	0.623622	1
fadD2	NC_003295	2	0	1	1	1707	1.01881	2.69804	1.05192	2.21574	0.742917	0.457532	1
fadE	NC_003295	3	0	1	3	2508	1.49688	4.17136	1.19485	2.7717	1.07389	0.28287	1
fdhA	NC_003296	1	1	1	0	1197	0.714422	0.672562	1.17102	2.23988	-0.222536	0.823897	1
fdxB	CU633751	1	1	0	1	303	0.180844	3.42024	0.649745	1.65994	1.66904	0.0951095	1
fis	NC_003295	1	0	0	1	234	0.139661	3.93707	0.58008	1.61023	2.08479	0.0370884	1
fixA	CU633751	2	1	1	1	849	0.50672	5.49177	1.03304	2.08283	2.14071	0.0322976	1
fixU	CU633751	1	1	2	0	210	0.125337	4.15349	0.52717	1.53342	2.36486	0.0180367	1
fixX	CU633751	1	0	1	1	300	0.179053	3.44014	0.711082	1.80431	1.51252	0.130401	1
flgD	NC_003296	1	1	1	0	666	0.397498	1.84513	0.878402	1.75006	0.552397	0.580676	1
flgI	NC_003296	2	0	1	1	1110	0.662497	4.41955	1.06916	2.04004	1.64231	0.100525	1
flgK	NC_003296	2	0	1	1	1929	1.15131	2.20898	0.974817	2.32078	0.531788	0.594873	1
flgL	NC_003296	2	0	0	2	951	0.567599	5.03795	1.13097	2.13321	1.83151	0.0670248	1
flhD	NC_003296	1	0	1	0	318	0.189796	3.32361	0.686369	1.63529	1.61271	0.106808	1
flhF	NC_003296	1	0	1	0	1848	1.10297	-0.196009	1.18274	2.49757	-0.552035	0.580925	1
fliA	NC_003296	1	0	1	0	762	0.454795	1.57582	1.02757	1.8547	0.295598	0.767537	1
fliC	NC_003296	1	0	0	1	822	0.490606	1.42423	1.07167	2.17673	0.161969	0.87133	1
fliD	NC_003296	1	1	1	0	2058	1.2283	-0.41127	0.929392	2.15325	-0.622622	0.533533	1
fliF	NC_003296	2	0	0	2	1836	1.09581	2.40663	1.15485	2.39355	0.522979	0.600989	1
fliI	NC_003296	2	1	1	1	1446	0.863036	3.36178	1.10803	2.1152	1.06551	0.286647	1
fliK	NC_003296	1	0	1	0	1551	0.925705	0.154399	1.14014	2.32213	-0.4245	0.671201	1
fliN	NC_003296	1	0	0	1	471	0.281113	2.53799	0.864501	1.89	0.885444	0.375917	1
fliR	NC_003296	1	0	0	1	789	0.47091	1.50618	0.972487	1.90761	0.279768	0.779655	1
folB1	NC_003296	1	0	1	0	447	0.266789	2.64259	0.789897	1.80261	1.02778	0.304052	1
fruB	NC_003295	1	0	1	0	2535	1.513	-0.828188	1.09774	2.69239	-0.715323	0.47441	1
ftsK	NC_003295	2	0	1	1	2346	1.4002	1.42614	1.05106	2.60009	0.144255	0.885299	1
ftsY	NC_003295	1	0	0	0	987	0.589085	1.05837	0.992543	1.8285	0.0360002	0.971282	1
fumA	NC_003295	1	0	1	0	1524	0.90959	0.189522	1.10967	2.27832	-0.403871	0.686308	1
fumC	NC_003296	1	0	0	1	1386	0.827226	0.379355	1.15075	2.26755	-0.340189	0.733714	1
fusA2	NC_003296	1	0	1	0	2103	1.25516	-0.454531	1.25602	2.66658	-0.641477	0.521213	1
gabD2	NC_003296	1	0	0	1	1482	0.884523	0.245414	1.11088	2.16038	-0.400608	0.688709	1
galU1	NC_003295	1	0	0	1	870	0.519254	1.31072	0.971669	1.87971	0.180376	0.856857	1
gapA	NC_003295	1	1	0	1	999	0.596247	1.0342	1.06709	2.05763	-0.0159843	0.987247	1
garD	NC_003296	1	0	1	0	1602	0.956144	0.0896935	1.26096	2.66124	-0.440119	0.659851	1
gcl	NC_003295	3	0	2	1	1776	1.05999	6.24209	1.18443	2.61339	1.93528	0.0529555	1
glmS	NC_003295	1	0	0	1	1839	1.0976	-0.186245	1.08865	2.49198	-0.5116	0.608931	1
glnA2	NC_003296	1	0	0	1	1476	0.880942	0.253528	1.17202	2.28146	-0.402589	0.687251	1
glnD	NC_003295	1	0	0	1	2586	1.54344	-0.868025	1.20335	2.99368	-0.691914	0.488991	1
glnS	NC_003295	1	0	0	1	1743	1.0403	-0.0790163	1.10249	2.33159	-0.50674	0.612337	1
glpK	NC_003295	1	0	1	0	1497	0.893475	0.225273	1.01237	2.08681	-0.377177	0.706042	1
glpR	NC_003295	1	0	1	0	786	0.469119	1.5138	0.950969	1.85165	0.30396	0.761158	1
glsA	NC_003296	1	0	1	0	915	0.546112	1.20986	1.02609	2.19195	0.083841	0.933183	1
glxR	NC_003295	2	1	2	0	912	0.544322	5.20545	1.07773	2.0775	1.98686	0.0469375	1
glyA2	NC_003296	1	0	0	1	1275	0.760976	0.546307	1.14025	2.34011	-0.253812	0.799641	1
goaG	NC_003295	1	0	0	1	1281	0.764557	0.536917	1.13295	2.20619	-0.270163	0.787035	1
gph	NC_003295	1	0	0	1	741	0.442261	1.63171	1.05421	1.93527	0.298405	0.765394	1
groEL	NC_003295	1	0	1	0	1644	0.981211	0.0379346	1.11139	2.2157	-0.484478	0.628046	1
gspD	NC_003295	1	0	0	1	2418	1.44317	-0.733682	1.18097	2.78025	-0.68866	0.491037	1
gspJ	NC_003295	1	0	0	1	723	0.431518	1.68089	1.00926	1.9477	0.344833	0.73022	1
gspL	NC_003295	1	0	0	1	1431	0.854084	0.315452	1.11696	2.29447	-0.349322	0.726847	1
gstD	NC_003295	1	0	1	0	621	0.37064	1.98505	0.983753	2.00726	0.498837	0.617895	1
gudD1	NC_003295	1	0	1	0	1362	0.812901	0.414291	1.21045	2.19921	-0.362021	0.717336	1
gudD2	NC_003296	1	0	0	1	1338	0.798577	0.449847	1.11042	2.03678	-0.324322	0.745694	1
hemC	NC_003295	2	0	1	1	1005	0.599828	4.81704	1.00585	1.98972	1.91544	0.055437	1
hemN	NC_003295	1	0	1	0	1533	0.914962	0.177746	1.20311	2.50057	-0.410051	0.681768	1
hexR	NC_003296	1	0	0	1	834	0.497768	1.39524	0.93416	1.85833	0.248117	0.804044	1
hflB	NC_003295	1	0	1	0	1887	1.12624	-0.237777	1.09011	2.35621	-0.56357	0.573047	1
hisC2	NC_003295	1	0	0	1	1125	0.671449	0.796633	1.03207	2.10061	-0.112079	0.910761	1
hisD	NC_003295	1	0	0	1	1329	0.793206	0.463346	1.12527	2.16623	-0.305564	0.759936	1
hmgA	NC_003296	1	0	1	0	1347	0.803949	0.436439	1.07013	2.10349	-0.301258	0.763218	1
hmsH	NC_003296	1	1	0	1	2451	1.46286	-0.760793	1.18995	2.74739	-0.710035	0.477682	1
hmsR	NC_003296	1	1	0	1	1275	0.760976	0.546307	1.15427	2.25812	-0.269234	0.78775	1
hpaF	NC_003295	1	0	1	0	405	0.241722	2.83994	0.665022	1.66397	1.30706	0.191192	1
hpaI2	NC_003296	1	0	0	1	783	0.467329	1.52144	0.901406	1.77881	0.348569	0.727413	1
hrcC	NC_003296	3	0	1	2	1707	1.01881	6.47985	0.997876	2.24952	2.43695	0.0148117	1
hrcJ	NC_003296	1	0	1	0	810	0.483444	1.45364	1.04528	2.00123	0.204057	0.838309	1
hrcN	NC_003296	1	0	1	0	1320	0.787834	0.476936	1.14759	2.20426	-0.304254	0.760935	1
hrcQ	NC_003296	1	0	1	0	1065	0.635639	0.90625	1.12926	2.15598	-0.10344	0.917614	1
hrcR	NC_003296	1	0	1	0	654	0.390336	1.8815	0.894544	1.91931	0.514221	0.607098	1
hrcU	NC_003296	1	0	0	1	1074	0.64101	0.889419	1.12551	2.23886	-0.105453	0.916016	1
hrcV	NC_003296	1	0	1	0	2073	1.23726	-0.425794	0.968068	2.26503	-0.615384	0.538301	1
hrpA	NC_003295	1	0	1	1	3996	2.38499	-1.73839	1.22385	3.5413	-0.836483	0.402883	1
hrpB	NC_003296	3	0	1	2	1434	0.855874	7.52546	1.23689	2.35666	2.66843	0.00762078	1
hrpF	NC_003296	1	0	0	1	906	0.540741	1.22963	0.892076	1.8044	0.187073	0.851603	1
hrpK	NC_003296	1	0	0	1	477	0.284695	2.51268	0.769405	1.59321	1.09419	0.273873	1
hrpV	NC_003296	1	0	0	1	1002	0.598038	1.0282	1.05445	2.14915	-0.0122118	0.990257	1
hrpX	NC_003296	1	0	0	1	246	0.146824	3.83705	0.519271	1.52599	2.17418	0.0296917	1
hscA	NC_003295	1	0	0	1	1866	1.11371	-0.215395	1.17683	2.38213	-0.584444	0.558921	1
hscC	NC_003296	1	0	1	0	1782	1.06358	-0.123273	1.18894	2.4801	-0.529097	0.596738	1
hslU	NC_003295	1	0	0	1	1332	0.794996	0.458836	1.16546	2.19713	-0.321615	0.747745	1
hslV	NC_003295	1	0	0	1	537	0.320505	2.27571	0.888804	2.00569	0.691486	0.48926	1
htpX	NC_003295	1	0	1	0	861	0.513883	1.33152	0.934251	1.9033	0.208727	0.834661	1
hupB1	NC_003295	1	0	1	0	273	0.162938	3.62877	0.574609	1.48546	2.05603	0.0397795	1
hupB3	CU633751	1	0	0	1	279	0.166519	3.58529	0.655385	1.65247	1.77305	0.0762206	1
hutH1	NC_003295	1	0	0	1	1557	0.929286	0.146677	1.07763	2.14921	-0.433161	0.664898	1
hutI	NC_003295	2	0	1	1	1227	0.732328	4.0187	1.00896	2.01458	1.49398	0.135181	1
hutU	NC_003295	1	0	0	1	1806	1.0779	-0.15003	1.1453	2.44208	-0.530419	0.595821	1
icc	NC_003296	1	0	1	0	840	0.501349	1.38091	0.956816	1.889	0.224505	0.822364	1
idnO	NC_003296	1	0	0	1	777	0.463748	1.53683	1.02524	1.94556	0.262951	0.792589	1
ileS	NC_003295	1	0	1	0	2883	1.7207	-1.08546	1.21602	2.89338	-0.795432	0.426363	1
ilvA	NC_003295	1	0	0	1	1524	0.90959	0.189522	1.09609	2.34297	-0.386932	0.698807	1
ilvG	NC_003295	1	0	0	1	1746	1.04209	-0.0824557	1.19024	2.53499	-0.502051	0.615631	1
infB	NC_003295	1	0	0	1	2895	1.72786	-1.09377	1.04883	2.80488	-0.763883	0.444937	1
insF	CU633751	1	0	0	1	795	0.474491	1.49103	0.993189	1.86636	0.266742	0.789668	1
iolB	NC_003295	1	0	0	1	816	0.487025	1.43888	1.08255	2.26301	0.157459	0.874883	1
iolD	NC_003295	3	1	1	2	1884	1.12445	5.88789	1.18607	2.56381	1.83392	0.0666663	1
iolE	NC_003295	2	0	2	0	930	0.555065	5.12727	1.03369	2.1447	1.9087	0.0563008	1
iolI	NC_003295	2	0	0	2	822	0.490606	5.62105	1.00793	1.84793	2.49637	0.0125471	1
katE	NC_003296	2	0	0	2	1530	0.913171	3.13592	1.08428	2.2611	0.907362	0.364215	1
katGa	NC_003295	1	0	0	1	915	0.546112	1.20986	0.948522	1.87825	0.13914	0.88934	1
kdpB	NC_003295	1	0	1	0	2235	1.33395	-0.576283	1.09811	2.65789	-0.629969	0.528715	1
kup1	NC_003296	1	0	0	1	1842	1.09939	-0.189505	1.26796	2.72146	-0.535545	0.592273	1
lepB	NC_003295	1	1	1	0	918	0.547903	1.20332	1.01965	1.9896	0.0923134	0.926449	1
leuA2	NC_003296	1	0	0	1	1731	1.03314	-0.0651993	1.10625	2.50986	-0.466738	0.640687	1
leuB2	NC_003296	1	0	1	0	1098	0.655335	0.845219	0.98066	1.97548	-0.0685612	0.945339	1
leuC	NC_003295	2	0	2	0	1410	0.84155	3.46263	1.02396	2.03164	1.20034	0.230006	1
leuD	NC_003295	1	0	1	0	651	0.388545	1.89069	0.98289	2.00798	0.452097	0.651199	1
ligA	NC_003295	2	0	1	2	2442	1.45749	1.26572	1.12742	2.67822	0.0516384	0.958817	1
livF	NC_003295	2	0	1	2	720	0.429728	6.151	0.98061	1.95235	2.64829	0.00808992	1
livH1	NC_003295	1	0	0	1	948	0.565808	1.139	1.07391	2.12503	0.0306311	0.975564	1
livJ	NC_003295	1	0	1	0	1254	0.748442	0.579522	1.16128	2.2682	-0.256486	0.797576	1
lldP	NC_003295	2	0	1	1	1689	1.00807	2.74044	1.15876	2.41393	0.65523	0.51232	1
lolA	NC_003295	1	0	0	1	648	0.386755	1.89993	0.926036	2.09264	0.465389	0.641653	1
lpxA	NC_003295	2	1	1	2	816	0.487025	5.65035	1.0446	1.98378	2.32171	0.0202485	1
lpxB	NC_003295	1	0	1	0	1173	0.700098	0.71307	1.12618	2.25438	-0.183246	0.854605	1
maeB1	NC_003295	2	0	0	2	2322	1.38587	1.46727	1.12463	2.63287	0.130141	0.896455	1
maeB2	NC_003295	2	0	1	1	2346	1.4002	1.42614	1.10634	2.72486	0.117362	0.906573	1
metHb	NC_003295	1	0	0	1	2718	1.62222	-0.967593	1.14097	2.6824	-0.786071	0.431826	1
metR	NC_003296	1	1	1	0	915	0.546112	1.20986	0.890725	1.64622	0.19386	0.846285	1
mexC	NC_003296	2	0	2	0	1158	0.691145	4.25021	1.22763	2.26968	1.33172	0.182952	1
mexD	NC_003296	2	0	2	0	3150	1.88006	0.247377	1.03995	2.87193	-0.275973	0.782568	1
mmsA	NC_003296	2	0	0	2	1548	0.923914	3.08913	1.02698	2.18496	0.943792	0.345276	1
mmsB	NC_003296	2	1	1	1	897	0.535369	5.27178	0.966131	1.84825	2.32958	0.0198282	1
mntH1	NC_003296	1	0	1	0	1644	0.981211	0.0379346	0.97553	2.01863	-0.46447	0.642311	1
mobB1	NC_003296	1	0	0	1	522	0.311553	2.33237	0.889199	1.80759	0.798397	0.42464	1
moeA1	NC_003295	1	0	1	1	1290	0.769929	0.522915	1.06815	2.23896	-0.243521	0.807602	1
moeA2	NC_003295	1	1	1	0	1260	0.752023	0.569976	1.09025	2.32373	-0.223895	0.822839	1
motA	NC_003296	1	0	0	1	861	0.513883	1.33152	1.00829	1.95051	0.165717	0.86838	1
mpl	NC_003295	3	0	0	3	1386	0.827226	7.72974	1.0603	2.12247	3.1423	0.00167624	1
mraY	NC_003295	2	0	1	1	1170	0.698307	4.20897	1.15788	2.21999	1.37437	0.169327	1
mrcA	NC_003295	1	0	2	0	2406	1.43601	-0.723732	1.10192	2.63233	-0.69355	0.487965	1
mreB	NC_003295	1	0	0	1	1044	0.623105	0.94608	1.04625	2.0401	-0.0490995	0.96084	1
mrp	NC_003295	1	0	1	0	1089	0.649963	0.86168	1.13159	2.19929	-0.122726	0.902324	1
mrsA	NC_003295	1	1	0	1	1344	0.802158	0.440899	1.13259	2.31819	-0.298375	0.765417	1
murB	NC_003295	2	2	2	0	1029	0.614152	4.72264	0.955706	1.93265	1.9491	0.0512835	1
murC	NC_003295	1	0	2	0	1452	0.866617	0.286315	1.11326	2.14104	-0.386237	0.699321	1
murD	NC_003295	1	0	1	0	1641	0.979421	0.0415876	0.976564	2.21227	-0.422632	0.672563	1
murF	NC_003295	1	0	0	1	1449	0.864827	0.290452	1.24103	2.43917	-0.389713	0.696749	1
mutL	NC_003295	1	0	1	0	1911	1.14057	-0.263054	1.16019	2.55212	-0.55767	0.57707	1
mutY	NC_003295	1	0	1	0	1089	0.649963	0.86168	1.09326	2.18198	-0.106133	0.915477	1
nadA	NC_003295	1	0	0	1	1149	0.685774	0.754415	0.957453	2.00469	-0.101281	0.919327	1
nadB2	NC_003296	1	0	1	0	1611	0.961516	0.078489	1.13337	2.1529	-0.489979	0.624148	1
nadE	NC_003295	3	0	3	0	1641	0.979421	6.71644	1.19956	2.47504	2.22901	0.0258132	1
nagAa	NC_003295	1	0	1	0	987	0.589085	1.05837	0.877385	1.75494	0.103129	0.917861	1
nagG	NC_003295	2	0	1	1	1257	0.750233	3.92208	1.13002	2.3507	1.18775	0.234931	1
nagK	NC_003295	1	0	1	0	699	0.417194	1.74841	0.956917	1.8971	0.417211	0.676524	1
nagL	NC_003295	2	1	1	0	642	0.383174	6.60966	0.942255	1.84039	3.07945	0.0020738	1
narH	NC_003296	1	0	1	1	1548	0.923914	0.158272	1.06157	2.42084	-0.373133	0.709049	1
narK2	NC_003296	1	0	1	0	1386	0.827226	0.379355	0.95919	2.07497	-0.279442	0.779905	1
narX	NC_003296	2	0	0	2	1914	1.14236	2.24021	1.2736	2.66544	0.362645	0.71687	1
nasE	NC_003295	1	0	0	1	864	0.515673	1.32456	1.05206	2.05813	0.132403	0.894665	1
nasF	NC_003295	1	0	1	0	1263	0.753814	0.56522	1.20691	2.40054	-0.267311	0.789229	1
nfrB	NC_003296	1	0	1	0	2097	1.25158	-0.448816	1.06602	2.47008	-0.613272	0.539696	1
nifA	CU633751	2	1	2	0	1632	0.974049	2.87776	1.23726	2.54977	0.643392	0.51997	1
nifB	CU633751	2	1	1	1	1572	0.938239	3.02759	1.11175	2.33963	0.818869	0.412861	1
nifK	CU633751	3	0	0	3	1560	0.931077	7.02016	1.19219	2.5527	2.28306	0.0224266	1
nifX-like	CU633751	2	0	0	2	687	0.410032	6.33867	0.990156	1.90967	2.80075	0.00509837	1
nifZ	CU633751	1	0	1	0	408	0.243512	2.82518	0.75782	1.73869	1.18903	0.234429	1
nirB	NC_003296	1	0	0	1	2559	1.52732	-0.847034	1.2194	2.89382	-0.714086	0.475174	1
norB	NC_003296	4	0	3	1	2271	1.35543	8.65739	1.14573	2.72529	2.75628	0.00584632	1
nosF	NC_003296	2	0	1	1	945	0.564018	5.06327	0.980277	1.96742	2.0753	0.0379587	1
nosL	NC_003296	1	0	1	0	531	0.316924	2.29819	0.795083	1.67556	0.897076	0.369678	1
nosR	NC_003296	4	1	2	3	2619	1.56313	7.51681	1.06362	2.85834	2.25767	0.0239661	1
nosZ	NC_003296	2	0	1	2	1941	1.15847	2.18417	1.21105	2.64613	0.367756	0.713056	1
ntrB	NC_003295	1	0	0	1	1086	0.648173	0.867197	1.01869	2.00517	-0.0755501	0.939777	1
ntrC	NC_003295	1	0	1	0	1509	0.900637	0.209305	1.12787	2.31436	-0.396898	0.691442	1
nuoD	NC_003295	1	0	0	1	1254	0.748442	0.579522	1.2043	2.22645	-0.280615	0.779006	1
nuoH	NC_003295	1	0	0	1	1065	0.635639	0.90625	1.17027	2.20875	-0.119535	0.904852	1
nuoM	NC_003295	2	0	1	1	1467	0.87557	3.30411	1.0699	2.21008	1.01092	0.312056	1
nusG	NC_003295	1	0	0	1	585	0.349154	2.10449	0.956105	1.82294	0.629962	0.528719	1
opuA	NC_003296	2	0	1	1	1158	0.691145	4.25021	1.13764	2.14269	1.45264	0.146324	1
paaC	NC_003296	1	0	0	1	807	0.481653	1.46106	0.975157	1.93375	0.251276	0.801601	1
paaD	NC_003296	1	0	0	1	549	0.327667	2.23151	0.855612	1.98319	0.693781	0.487819	1
paaE	NC_003296	1	0	1	0	1092	0.651754	0.856177	1.06673	2.02482	-0.103984	0.917182	1
paaG2	NC_003295	1	0	0	1	780	0.465538	1.52912	1.00268	1.88189	0.27974	0.779677	1
paaH1	NC_003295	1	0	1	0	855	0.510302	1.34551	1.02038	2.07068	0.157017	0.875231	1
pal	NC_003295	1	0	1	1	519	0.309762	2.3439	0.746857	1.65114	0.967239	0.333425	1
parA2	NC_003295	1	0	0	1	786	0.469119	1.5138	1.11514	2.085	0.1912	0.848369	1
parB	NC_003296	1	0	1	0	1005	0.599828	1.02222	1.1068	2.29469	-0.0368575	0.970599	1
pat	NC_003296	1	0	1	0	552	0.329458	2.22061	0.852282	1.86643	0.733129	0.46348	1
pcaK	NC_003295	2	0	2	0	1365	0.814692	3.59237	1.09199	2.27215	1.10045	0.271138	1
pcnB	NC_003295	1	0	1	0	1545	0.922124	0.162151	1.18596	2.37118	-0.431774	0.665906	1
pdxA	NC_003295	1	0	0	1	1017	0.60699	0.998485	1.11981	2.137	-0.0567745	0.954725	1
pdxH2	NC_003296	1	0	0	1	642	0.383174	1.91853	0.847946	1.70075	0.629479	0.529035	1
pepP	NC_003295	1	0	0	1	1377	0.821854	0.392385	1.02822	2.06832	-0.307418	0.758525	1
pepV	NC_003295	1	0	0	1	1728	1.03135	-0.0617301	1.13773	2.47029	-0.485554	0.627283	1
petB	NC_003295	1	0	0	1	1404	0.837969	0.353549	1.14391	2.29282	-0.344711	0.730312	1
phbB	NC_003295	1	1	1	0	741	0.442261	1.63171	0.993646	1.89895	0.336008	0.736865	1
phcA	NC_003295	1	0	0	1	1044	0.623105	0.94608	1.10033	2.15369	-0.0716192	0.942905	1
phcB	NC_003295	1	0	1	0	1404	0.837969	0.353549	1.11107	2.1978	-0.344675	0.730338	1
phcS	NC_003295	2	1	2	0	1329	0.793206	3.69928	1.13827	2.42487	1.05615	0.290901	1
pheT	NC_003295	3	1	0	3	2430	1.45033	4.36092	1.16253	2.57964	1.23986	0.215026	1
phoR	NC_003295	1	0	1	0	1332	0.794996	0.458836	1.16913	2.28684	-0.310599	0.756106	1
pilD	NC_003295	1	0	1	0	885	0.528207	1.27653	0.963971	1.83567	0.170272	0.864796	1
pilG	NC_003295	1	0	1	0	540	0.322296	2.26457	0.965681	1.9875	0.65353	0.513415	1
pilJ	NC_003295	1	0	1	0	2232	1.33216	-0.573597	1.15268	2.63626	-0.654819	0.512584	1
pilQ	NC_003295	1	0	0	1	2145	1.28023	-0.49408	1.25607	2.76265	-0.633503	0.526405	1
pit	NC_003295	1	0	1	0	1011	0.603409	1.01032	1.12659	2.24114	-0.0518822	0.958623	1
plsX	NC_003295	1	0	0	1	1065	0.635639	0.90625	1.08896	2.12436	-0.0860069	0.931461	1
pmbA	NC_003295	1	0	0	1	1374	0.820064	0.396747	1.2007	2.43594	-0.330039	0.74137	1
pncB	NC_003295	1	0	1	0	1215	0.725165	0.642711	1.13164	2.3056	-0.212062	0.832059	1
pnlA	CU633751	2	0	2	0	1143	0.682193	4.30236	1.09634	2.20054	1.45693	0.145137	1
pntAa2	NC_003296	2	1	0	2	1131	0.67503	4.34458	1.0196	1.92633	1.72607	0.0843353	1
pntAb2	NC_003296	1	0	0	1	327	0.195168	3.26779	0.665737	1.60569	1.62052	0.10512	1
pntB2b	NC_003296	1	0	0	1	606	0.361687	2.03395	0.994457	2.01686	0.515403	0.606272	1
pobB	NC_003295	2	0	2	0	1233	0.735909	3.99919	1.06369	2.12985	1.37827	0.168121	1
polA	NC_003295	2	0	1	1	2841	1.69563	0.660363	1.31997	3.15901	-0.208802	0.834603	1
popA	NC_003296	1	0	0	1	1035	0.617733	0.963396	1.05581	2.15054	-0.0429701	0.965725	1
popB	NC_003296	1	0	0	1	525	0.313343	2.32091	0.904527	1.87554	0.75519	0.450135	1
popC	NC_003296	3	1	2	1	2955	1.76367	3.18728	1.17541	3.02523	0.665031	0.506031	1
popF2	NC_003296	3	0	1	2	2211	1.31962	4.9276	1.15272	2.55478	1.47757	0.139522	1
popP2	NC_003295	3	0	3	0	1467	0.87557	7.38895	1.0377	2.06281	3.07892	0.00207749	1
ppa	NC_003295	1	0	0	1	528	0.315134	2.30952	0.919066	2.01502	0.690044	0.490167	1
ppiB	NC_003295	1	1	1	0	540	0.322296	2.26457	0.812241	1.66356	0.873027	0.382648	1
ppsA	NC_003295	1	0	0	1	2388	1.42526	-0.708713	1.18984	2.77897	-0.683187	0.494489	1
pRALTA_0002	CU633751	2	0	1	1	2991	1.78516	0.454556	1.28299	2.96573	-0.279336	0.779987	1
pRALTA_0015	CU633751	1	0	0	1	1311	0.782462	0.490619	1.01363	2.13767	-0.244665	0.806716	1
pRALTA_0017	CU633751	1	0	0	1	1266	0.755604	0.560475	0.923234	1.85167	-0.19591	0.844681	1
pRALTA_0018	CU633751	1	0	1	0	1671	0.997326	0.00535474	1.12066	2.13464	-0.522479	0.601337	1
pRALTA_0023	CU633751	3	0	2	1	1758	1.04925	6.30321	1.23746	2.39411	2.11592	0.0343512	1
pRALTA_0025	CU633751	2	0	2	0	603	0.359897	6.86034	0.89729	1.8334	3.25245	0.00114414	1
pRALTA_0026	CU633751	1	0	0	1	1104	0.658916	0.834319	1.12797	2.21243	-0.132726	0.89441	1
pRALTA_0027	CU633751	1	0	0	1	249	0.148614	3.8128	0.606232	1.64313	1.95151	0.0509968	1
pRALTA_0028	CU633751	1	0	1	0	573	0.341992	2.14594	0.951781	1.81964	0.656258	0.511658	1
pRALTA_0033	CU633751	1	0	1	0	966	0.576551	1.10138	1.02309	1.87077	0.0418478	0.96662	1
pRALTA_0034	CU633751	1	0	1	0	708	0.422566	1.72282	1.02253	2.07724	0.337126	0.736022	1
pRALTA_0066	CU633751	1	0	1	0	363	0.216654	3.0589	0.673056	1.5591	1.53028	0.125948	1
pRALTA_0069	CU633751	1	0	1	0	564	0.33662	2.1776	0.857141	1.62996	0.81012	0.417871	1
pRALTA_0076	CU633751	1	0	1	0	945	0.564018	1.14534	1.02833	2.01432	0.0580868	0.95368	1
pRALTA_0079	CU633751	1	0	2	0	450	0.26858	2.62921	0.809558	1.73046	1.05155	0.293007	1
pRALTA_0081	CU633751	2	0	1	1	1203	0.718003	4.09771	1.15452	2.148	1.3702	0.170624	1
pRALTA_0084	CU633751	2	0	1	1	1719	1.02597	2.67002	1.0848	2.33836	0.677916	0.497825	1
pRALTA_0086	CU633751	1	0	1	1	1824	1.08864	-0.169865	1.15009	2.51019	-0.525838	0.599001	1
pRALTA_0093	CU633751	1	0	0	1	2538	1.51479	-0.830553	1.18887	2.87975	-0.70125	0.483147	1
pRALTA_0107	CU633751	1	1	1	0	810	0.483444	1.45364	0.916771	1.80226	0.297886	0.76579	1
pRALTA_0114	CU633751	1	0	2	0	2361	1.40915	-0.685971	1.24907	2.70397	-0.71563	0.47422	1
pRALTA_0117	CU633751	1	0	0	1	453	0.27037	2.61593	0.7697	1.77315	1.04121	0.297777	1
pRALTA_0120	CU633751	1	0	0	1	186	0.111013	4.39622	0.505765	1.62282	2.39734	0.0165146	1
pRALTA_0124	CU633751	1	0	0	1	879	0.524626	1.29014	1.01447	1.90661	0.144588	0.885036	1
pRALTA_0129	CU633751	1	0	0	1	315	0.188006	3.34256	0.683931	1.62193	1.63918	0.101175	1
pRALTA_0131	CU633751	1	0	1	0	828	0.494187	1.40968	0.957018	1.84073	0.245917	0.805747	1
pRALTA_0135	CU633751	1	0	1	0	1407	0.839759	0.34928	0.981724	2.2223	-0.28459	0.775958	1
pRALTA_0142	CU633751	1	0	2	0	396	0.23635	2.88488	0.816387	1.7894	1.15597	0.247692	1
pRALTA_0149	CU633751	1	0	1	0	432	0.257837	2.71086	0.63003	1.45667	1.42848	0.153154	1
pRALTA_0156	CU633751	1	1	1	0	1428	0.852293	0.31965	1.13554	2.28506	-0.357053	0.721052	1
pRALTA_0157	CU633751	2	0	2	0	1398	0.834388	3.49682	1.2897	2.60767	0.846394	0.397333	1
pRALTA_0158	CU633751	1	0	0	1	708	0.422566	1.72282	0.995273	1.9341	0.37617	0.706791	1
pRALTA_0159	CU633751	1	0	0	1	792	0.4727	1.49859	0.882665	1.753	0.351353	0.725324	1
pRALTA_0171	CU633751	1	0	1	0	1122	0.669659	0.801974	1.10133	2.19722	-0.136244	0.891629	1
pRALTA_0174	CU633751	1	0	0	1	618	0.36885	1.99473	0.914601	1.96823	0.548784	0.583154	1
pRALTA_0175	CU633751	1	0	1	0	423	0.252465	2.75297	0.722794	1.62974	1.2457	0.212875	1
pRALTA_0179	CU633751	2	0	1	1	1158	0.691145	4.25021	1.12786	2.20543	1.41575	0.156847	1
pRALTA_0183	CU633751	2	0	1	1	1002	0.598038	4.829	1.05198	1.97238	1.91495	0.0554987	1
pRALTA_0185	CU633751	1	1	1	0	210	0.125337	4.15349	0.607823	1.66488	2.12969	0.0331973	1
pRALTA_0187	CU633751	2	0	1	1	1083	0.646382	4.51805	1.062	1.95354	1.76912	0.0768737	1
pRALTA_0189	CU633751	2	0	2	0	795	0.474491	5.75464	0.991881	1.99544	2.38682	0.016995	1
pRALTA_0193	CU633751	1	0	1	0	1173	0.700098	0.71307	1.14165	2.22064	-0.192998	0.84696	1
pRALTA_0196	CU633751	2	0	1	1	1053	0.628477	4.63041	1.16683	2.2768	1.52125	0.128197	1
pRALTA_0197	CU633751	1	0	0	0	1029	0.614152	0.975024	0.977451	2.00452	-0.00121036	0.999034	1
pRALTA_0201	CU633751	1	0	1	0	480	0.286485	2.50014	0.787216	1.80528	0.948838	0.342703	1
pRALTA_0202	CU633751	1	0	0	1	501	0.299019	2.4145	0.869423	1.76682	0.874494	0.381849	1
pRALTA_0204	CU633751	1	0	1	1	1041	0.621315	0.951836	1.07952	2.26259	-0.0564345	0.954996	1
pRALTA_0205	CU633751	1	1	2	0	1806	1.0779	-0.15003	1.08407	2.44418	-0.504916	0.613618	1
pRALTA_0206	CU633751	1	0	0	1	1242	0.74128	0.598753	1.15475	2.17321	-0.25584	0.798075	1
pRALTA_0207	CU633751	1	0	0	1	675	0.40287	1.81828	0.973857	2.06248	0.409423	0.68223	1
pRALTA_0209	CU633751	2	0	2	0	1671	0.997326	2.7833	1.06552	2.10502	0.816039	0.414478	1
pRALTA_0210	CU633751	1	0	1	0	501	0.299019	2.4145	0.867825	1.90645	0.811285	0.417202	1
pRALTA_0213	CU633751	3	0	1	2	1278	0.762767	8.21649	1.20855	2.28731	3.06383	0.00218523	1
pRALTA_0227	CU633751	1	0	1	0	282	0.16831	3.5639	0.615376	1.66079	1.77538	0.0758358	1
pRALTA_0230	CU633751	3	0	2	1	1740	1.03851	6.36496	1.18855	2.38289	2.17232	0.0298316	1
pRALTA_0238	CU633751	2	0	1	1	1443	0.861246	3.37009	1.16182	2.34538	0.94154	0.346428	1
pRALTA_0239	CU633751	2	0	1	1	1431	0.854084	3.40349	0.995299	2.04632	1.17684	0.239259	1
pRALTA_0240	CU633751	3	0	0	3	2133	1.27307	5.14309	1.14186	2.55454	1.56633	0.117272	1
pRALTA_0241	CU633751	2	0	2	0	1440	0.859455	3.37841	1.13671	2.12169	1.05656	0.290711	1
pRALTA_0244	CU633751	2	1	2	0	1545	0.922124	3.09689	1.26812	2.66676	0.685765	0.492862	1
pRALTA_0246	CU633751	2	0	2	0	1017	0.60699	4.76956	0.997008	1.95637	1.92834	0.0538128	1
pRALTA_0252	CU633751	1	0	1	0	525	0.313343	2.32091	0.779242	1.69396	0.910101	0.362769	1
pRALTA_0272	CU633751	1	1	1	0	228	0.13608	3.98902	0.583076	1.55708	2.18739	0.028714	1
pRALTA_0273	CU633751	1	0	0	1	936	0.558646	1.16448	1.11963	2.0069	0.022349	0.98217	1
pRALTA_0277	CU633751	1	0	2	0	348	0.207702	3.1433	0.771755	1.72008	1.37874	0.167973	1
pRALTA_0278	CU633751	1	0	1	0	1101	0.657125	0.839762	1.05046	2.0477	-0.102894	0.918047	1
pRALTA_0280	CU633751	1	1	0	1	732	0.43689	1.65615	0.855149	1.69623	0.472223	0.636768	1
pRALTA_0281	CU633751	1	1	1	0	900	0.53716	1.24292	0.894163	1.75071	0.199209	0.842099	1
pRALTA_0287	CU633751	1	0	1	0	1110	0.662497	0.823479	1.06683	2.14077	-0.113674	0.909497	1
pRALTA_0290	CU633751	1	0	1	0	633	0.377802	1.94677	0.887086	1.66764	0.635439	0.525142	1
pRALTA_0291	CU633751	2	1	0	2	951	0.567599	5.03795	1.05798	2.04714	1.94416	0.0518762	1
pRALTA_0299	CU633751	1	0	1	0	654	0.390336	1.8815	0.945163	1.92727	0.485834	0.627085	1
pRALTA_0301	CU633751	3	1	2	1	1851	1.10476	5.99392	1.00652	2.2047	2.26217	0.0236869	1
pRALTA_0325	CU633751	1	0	1	0	1476	0.880942	0.253528	1.02849	2.17446	-0.356395	0.721545	1
pRALTA_0330	CU633751	1	0	1	0	993	0.592666	1.04625	1.06943	1.98035	-0.0117071	0.990659	1
pRALTA_0338	CU633751	1	0	0	1	3000	1.79053	-1.16503	1.08803	2.8464	-0.791546	0.428626	1
pRALTA_0341	CU633751	1	0	1	0	882	0.526416	1.28333	1.00352	1.92222	0.145562	0.884267	1
pRALTA_0351	CU633751	1	0	4	0	546	0.325877	2.24247	0.843743	1.75714	0.796024	0.426018	1
pRALTA_0352	CU633751	1	0	0	1	771	0.460167	1.55233	1.08353	2.245	0.208819	0.83459	1
pRALTA_0367	CU633751	1	0	0	1	198	0.118175	4.27118	0.522958	1.73184	2.1643	0.0304411	1
pRALTA_0371	CU633751	1	0	2	0	987	0.589085	1.05837	1.08866	2.23564	-0.0135483	0.98919	1
pRALTA_0389	CU633751	1	0	1	0	237	0.141452	3.91159	0.508357	1.49267	2.27997	0.0226095	1
pRALTA_0405	CU633751	1	0	1	0	249	0.148614	3.8128	0.593061	1.59007	2.02491	0.0428768	1
pRALTA_0407	CU633751	2	0	1	1	3219	1.92124	0.160704	1.19603	3.05154	-0.339278	0.7344	1
pRALTA_0412	CU633751	1	0	1	0	453	0.27037	2.61593	0.770959	1.56787	1.17673	0.239302	1
pRALTA_0417	CU633751	1	0	1	1	390	0.232769	2.91542	0.73861	1.77947	1.22329	0.221221	1
pRALTA_0427	CU633751	1	0	0	1	1101	0.657125	0.839762	1.15906	2.35614	-0.135516	0.892204	1
pRALTA_0436	CU633751	1	0	1	0	588	0.350944	2.09426	0.917572	1.80673	0.651277	0.514867	1
pRALTA_0442	CU633751	1	0	1	1	1020	0.608781	0.992594	0.985066	1.91709	0.00392658	0.996867	1
pRALTA_0446	CU633751	1	0	1	0	312	0.186215	3.3617	0.706527	1.70455	1.5577	0.119304	1
pRALTA_0449	CU633751	3	2	1	2	1314	0.784253	8.04982	1.0702	2.2475	3.1055	0.00189959	1
pRALTA_0452	CU633751	1	0	0	1	126	0.0752023	5.17515	0.398856	1.45457	3.28365	0.00102471	1
pRALTA_0453	CU633751	1	0	0	1	456	0.272161	2.60272	0.86606	1.85265	0.937395	0.348555	1
pRALTA_0457	CU633751	1	1	1	0	1371	0.818273	0.401118	1.14825	2.4063	-0.310491	0.756188	1
pRALTA_0471	CU633751	1	0	0	1	828	0.494187	1.40968	0.98797	1.86899	0.225638	0.821483	1
pRALTA_0475	CU633751	1	0	1	0	279	0.166519	3.58529	0.624743	1.59166	1.86004	0.0628801	1
pRALTA_0501	CU633751	1	0	1	0	1359	0.811111	0.418701	1.07246	2.0706	-0.315734	0.752204	1
pRALTA_0504	CU633751	1	0	2	0	300	0.179053	3.44014	0.624308	1.59377	1.76677	0.077266	1
pRALTA_0505	CU633751	1	0	2	0	459	0.273951	2.58961	0.860948	1.92475	0.898122	0.369121	1
pRALTA_0530	CU633751	1	0	0	1	213	0.127128	4.12513	0.601186	1.76354	1.99822	0.0456929	1
pRALTA_0531	CU633751	3	0	2	1	2127	1.26949	5.16	1.28029	2.71289	1.4301	0.152688	1
pRALTA_0532	CU633751	2	1	1	1	747	0.445842	6.00375	1.01559	2.07332	2.40588	0.0161337	1
pRALTA_0543	CU633751	1	0	0	1	648	0.386755	1.89993	0.831114	1.7417	0.613662	0.539439	1
pRALTA_0557	CU633751	1	0	0	1	471	0.281113	2.53799	0.770998	1.69227	1.04416	0.296411	1
pRALTA_0563	CU633751	1	0	0	1	276	0.164729	3.60691	0.601224	1.56417	1.92159	0.0546577	1
pRALTA_0566	CU633751	1	0	1	0	339	0.20233	3.19571	0.683926	1.59399	1.57578	0.115077	1
pRALTA_0569	CU633751	1	0	1	0	1095	0.653544	0.850691	1.15759	2.37099	-0.129438	0.897011	1
pRALTA_0572	CU633751	2	1	0	2	2079	1.24084	1.90944	1.09303	2.49259	0.327534	0.743264	1
pRALTA_0573	CU633751	1	1	0	1	1626	0.970468	0.0599532	1.13376	2.2137	-0.485073	0.627625	1
pRALTA_0577	CU633751	1	0	1	0	567	0.338411	2.16699	0.828466	1.85513	0.721524	0.470587	1
pRALTA_0584	CU633751	1	0	1	0	600	0.358106	2.05385	0.957674	1.93461	0.566614	0.570976	1
pRALTA_0592	CU633751	1	0	1	0	1503	0.897056	0.217273	1.23597	2.39487	-0.425364	0.670571	1
pRALTA_0597	CU633751	1	0	1	0	336	0.20054	3.21349	0.697193	1.80906	1.39094	0.164243	1
pRALTA_0599	CU633751	1	1	0	1	297	0.177263	3.46025	0.714274	1.74697	1.57185	0.115986	1
pRALTA_0614	CU633751	1	1	0	1	1350	0.805739	0.43199	1.21673	2.23925	-0.350447	0.726003	1
pRALTA_0615	CU633751	1	0	0	1	300	0.179053	3.44014	0.647812	1.74564	1.59961	0.109686	1
pRALTA_0616	CU633751	1	0	1	0	768	0.458376	1.56013	0.978032	1.96847	0.295711	0.767451	1
pRALTA_0622	CU633751	1	0	0	1	378	0.225607	2.97792	0.693138	1.57786	1.44803	0.147609	1
pRALTA_0627	CU633751	1	0	1	0	1299	0.7753	0.50901	1.075	2.13048	-0.265661	0.7905	1
pRALTA_0628	CU633751	1	1	1	0	1737	1.03672	-0.0721197	1.27865	2.60315	-0.518901	0.60383	1
pRALTA_0632	CU633751	1	0	1	0	1173	0.700098	0.71307	1.02895	2.01665	-0.156637	0.875531	1
pRALTA_0646	CU633751	1	0	1	0	1194	0.712632	0.677581	1.05284	2.05854	-0.182296	0.855351	1
pRALTA_0654	CU633751	1	0	1	0	351	0.209492	3.12614	0.68174	1.60437	1.52358	0.127613	1
pRALTA_0660	CU633751	1	0	1	0	291	0.173682	3.50106	0.69133	1.72856	1.62547	0.104062	1
pRALTA_0661	CU633751	1	0	0	1	1125	0.671449	0.796633	1.13084	2.3091	-0.144733	0.884921	1
pRALTA_0662	CU633751	2	1	1	1	1131	0.67503	4.34458	0.928518	1.86145	1.83516	0.0664822	1
pRALTA_0664	CU633751	2	0	2	0	972	0.580132	4.95059	0.992492	1.82162	2.17285	0.029792	1
pRALTA_0667	CU633751	1	0	0	1	1161	0.692936	0.733636	1.07736	2.00877	-0.171114	0.864134	1
pRALTA_0671	CU633751	3	1	1	2	2847	1.69921	3.41068	1.18913	2.98993	0.74301	0.457476	1
prfC	NC_003296	3	0	2	2	1602	0.956144	6.86075	1.18191	2.32134	2.44637	0.0144304	1
prmA	NC_003295	1	0	1	0	897	0.535369	1.2496	1.01019	1.82493	0.131189	0.895626	1
prpB1	NC_003295	1	0	0	1	912	0.544322	1.21643	1.07026	2.14925	0.0680089	0.945779	1
prpR	NC_003296	3	0	2	1	1950	1.16385	5.6813	1.0898	2.44467	1.87817	0.0603584	1
pssA	NC_003295	1	0	1	0	876	0.522835	1.29698	1.03591	1.83414	0.142335	0.886815	1
pstA	NC_003295	1	0	0	1	885	0.528207	1.27653	1.01934	2.13311	0.120572	0.90403	1
pstS2	NC_003295	1	0	1	0	1062	0.633848	0.911891	1.14887	2.21828	-0.106832	0.914922	1
ptsI	NC_003295	2	1	2	0	1761	1.05104	2.57346	1.15962	2.4519	0.576629	0.56419	1
purD	NC_003295	2	0	2	1	1269	0.757395	3.88407	1.05779	2.07866	1.35967	0.173936	1
purK	NC_003295	1	0	1	0	1242	0.74128	0.598753	1.13205	2.33828	-0.22807	0.819592	1
purN	NC_003295	1	0	0	1	651	0.388545	1.89069	0.926086	1.83052	0.526955	0.598225	1
purU3	NC_003295	1	0	1	1	873	0.521045	1.30384	1.0509	1.9075	0.132601	0.894509	1
pykA2	NC_003296	2	0	1	1	1419	0.846922	3.43718	1.14966	2.40922	0.949487	0.342373	1
pyrG	NC_003295	1	0	0	1	1665	0.993745	0.012549	1.16979	2.50664	-0.461672	0.644316	1
pyrR	NC_003295	1	0	1	0	525	0.313343	2.32091	0.924883	1.87526	0.744446	0.456607	1
pyrX	NC_003295	1	0	1	0	1278	0.762767	0.541607	1.04452	1.99915	-0.251564	0.801378	1
qor	NC_003295	1	0	1	0	975	0.581923	1.08283	1.03751	1.97487	0.022952	0.981689	1
radA	NC_003295	1	0	1	0	1371	0.818273	0.401118	1.03133	2.20579	-0.285708	0.775102	1
rcsB	NC_003296	1	0	0	0	660	0.393917	1.86323	0.858348	1.78733	0.562224	0.573963	1
rcsC	NC_003296	1	1	1	0	3297	1.96779	-1.35383	1.31379	3.30898	-0.806175	0.420142	1
recQ	NC_003295	1	0	1	0	1914	1.14236	-0.266191	1.13338	2.55734	-0.547275	0.58419	1
relA	NC_003295	1	0	0	1	2241	1.33753	-0.581645	1.18795	2.67074	-0.662589	0.507594	1
rep	NC_003295	1	0	1	1	2118	1.26412	-0.468745	1.26213	2.73371	-0.633161	0.526629	1
repA	NC_003296	1	0	0	1	1026	0.612362	0.980864	1.00811	2.03654	-0.0133804	0.989324	1
repA3	CU633751	1	0	1	1	1329	0.793206	0.463346	0.985823	2.03686	-0.256511	0.797556	1
rfaE	NC_003295	2	0	2	0	960	0.57297	5.00028	0.999021	2.0383	1.96303	0.0496422	1
rhlE1	NC_003295	2	0	1	1	1623	0.968678	2.89988	1.21834	2.52235	0.666657	0.504991	1
rhlE2	NC_003295	1	0	0	1	1488	0.888104	0.237333	1.0719	2.30827	-0.361555	0.717685	1
ribB	NC_003296	1	0	0	1	684	0.408241	1.79179	0.949697	1.83811	0.458133	0.646857	1
ribF	NC_003295	1	0	1	0	999	0.596247	1.0342	1.0546	2.07969	-0.00980684	0.992175	1
rluC	NC_003295	1	0	1	0	996	0.594457	1.04022	1.06195	2.12599	-0.0102244	0.991842	1
rne	NC_003295	1	0	0	1	3045	1.81739	-1.1948	1.08981	2.8873	-0.79126	0.428792	1
rnhB	NC_003295	1	0	1	0	711	0.424356	1.71436	0.938306	1.80678	0.429526	0.667541	1
rpiA	NC_003295	1	0	1	0	687	0.410032	1.78304	0.921076	1.83348	0.470127	0.638265	1
rplD	NC_003295	1	1	0	1	621	0.37064	1.98505	0.86055	1.8257	0.615925	0.537944	1
rplQ	NC_003295	1	0	0	1	399	0.238141	2.86979	0.662412	1.52459	1.44785	0.147659	1
rplV	NC_003295	1	1	0	1	330	0.196958	3.24952	0.661294	1.632	1.58592	0.112757	1
rplW	NC_003295	1	0	1	0	315	0.188006	3.34256	0.665586	1.55575	1.7207	0.085306	1
rpoA	NC_003295	1	0	0	1	981	0.585504	1.07056	1.12416	2.04971	-0.0261489	0.979139	1
rpoB	NC_003295	1	0	0	1	4107	2.45124	-1.79319	0.891806	3.20608	-0.83747	0.402328	1
rpoE2	NC_003295	1	0	0	1	534	0.318715	2.28692	0.832135	1.7111	0.850202	0.395213	1
rpoN2	NC_003296	2	0	1	1	1503	0.897056	3.20713	1.19095	2.40769	0.837391	0.402373	1
rpoS	NC_003295	1	0	0	1	1134	0.676821	0.780697	1.10081	2.22992	-0.143554	0.885852	1
rpsA	NC_003295	2	1	1	1	1689	1.00807	2.74044	1.10384	2.3736	0.6895	0.490509	1
rrmB	NC_003295	1	0	0	1	1326	0.791415	0.467865	1.02672	2.05808	-0.271541	0.785975	1
RSc0018	NC_003295	1	0	1	1	840	0.501349	1.38091	1.08276	2.09063	0.142611	0.886597	1
RSc0023	NC_003295	1	0	1	0	195	0.116385	4.30171	0.474146	1.48978	2.56922	0.0101927	1
RSc0026	NC_003295	1	0	1	1	648	0.386755	1.89993	0.911416	1.9357	0.510675	0.609579	1
RSc0041	NC_003295	1	0	1	0	1293	0.771719	0.518269	0.97462	2.03255	-0.224521	0.822352	1
RSc0050	NC_003295	2	0	0	2	1527	0.911381	3.14377	1.01023	2.27479	0.937902	0.348295	1
RSc0051	NC_003295	1	0	1	0	1194	0.712632	0.677581	1.1028	2.14046	-0.198658	0.842531	1
RSc0064	NC_003295	1	0	1	0	1806	1.0779	-0.15003	1.06282	2.35232	-0.515597	0.606136	1
RSc0067	NC_003295	1	0	1	0	390	0.232769	2.91542	0.734648	1.75158	1.24503	0.213122	1
RSc0076	NC_003295	1	0	1	0	771	0.460167	1.55233	1.06528	2.11236	0.230573	0.817647	1
RSc0077	NC_003295	1	0	0	1	2436	1.45391	-0.748515	1.20993	2.82604	-0.693	0.48831	1
RSc0086	NC_003295	1	0	1	0	690	0.411822	1.77433	1.15113	2.18668	0.284997	0.775646	1
RSc0097	NC_003295	1	0	1	0	1452	0.866617	0.286315	1.1643	2.42591	-0.361921	0.717411	1
RSc0098	NC_003295	3	0	3	1	1404	0.837969	7.65232	1.11491	2.22318	2.94056	0.00327617	1
RSc0102	NC_003295	5	0	5	0	3651	2.17908	8.30536	1.05664	3.18789	2.27383	0.0229763	1
RSc0106	NC_003295	1	0	1	0	1500	0.895266	0.221269	1.21193	2.43046	-0.407602	0.683566	1
RSc0114	NC_003295	1	0	1	0	1209	0.721584	0.652612	1.11884	2.30685	-0.202106	0.839834	1
RSc0115	NC_003295	2	0	0	2	5019	2.99556	-1.61594	1.2798	3.88962	-0.744479	0.456587	1
RSc0116	NC_003295	1	0	0	1	549	0.327667	2.23151	0.872587	1.77548	0.765385	0.444042	1
RSc0123	NC_003295	1	0	1	0	1725	1.02956	-0.0582549	1.13765	2.29248	-0.521666	0.601903	1
RSc0130	NC_003295	1	1	1	0	1137	0.678612	0.775413	0.957998	1.82738	-0.099916	0.920411	1
RSc0136	NC_003295	1	0	1	0	894	0.533578	1.2563	1.10352	2.16299	0.0706321	0.943691	1
RSc0155	NC_003295	1	0	1	0	1194	0.712632	0.677581	1.04095	2.08784	-0.17404	0.861834	1
RSc0165	NC_003295	1	0	1	0	1146	0.683983	0.759644	1.12781	2.12632	-0.173149	0.862535	1
RSc0168	NC_003295	3	0	0	3	1245	0.743071	8.37346	1.14242	2.23262	3.23881	0.00120031	1
RSc0169	NC_003295	1	0	0	1	939	0.560436	1.15808	1.14542	2.20321	0.00574486	0.995416	1
RSc0170	NC_003295	3	1	3	1	1704	1.01702	6.4904	1.23272	2.48915	2.11224	0.034666	1
RSc0182	NC_003295	1	0	0	1	1125	0.671449	0.796633	1.03178	1.93706	-0.121392	0.90338	1
RSc0185	NC_003295	1	0	1	0	840	0.501349	1.38091	0.983591	2.04884	0.193922	0.846237	1
RSc0190	NC_003295	1	0	1	0	801	0.478072	1.47599	0.913681	1.86069	0.302204	0.762497	1
RSc0193	NC_003295	1	0	1	0	495	0.295438	2.43859	0.840744	1.78338	0.895965	0.370271	1
RSc0194	NC_003295	2	1	2	0	1038	0.619524	4.6878	1.02392	1.94731	1.88151	0.059902	1
RSc0195	NC_003295	1	0	1	0	1854	1.10655	-0.202492	1.13629	2.50429	-0.534596	0.592929	1
RSc0196	NC_003295	1	0	1	1	1341	0.800368	0.445368	1.12836	2.30088	-0.296841	0.766588	1
RSc0199	NC_003295	1	0	1	0	525	0.313343	2.32091	0.896289	2.00602	0.710176	0.477595	1
RSc0201	NC_003295	2	0	2	0	1359	0.811111	3.60999	1.11616	2.2808	1.0934	0.274217	1
RSc0202	NC_003295	2	0	1	1	963	0.574761	4.98779	1.09975	2.21764	1.75324	0.0795615	1
RSc0203	NC_003295	1	0	0	1	225	0.13429	4.01551	0.4983	1.54733	2.27308	0.0230215	1
RSc0207	NC_003295	1	0	1	1	1227	0.732328	0.623055	1.1336	2.20226	-0.231829	0.816671	1
RSc0210	NC_003295	1	0	0	1	396	0.23635	2.88488	0.685402	1.67995	1.30925	0.190449	1
RSc0218	NC_003295	1	0	0	1	444	0.264999	2.65606	0.827127	1.81963	1.00511	0.314842	1
RSc0227	NC_003295	1	0	0	1	363	0.216654	3.0589	0.655176	1.61258	1.49061	0.136064	1
RSc0233	NC_003295	1	0	1	0	981	0.585504	1.07056	1.00457	1.97839	0.0333593	0.973388	1
RSc0237	NC_003295	2	0	1	1	3300	1.96958	0.0612973	1.12377	3.14983	-0.337311	0.735883	1
RSc0238	NC_003295	1	1	0	1	711	0.424356	1.71436	0.843306	1.7751	0.490708	0.623633	1
RSc0239	NC_003295	1	0	0	1	1839	1.0976	-0.186245	1.19675	2.41184	-0.573419	0.566361	1
RSc0243	NC_003295	1	0	0	1	933	0.556855	1.1709	1.0727	2.242	0.0438013	0.965063	1
RSc0246	NC_003295	2	0	1	1	3471	2.07165	-0.140784	0.977831	2.89038	-0.387014	0.698746	1
RSc0250	NC_003295	1	0	1	0	465	0.277532	2.56363	0.893023	1.75945	0.94951	0.342361	1
RSc0257	NC_003295	1	0	0	1	2739	1.63476	-0.982987	1.20567	2.95335	-0.741078	0.458646	1
RSc0258	NC_003295	1	0	1	0	960	0.57297	1.11384	0.973226	1.81133	0.0776319	0.938121	1
RSc0262	NC_003295	1	0	0	1	942	0.562227	1.1517	1.03483	2.01204	0.0580844	0.953681	1
RSc0265	NC_003295	1	0	1	0	2139	1.27665	-0.488478	1.23089	2.69397	-0.638228	0.523325	1
RSc0267	NC_003295	1	0	0	1	795	0.474491	1.49103	0.949689	1.88232	0.28759	0.77366	1
RSc0272	NC_003295	1	0	0	1	426	0.254256	2.73883	0.775557	1.78939	1.09717	0.272566	1
RSc0274	NC_003295	2	0	2	0	1131	0.67503	4.34458	1.12034	2.14496	1.50317	0.132795	1
RSc0281	NC_003295	1	0	0	1	1080	0.644591	0.878277	1.06934	2.0515	-0.0931324	0.925798	1
RSc0286	NC_003295	1	0	0	1	717	0.427937	1.69756	0.946747	1.81534	0.413592	0.679173	1
RSc0299	NC_003295	2	0	1	1	1068	0.637429	4.57384	1.08103	2.07112	1.68644	0.0917119	1
RSc0314	NC_003295	1	0	1	0	897	0.535369	1.2496	1.17787	2.2511	0.0318614	0.974583	1
RSc0316	NC_003295	2	0	2	0	636	0.379593	6.64721	0.933867	2.03076	2.8134	0.00490204	1
RSc0320	NC_003295	1	0	1	0	315	0.188006	3.34256	0.683931	1.62193	1.63918	0.101175	1
RSc0335	NC_003295	1	0	1	0	570	0.340201	2.15644	0.85598	1.82335	0.713225	0.475707	1
RSc0352	NC_003295	1	0	1	0	1650	0.984792	0.0306487	1.06056	2.25217	-0.457295	0.647459	1
RSc0361	NC_003295	1	0	0	1	516	0.307971	2.3555	0.94523	2.03522	0.692931	0.488353	1
RSc0375	NC_003295	1	0	0	1	2919	1.74219	-1.11028	1.05888	2.85705	-0.759232	0.447714	1
RSc0388	NC_003295	1	0	1	0	1344	0.802158	0.440899	1.07936	2.20823	-0.289128	0.772483	1
RSc0398	NC_003295	1	0	1	0	1929	1.15131	-0.281804	1.38706	2.90922	-0.573647	0.566207	1
RSc0400	NC_003295	1	0	1	0	1989	1.18712	-0.343065	1.17107	2.59601	-0.583254	0.559723	1
RSc0431	NC_003295	1	0	1	0	972	0.580132	1.089	1.13785	2.10116	-0.0232499	0.981451	1
RSc0432	NC_003295	2	1	1	1	1743	1.0403	2.61456	1.13864	2.42913	0.607591	0.543459	1
RSc0434	NC_003295	1	0	1	0	336	0.20054	3.21349	0.733424	1.79641	1.38057	0.167413	1
RSc0436	NC_003295	1	1	1	0	774	0.461957	1.54457	1.02703	1.93513	0.267445	0.789127	1
RSc0452	NC_003295	1	0	1	0	1248	0.744861	0.589115	1.04705	2.01948	-0.22676	0.82061	1
RSc0453	NC_003295	1	0	0	1	582	0.347363	2.11477	0.818098	1.70086	0.762361	0.445845	1
RSc0454	NC_003295	4	0	1	3	4038	2.41006	4.05316	1.05679	3.23797	0.925384	0.354766	1
RSc0456	NC_003295	1	0	0	1	1845	1.10118	-0.192759	1.10183	2.42929	-0.532906	0.594099	1
RSc0469	NC_003295	1	0	1	0	747	0.445842	1.61558	1.01503	1.9399	0.30958	0.756881	1
RSc0470	NC_003295	1	0	1	0	1269	0.757395	0.555741	1.06191	2.1801	-0.232175	0.816402	1
RSc0471	NC_003295	1	0	1	0	1662	0.991955	0.0161558	1.22445	2.42543	-0.498177	0.618359	1
RSc0474	NC_003295	1	0	1	0	2484	1.48256	-0.787541	1.18059	2.79838	-0.703309	0.481863	1
RSc0475	NC_003295	1	0	0	1	1200	0.716213	0.667556	1.12734	2.18815	-0.210125	0.83357	1
RSc0485	NC_003295	1	0	0	1	831	0.495977	1.40245	0.94407	1.80962	0.253301	0.800035	1
RSc0515	NC_003295	1	0	0	1	2436	1.45391	-0.748515	1.06836	2.53829	-0.715786	0.474124	1
RSc0519	NC_003295	2	0	0	2	906	0.540741	5.23185	1.03267	2.09333	2.00599	0.0448577	1
RSc0523	NC_003295	1	0	1	0	600	0.358106	2.05385	0.837531	1.67212	0.727413	0.466973	1
RSc0525	NC_003295	1	0	1	0	636	0.379593	1.93731	0.955058	2.10494	0.466642	0.640756	1
RSc0528	NC_003295	2	0	1	1	897	0.535369	5.27178	0.951596	1.91624	2.25452	0.0241635	1
RSc0531	NC_003295	2	0	1	1	1374	0.820064	3.56608	1.11695	2.12703	1.15143	0.249554	1
RSc0533	NC_003295	1	0	0	1	1032	0.615943	0.969202	1.01849	1.97049	-0.0250151	0.980043	1
RSc0536	NC_003295	1	0	0	1	1413	0.84334	0.340769	1.17326	2.30925	-0.360503	0.718471	1
RSc0545	NC_003295	1	0	0	1	1197	0.714422	0.672562	1.16119	2.38762	-0.204651	0.837845	1
RSc0547	NC_003295	2	0	1	1	1704	1.01702	2.70507	1.20044	2.39797	0.627461	0.530357	1
RSc0559	NC_003295	1	0	0	1	1710	1.0206	-0.0407875	1.21957	2.44354	-0.515789	0.606002	1
RSc0561	NC_003295	1	0	0	1	1686	1.00628	-0.0125185	1.16015	2.44354	-0.479907	0.631294	1
RSc0580	NC_003295	1	0	1	0	1044	0.623105	0.94608	1.04655	2.00667	-0.0500696	0.960067	1
RSc0582	NC_003295	1	0	1	0	756	0.451214	1.59163	1.01334	2.19434	0.263538	0.792136	1
RSc0588	NC_003295	2	1	2	0	2712	1.61864	0.846242	1.15944	2.86995	-0.109129	0.9131	1
RSc0589	NC_003295	1	0	0	0	1347	0.803949	0.436439	1.07129	2.06955	-0.306757	0.759028	1
RSc0595	NC_003295	1	0	1	0	2190	1.30709	-0.535604	1.13653	2.69896	-0.619546	0.535557	1
RSc0601	NC_003295	3	1	1	2	1644	0.981211	6.70548	1.1631	2.6761	2.07107	0.0383525	1
RSc0603	NC_003295	2	0	0	0	879	0.524626	5.35287	1.02064	1.85431	2.33631	0.0194753	1
RSc0613	NC_003295	1	0	1	0	573	0.341992	2.14594	0.856733	1.80117	0.715759	0.47414	1
RSc0627	NC_003295	4	0	2	2	2211	1.31962	8.87159	1.16372	2.63688	2.92311	0.00346558	1
RSc0628	NC_003295	1	0	1	0	939	0.560436	1.15808	0.996876	1.94867	0.0827244	0.934071	1
RSc0630	NC_003295	1	0	0	1	357	0.213073	3.09224	0.69254	1.72359	1.39227	0.163841	1
RSc0631	NC_003295	1	0	1	0	729	0.435099	1.66436	1.03465	2.10513	0.299134	0.764838	1
RSc0633	NC_003295	1	0	1	0	573	0.341992	2.14594	0.861179	1.84067	0.697984	0.485187	1
RSc0635	NC_003295	1	1	1	0	651	0.388545	1.89069	0.904922	1.83638	0.536799	0.591406	1
RSc0643	NC_003295	2	0	1	1	1077	0.642801	4.54027	1.13918	2.28355	1.48939	0.136386	1
RSc0645	NC_003295	1	0	1	0	459	0.273951	2.58961	0.920013	2.09488	0.796989	0.425458	1
RSc0646	NC_003295	1	0	0	1	321	0.191587	3.30483	0.641892	1.52934	1.74124	0.0816424	1
RSc0649	NC_003295	1	0	0	1	435	0.259627	2.69702	0.685281	1.60765	1.25135	0.210806	1
RSc0651	NC_003295	1	0	1	0	978	0.583713	1.07669	0.991481	1.96412	0.0433833	0.965396	1
RSc0659	NC_003295	1	0	1	0	138	0.0823645	4.9932	0.407222	1.40306	3.26857	0.00108094	1
RSc0672	NC_003295	1	1	0	1	6147	3.6688	-2.59973	1.09778	4.1117	-0.899267	0.368511	1
RSc0707	NC_003295	2	0	0	2	981	0.585504	4.91372	1.00631	2.1148	1.84765	0.0646536	1
RSc0709	NC_003295	1	0	1	0	1089	0.649963	0.86168	1.08853	2.12607	-0.1067	0.915027	1
RSc0718	NC_003295	1	0	0	1	1842	1.09939	-0.189505	1.07397	2.47066	-0.511391	0.609077	1
RSc0720	NC_003295	1	0	0	1	942	0.562227	1.1517	1.14655	2.32555	0.00221458	0.998233	1
RSc0721	NC_003295	1	1	1	0	228	0.13608	3.98902	0.555153	1.53128	2.24248	0.0249302	1
RSc0722	NC_003295	1	0	1	0	612	0.365268	2.01425	0.874638	1.90657	0.597725	0.550023	1
RSc0724	NC_003295	1	1	1	0	3972	2.37066	-1.72634	1.20404	3.41902	-0.857082	0.3914	1
RSc0745	NC_003295	1	0	0	1	486	0.290066	2.47529	0.756909	1.58706	1.08275	0.278921	1
RSc0769	NC_003295	1	0	1	0	2205	1.31604	-0.549256	1.07688	2.48223	-0.655109	0.512397	1
RSc0787	NC_003295	1	1	1	0	1353	0.80753	0.427551	0.988468	2.03949	-0.275028	0.783295	1
RSc0795	NC_003295	1	0	0	1	453	0.27037	2.61593	0.79586	1.84593	0.985988	0.324139	1
RSc0800	NC_003295	1	0	1	0	2118	1.26412	-0.468745	1.13799	2.54584	-0.631121	0.527962	1
RSc0801	NC_003295	1	0	1	0	738	0.440471	1.63982	1.0358	2.05028	0.294607	0.768294	1
RSc0806	NC_003295	1	0	1	0	786	0.469119	1.5138	1.00221	1.8491	0.276668	0.782035	1
RSc0815	NC_003295	1	0	0	1	399	0.238141	2.86979	0.822709	1.83281	1.11691	0.264033	1
RSc0818	NC_003295	2	0	2	0	771	0.460167	5.87725	0.964498	1.82611	2.69028	0.00713921	1
RSc0819	NC_003295	1	0	1	0	405	0.241722	2.83994	0.758403	1.77162	1.17493	0.240023	1
RSc0830	NC_003295	1	0	1	0	954	0.569389	1.12638	0.899476	1.86565	0.121623	0.903197	1
RSc0831	NC_003295	4	1	3	1	2610	1.55776	7.54435	1.20936	2.92066	2.16903	0.0300808	1
RSc0835	NC_003295	1	0	0	1	873	0.521045	1.30384	0.93753	1.77007	0.206945	0.836053	1
RSc0837	NC_003295	1	0	1	0	270	0.161148	3.65087	0.649527	1.74717	1.71783	0.085828	1
RSc0839	NC_003295	1	0	0	1	2298	1.37155	-0.631879	1.10945	2.71152	-0.642198	0.520745	1
RSc0845	NC_003295	3	0	2	1	1236	0.737699	8.41699	1.19127	2.26176	3.19473	0.00139963	1
RSc0846	NC_003295	1	0	1	0	336	0.20054	3.21349	0.712453	1.76257	1.41897	0.155907	1
RSc0849	NC_003295	1	0	1	0	417	0.248884	2.78154	0.812996	1.74213	1.12996	0.258493	1
RSc0852	NC_003295	1	0	0	1	537	0.320505	2.27571	0.772953	1.67167	0.898959	0.368675	1
RSc0859	NC_003295	1	0	1	0	378	0.225607	2.97792	0.723142	1.68286	1.33985	0.180295	1
RSc0860	NC_003295	2	0	1	1	1005	0.599828	4.81704	1.0083	2.02192	1.88372	0.0596032	1
RSc0862	NC_003295	1	0	1	0	447	0.266789	2.64259	0.839816	1.88624	0.95575	0.339199	1
RSc0863	NC_003295	2	0	0	2	774	0.461957	5.86172	1.01209	2.12284	2.2845	0.0223419	1
RSc0864	NC_003295	1	0	0	1	402	0.239931	2.85481	0.762024	1.76531	1.1855	0.235819	1
RSc0870	NC_003295	1	0	1	0	537	0.320505	2.27571	0.883469	1.97188	0.706049	0.480158	1
RSc0873	NC_003295	2	0	1	1	4101	2.44766	-0.807936	1.21576	3.53742	-0.572084	0.567265	1
RSc0875	NC_003295	4	0	3	1	3591	2.14327	4.99171	1.15401	3.21557	1.19347	0.232684	1
RSc0876	NC_003295	2	0	1	1	1176	0.701888	4.18851	1.16193	2.20566	1.37219	0.170006	1
RSc0877	NC_003295	1	0	1	0	483	0.288276	2.48768	0.845228	1.81829	0.903292	0.366371	1
RSc0881	NC_003295	1	0	0	1	291	0.173682	3.50106	0.612262	1.6405	1.76093	0.0782508	1
RSc0884	NC_003295	1	0	1	1	366	0.218445	3.04244	0.772756	1.79737	1.26278	0.206668	1
RSc0886	NC_003295	1	0	1	0	948	0.565808	1.139	1.00355	2.00634	0.0675101	0.946176	1
RSc0888	NC_003295	2	0	1	1	1773	1.0582	2.5463	1.22745	2.5229	0.522749	0.601149	1
RSc0889	NC_003295	3	0	2	1	1434	0.855874	7.52546	0.988225	2.02398	3.22989	0.00123836	1
RSc0890	NC_003295	1	1	0	1	498	0.297228	2.42651	0.803509	1.64152	0.98872	0.3228	1
RSc0891	NC_003295	1	0	1	0	1383	0.825435	0.383689	1.14343	2.15776	-0.352097	0.724765	1
RSc0893	NC_003295	1	0	1	0	885	0.528207	1.27653	0.950096	1.94144	0.168142	0.866471	1
RSc0896	NC_003295	1	0	1	0	3786	2.25965	-1.63042	1.07639	3.24663	-0.833728	0.404435	1
RSc0897	NC_003295	2	0	0	2	690	0.411822	6.32124	1.06222	2.0547	2.55951	0.0104821	1
RSc0912	NC_003295	1	0	1	0	1278	0.762767	0.541607	1.00386	2.01503	-0.229403	0.818556	1
RSc0922	NC_003295	1	0	1	0	801	0.478072	1.47599	0.950581	1.9872	0.264396	0.791475	1
RSc0940	NC_003295	1	0	1	0	957	0.57118	1.1201	1.00916	2.0225	0.054856	0.956253	1
RSc0958	NC_003295	4	0	3	1	2724	1.6258	7.20234	1.06056	2.73191	2.24816	0.0245658	1
RSc0959	NC_003295	1	0	1	0	840	0.501349	1.38091	0.932219	1.78997	0.250668	0.802071	1
RSc0960	NC_003295	1	0	1	0	2241	1.33753	-0.581645	1.064	2.63234	-0.625166	0.531862	1
RSc0963	NC_003295	1	0	0	2	729	0.435099	1.66436	1.05503	2.22509	0.273846	0.784203	1
RSc0968	NC_003295	2	0	1	1	1176	0.701888	4.18851	1.06972	2.09494	1.48873	0.136559	1
RSc0975	NC_003295	1	0	1	0	1911	1.14057	-0.263054	1.0357	2.1886	-0.593418	0.552901	1
RSc0977	NC_003295	1	0	0	1	858	0.512092	1.3385	1.13092	2.08385	0.0996133	0.920651	1
RSc0988	NC_003295	1	0	1	0	738	0.440471	1.63982	0.908105	1.83521	0.398709	0.690108	1
RSc0989	NC_003295	1	1	0	1	1473	0.879151	0.257597	1.14596	2.26804	-0.391686	0.69529	1
RSc0998	NC_003295	1	0	1	0	873	0.521045	1.30384	1.06066	2.19877	0.110599	0.911934	1
RSc1006	NC_003295	1	0	1	0	807	0.481653	1.46106	1.04507	2.03658	0.20426	0.83815	1
RSc1017	NC_003295	1	0	1	0	960	0.57297	1.11384	1.04858	1.9362	0.0337079	0.97311	1
RSc1018	NC_003295	1	1	0	1	582	0.347363	2.11477	0.956273	1.94043	0.597031	0.550487	1
RSc1027	NC_003295	1	0	1	0	753	0.449423	1.59958	0.944219	1.89568	0.345712	0.729559	1
RSc1044	NC_003295	2	0	2	0	1137	0.678612	4.32341	1.08171	2.08523	1.55461	0.120039	1
RSc1045	NC_003295	1	0	0	1	732	0.43689	1.65615	0.98362	1.80505	0.372582	0.709459	1
RSc1052	NC_003295	1	0	0	1	750	0.447633	1.60756	0.985613	1.9125	0.325203	0.745027	1
RSc1062	NC_003295	1	0	1	0	393	0.23456	2.90009	0.778647	1.85903	1.14116	0.253804	1
RSc1068	NC_003295	1	0	1	0	1053	0.628477	0.928913	1.07109	2.07366	-0.0685628	0.945338	1
RSc1081	NC_003295	4	0	1	3	2412	1.43959	8.1755	1.27327	3.0659	2.25129	0.0243671	1
RSc1083	NC_003295	1	0	0	1	972	0.580132	1.089	1.00343	2.03695	0.0420094	0.966491	1
RSc1084	NC_003295	1	0	0	1	1095	0.653544	0.850691	1.13793	2.07481	-0.13844	0.889893	1
RSc1095	NC_003295	1	0	0	1	933	0.556855	1.1709	0.964368	1.87346	0.110241	0.912218	1
RSc1097	NC_003295	1	1	1	0	342	0.204121	3.17809	0.701415	1.64854	1.50234	0.133009	1
RSc1107	NC_003295	1	0	0	1	363	0.216654	3.0589	0.689405	1.67983	1.41056	0.158374	1
RSc1111	NC_003295	2	0	1	1	1101	0.657125	4.45211	1.09088	2.2071	1.52292	0.12778	1
RSc1121	NC_003295	1	0	1	0	1524	0.90959	0.189522	1.19869	2.28946	-0.440789	0.659366	1
RSc1124	NC_003295	1	0	1	1	915	0.546112	1.20986	1.13758	2.18683	0.0330514	0.973634	1
RSc1132	NC_003295	1	0	0	1	1017	0.60699	0.998485	1.02796	1.94837	-0.0151297	0.987929	1
RSc1137	NC_003295	1	0	1	0	543	0.324086	2.25349	0.844681	1.95439	0.720843	0.471006	1
RSc1150	NC_003295	1	0	1	0	1065	0.635639	0.90625	1.11836	2.17596	-0.097478	0.922347	1
RSc1152	NC_003295	1	0	1	0	894	0.533578	1.2563	0.977656	1.97099	0.141371	0.887576	1
RSc1155	NC_003295	2	0	1	1	1890	1.12804	2.29068	1.13193	2.40916	0.480978	0.630532	1
RSc1157	NC_003295	1	0	1	0	726	0.433309	1.67261	1.00197	2.09979	0.319387	0.749433	1
RSc1173	NC_003295	1	0	0	1	1878	1.12087	-0.228216	1.23962	2.602	-0.564119	0.572673	1
RSc1175	NC_003295	1	0	1	0	1125	0.671449	0.796633	1.0834	2.31685	-0.123772	0.901495	1
RSc1178	NC_003295	1	0	0	1	960	0.57297	1.11384	1.04517	2.12387	0.0323349	0.974205	1
RSc1184	NC_003295	1	0	1	0	867	0.517464	1.31763	1.02184	1.84085	0.160681	0.872344	1
RSc1186	NC_003295	2	1	0	2	1377	0.821854	3.55736	1.16905	2.25995	1.0568	0.290604	1
RSc1189	NC_003295	2	0	1	1	2889	1.72428	0.593346	1.26108	3.20437	-0.208384	0.834929	1
RSc1190	NC_003295	1	0	1	0	3534	2.10925	-1.49266	1.20564	3.25544	-0.828858	0.407184	1
RSc1196	NC_003295	1	0	0	1	921	0.549693	1.19679	1.07068	2.13589	0.0590423	0.952918	1
RSc1200	NC_003295	1	0	0	1	792	0.4727	1.49859	1.03288	2.08944	0.222887	0.823624	1
RSc1203	NC_003295	1	0	1	0	975	0.581923	1.08283	1.04209	1.92449	0.0211701	0.98311	1
RSc1205	NC_003295	1	0	1	0	966	0.576551	1.10138	0.958169	1.81875	0.0787428	0.937237	1
RSc1219	NC_003295	2	0	2	0	1344	0.802158	3.65439	1.093	2.23234	1.1474	0.251217	1
RSc1221	NC_003295	1	0	1	0	1254	0.748442	0.579522	1.08445	2.18875	-0.23069	0.817555	1
RSc1229	NC_003295	1	0	1	0	750	0.447633	1.60756	1.07306	2.16207	0.247216	0.804741	1
RSc1236	NC_003295	2	0	2	0	1110	0.662497	4.41955	1.02437	1.99083	1.7054	0.0881193	1
RSc1243	NC_003295	1	0	0	1	1026	0.612362	0.980864	0.963069	1.77518	0.0100243	0.992002	1
RSc1247	NC_003295	1	0	1	0	942	0.562227	1.1517	1.0587	2.09702	0.0443488	0.964626	1
RSc1253	NC_003295	1	0	0	1	822	0.490606	1.42423	1.00799	2.06631	0.20144	0.840354	1
RSc1254	NC_003295	1	0	0	1	975	0.581923	1.08283	1.08881	2.07983	-0.00287078	0.997709	1
RSc1269	NC_003295	2	0	0	2	2862	1.70817	0.630904	1.15918	2.98866	-0.17676	0.859697	1
RSc1271	NC_003295	1	0	1	0	1437	0.857665	0.307084	1.03782	2.22092	-0.329026	0.742136	1
RSc1279	NC_003295	1	0	0	1	981	0.585504	1.07056	0.98134	1.96677	0.0453663	0.963815	1
RSc1280	NC_003295	1	0	0	1	1434	0.855874	0.311264	1.23309	2.37684	-0.387838	0.698136	1
RSc1285	NC_003295	1	1	1	0	915	0.546112	1.20986	0.964542	1.87664	0.130723	0.895995	1
RSc1294	NC_003295	1	0	0	1	1470	0.877361	0.261674	1.15474	2.17967	-0.409728	0.682006	1
RSc1297	NC_003295	1	0	1	0	216	0.128918	4.09715	0.521786	1.42066	2.51669	0.0118462	1
RSc1303	NC_003295	1	0	1	0	189	0.112804	4.36422	0.503066	1.45213	2.65896	0.00783833	1
RSc1319	NC_003295	1	0	1	0	1056	0.630267	0.923223	1.14497	2.18769	-0.101361	0.919264	1
RSc1320	NC_003295	1	0	1	0	936	0.558646	1.16448	0.997376	1.93718	0.0862607	0.931259	1
RSc1322	NC_003295	1	0	1	0	1161	0.692936	0.733636	1.19129	2.2564	-0.202824	0.839273	1
RSc1325	NC_003295	1	1	0	1	381	0.227398	2.96211	0.646239	1.4653	1.58047	0.113998	1
RSc1327	NC_003295	1	0	1	0	1320	0.787834	0.476936	1.05604	2.139	-0.270735	0.786595	1
RSc1349	NC_003295	3	0	2	1	2058	1.2283	5.35786	1.21935	2.65043	1.56145	0.118417	1
RSc1355	NC_003295	1	0	1	0	414	0.247093	2.79598	0.762944	1.79436	1.13302	0.257207	1
RSc1356	NC_003295	1	0	0	1	1863	1.11192	-0.212177	1.1312	2.47502	-0.542774	0.587286	1
RSc1362	NC_003295	2	0	2	0	702	0.418984	6.25227	0.934941	1.807	2.94263	0.0032544	1
RSc1379	NC_003295	1	0	1	0	1884	1.12445	-0.234595	1.25035	2.55445	-0.581316	0.561028	1
RSc1380	NC_003295	1	0	0	1	1554	0.927495	0.150535	1.22318	2.2852	-0.469388	0.638792	1
RSc1383	NC_003295	1	0	0	1	1026	0.612362	0.980864	1.02861	2.01165	-0.0237333	0.981065	1
RSc1384	NC_003295	2	0	2	0	816	0.487025	5.65035	0.946555	1.81239	2.59535	0.00944935	1
RSc1392	NC_003295	1	0	1	0	414	0.247093	2.79598	0.844683	1.79759	1.08551	0.277697	1
RSc1397	NC_003295	1	0	1	0	1227	0.732328	0.623055	1.02132	2.05953	-0.193376	0.846664	1
RSc1412	NC_003295	2	0	1	2	2298	1.37155	1.50883	1.25091	2.78621	0.0925714	0.926244	1
RSc1413	NC_003295	1	0	0	1	555	0.331248	2.20977	0.853203	1.90032	0.713865	0.47531	1
RSc1433	NC_003295	1	1	1	0	267	0.159357	3.67321	0.523755	1.57624	1.99809	0.0457074	1
RSc1445	NC_003295	1	0	0	1	1203	0.718003	0.662562	1.02195	2.07675	-0.173051	0.862611	1
RSc1452	NC_003295	1	0	0	0	927	0.553274	1.1838	0.906204	1.7555	0.158131	0.874353	1
RSc1459	NC_003295	3	0	2	1	1242	0.74128	8.38793	1.1513	2.19628	3.29494	0.00098441	1
RSc1462	NC_003295	2	0	2	0	1104	0.658916	4.44123	1.02666	2.08229	1.63982	0.101043	1
RSc1466	NC_003295	1	0	1	1	906	0.540741	1.22963	0.980362	1.92891	0.129228	0.897177	1
RSc1468	NC_003295	1	0	0	1	2385	1.42347	-0.706199	1.25012	2.78395	-0.702713	0.482234	1
RSc1473	NC_003295	1	0	0	1	1554	0.927495	0.150535	1.10849	2.21217	-0.433038	0.664987	1
RSc1474	NC_003295	2	0	2	0	513	0.306181	7.5069	0.910142	1.94059	3.39935	0.000675452	1
RSc1475	NC_003295	1	0	1	0	1755	1.04746	-0.0927385	1.05044	2.25974	-0.50589	0.612934	1
RSc1476	NC_003295	1	0	1	0	3108	1.85499	-1.23576	1.26254	3.15654	-0.791467	0.428672	1
RSc1487	NC_003295	1	0	1	0	381	0.227398	2.96211	0.762626	1.79147	1.22776	0.219539	1
RSc1495	NC_003295	1	0	1	0	1875	1.11908	-0.225018	1.08125	2.41702	-0.540446	0.588889	1
RSc1498	NC_003295	1	0	0	1	591	0.352735	2.08408	0.936481	1.80337	0.636363	0.52454	1
RSc1499	NC_003295	1	0	1	0	702	0.418984	1.73984	0.930006	1.79424	0.451353	0.651735	1
RSc1502	NC_003295	1	0	1	0	942	0.562227	1.1517	1.07995	2.01725	0.0355664	0.971628	1
RSc1503	NC_003295	1	0	1	0	1650	0.984792	0.0306487	1.13657	2.28596	-0.483788	0.628536	1
RSc1516	NC_003295	1	0	1	1	1356	0.80932	0.423121	1.17718	2.35807	-0.319777	0.749137	1
RSc1520	NC_003295	1	0	0	1	663	0.395708	1.85416	0.913328	1.78965	0.525707	0.599092	1
RSc1540	NC_003295	1	0	1	0	1215	0.725165	0.642711	1.0177	2.10535	-0.178111	0.858635	1
RSc1545	NC_003295	1	0	0	1	2331	1.39124	-0.660395	1.11847	2.67789	-0.664281	0.50651	1
RSc1546	NC_003295	6	0	3	3	4056	2.4208	10.8919	1.02943	3.56482	2.76662	0.0056641	1
RSc1547	NC_003295	2	0	1	1	729	0.435099	6.10131	0.932285	1.95262	2.64723	0.0081154	1
RSc1551	NC_003295	1	0	1	0	615	0.367059	2.00447	0.916101	1.85969	0.585239	0.558387	1
RSc1552	NC_003295	1	0	1	0	330	0.196958	3.24952	0.636821	1.63159	1.60132	0.109305	1
RSc1553	NC_003295	5	0	2	3	4770	2.84695	5.63191	1.27284	3.66325	1.18994	0.234068	1
RSc1568	NC_003295	1	0	0	1	906	0.540741	1.22963	1.01733	1.97177	0.107671	0.914256	1
RSc1598	NC_003295	2	2	4	0	2574	1.53628	1.05514	1.05397	2.71644	0.000430267	0.999657	1
RSc1602	NC_003295	1	0	1	0	576	0.343782	2.13549	0.891327	1.74834	0.711627	0.476696	1
RSc1606	NC_003295	1	0	1	0	972	0.580132	1.089	1.10793	2.09205	-0.00904775	0.992781	1
RSc1607	NC_003295	1	0	1	0	924	0.551484	1.19029	1.04118	2.03538	0.0732584	0.9416	1
RSc1611	NC_003295	1	0	0	1	726	0.433309	1.67261	1.00441	1.94794	0.343029	0.731576	1
RSc1638	NC_003295	2	0	2	0	738	0.440471	6.05223	0.883659	1.71128	3.02029	0.00252532	1
RSc1650	NC_003295	2	0	1	1	1617	0.965097	2.9147	1.30651	2.6023	0.617985	0.536585	1
RSc1656	NC_003295	2	0	1	1	1566	0.934658	3.04289	1.10638	2.22518	0.870269	0.384153	1
RSc1658	NC_003295	1	0	0	1	786	0.469119	1.5138	1.01891	2.01547	0.245542	0.806037	1
RSc1659	NC_003295	1	0	0	1	723	0.431518	1.68089	0.862409	1.78097	0.459571	0.645824	1
RSc1667	NC_003295	1	0	1	0	438	0.261418	2.68327	0.839305	1.94413	0.948481	0.342885	1
RSc1673	NC_003295	1	0	1	0	459	0.273951	2.58961	0.778788	1.77149	1.0222	0.306686	1
RSc1676	NC_003295	1	0	1	0	411	0.245303	2.81052	0.718799	1.74388	1.19947	0.230346	1
RSc1677	NC_003295	1	0	0	1	198	0.118175	4.27118	0.479421	1.48948	2.54568	0.0109064	1
RSc1678	NC_003295	1	0	1	0	297	0.177263	3.46025	0.727405	1.6842	1.62263	0.104668	1
RSc1682	NC_003295	2	0	2	0	1224	0.730537	4.02849	1.00209	2.02618	1.49365	0.135267	1
RSc1689	NC_003295	2	1	1	1	654	0.390336	6.53558	0.901651	1.69812	3.31775	0.000907465	1
RSc1690	NC_003295	4	0	2	2	2874	1.71533	6.77351	1.09257	2.98868	1.90082	0.0573252	1
RSc1694	NC_003295	2	0	1	1	702	0.418984	6.25227	1.01516	1.94863	2.68758	0.00719712	1
RSc1696	NC_003295	1	0	1	0	603	0.359897	2.04388	0.9838	1.96265	0.540125	0.589111	1
RSc1704	NC_003295	1	1	1	0	966	0.576551	1.10138	1.11755	2.15736	-0.00749377	0.994021	1
RSc1705	NC_003295	2	0	0	2	1158	0.691145	4.25021	1.08128	2.12282	1.49279	0.135491	1
RSc1709	NC_003295	1	0	1	0	1974	1.17817	-0.327925	1.25685	2.61977	-0.604928	0.545227	1
RSc1728	NC_003295	1	0	0	1	1476	0.880942	0.253528	1.02993	2.10956	-0.368041	0.712843	1
RSc1731	NC_003295	1	0	0	1	819	0.488815	1.43154	1.01043	1.95742	0.215137	0.82966	1
RSc1737	NC_003295	1	0	1	0	1062	0.633848	0.911891	1.14485	2.18619	-0.106559	0.915139	1
RSc1742	NC_003295	1	0	1	0	1053	0.628477	0.928913	1.20384	2.31337	-0.118844	0.905399	1
RSc1747	NC_003295	1	0	1	0	387	0.230979	2.93086	0.662712	1.65275	1.37234	0.169956	1
RSc1748	NC_003295	2	1	0	2	1578	0.94182	3.01235	1.16276	2.32729	0.794744	0.426762	1
RSc1757	NC_003295	1	0	0	1	1530	0.913171	0.181664	1.17234	2.4859	-0.398517	0.690249	1
RSc1759	NC_003295	1	0	0	1	2121	1.26591	-0.471576	1.14327	2.64262	-0.611079	0.541147	1
RSc1762	NC_003295	1	0	1	0	1878	1.12087	-0.228216	1.27504	2.75877	-0.544901	0.585822	1
RSc1764	NC_003295	1	1	0	1	435	0.259627	2.69702	0.782903	1.73713	1.10188	0.270512	1
RSc1765	NC_003295	1	0	1	0	1323	0.789625	0.472395	1.04031	2.14217	-0.265109	0.790925	1
RSc1766	NC_003295	1	0	0	1	1011	0.603409	1.01032	0.994289	1.88855	0.00848796	0.993228	1
RSc1767	NC_003295	2	0	1	1	849	0.50672	5.49177	1.02072	2.06343	2.1668	0.03025	1
RSc1776	NC_003295	2	0	2	0	795	0.474491	5.75464	0.993265	1.90777	2.49578	0.012568	1
RSc1777	NC_003295	1	0	1	1	828	0.494187	1.40968	0.938689	1.74277	0.270257	0.786963	1
RSc1790	NC_003295	1	0	1	0	1083	0.646382	0.872729	1.03445	2.07478	-0.0779482	0.937869	1
RSc1793	NC_003295	1	0	0	1	798	0.476281	1.48349	1.01345	2.04085	0.230319	0.817844	1
RSc1796	NC_003295	1	0	0	1	1032	0.615943	0.969202	1.06727	2.11128	-0.0464507	0.962951	1
RSc1806	NC_003295	10	1	4	6	12807	7.64378	5.37386	0.952155	5.69482	0.776443	0.437488	1
RSc1807	NC_003295	1	0	0	1	2076	1.23905	-0.428687	1.20006	2.62953	-0.619405	0.535649	1
RSc1810	NC_003295	1	0	1	0	7143	4.26326	-2.90007	1.05686	4.39678	-0.899961	0.368141	1
RSc1813	NC_003295	1	0	1	0	912	0.544322	1.21643	1.01501	1.90917	0.105501	0.915979	1
RSc1817	NC_003295	3	0	1	3	1389	0.829016	7.71677	1.1203	2.36118	2.79372	0.00521056	1
RSc1819	NC_003295	1	0	1	0	345	0.205911	3.16062	0.725927	1.87794	1.29647	0.194814	1
RSc1820	NC_003295	2	0	2	1	624	0.372431	6.72341	0.866779	1.76626	3.31584	0.000913684	1
RSc1821	NC_003295	1	0	1	0	444	0.264999	2.65606	0.757371	1.79197	1.05955	0.289347	1
RSc1822	NC_003295	1	0	1	0	759	0.453005	1.58371	0.98641	1.84201	0.324264	0.745738	1
RSc1825	NC_003295	3	0	3	0	1140	0.680402	8.9021	1.17385	2.28106	3.38801	0.000704005	1
RSc1826	NC_003295	3	0	3	0	2319	1.38408	4.64146	1.17808	2.65213	1.30588	0.191593	1
RSc1828	NC_003295	2	0	1	1	1512	0.902428	3.18325	1.16957	2.33133	0.863753	0.387724	1
RSc1829	NC_003295	1	0	1	0	2217	1.3232	-0.560111	1.18312	2.72188	-0.640451	0.521879	1
RSc1835	NC_003295	2	0	2	0	792	0.4727	5.76976	0.993035	1.80586	2.64513	0.00816595	1
RSc1837	NC_003295	1	0	1	0	1251	0.746652	0.584313	1.14122	2.15072	-0.25894	0.795681	1
RSc1839	NC_003295	7	0	1	6	7725	4.61062	5.84567	1.10282	4.51873	1.0496	0.293903	1
RSc1840	NC_003295	1	0	1	0	879	0.524626	1.29014	1.05771	2.03705	0.114103	0.909156	1
RSc1848	NC_003295	1	0	0	1	456	0.272161	2.60272	0.887392	1.81164	0.946837	0.343722	1
RSc1852	NC_003295	1	0	1	0	1539	0.918543	0.169934	1.22125	2.34525	-0.448275	0.653955	1
RSc1853	NC_003295	1	0	1	0	1158	0.691145	0.73881	1.12386	2.45301	-0.156971	0.875268	1
RSc1857	NC_003295	1	0	1	0	1392	0.830807	0.370716	1.04987	2.32361	-0.292283	0.77007	1
RSc1865	NC_003295	1	0	0	1	2241	1.33753	-0.581645	1.12598	2.50902	-0.680595	0.496128	1
RSc1874	NC_003295	1	0	1	0	804	0.479863	1.46851	0.927749	1.81777	0.297486	0.766095	1
RSc1887	NC_003295	1	1	0	1	1908	1.13878	-0.259912	1.09871	2.47984	-0.547866	0.583784	1
RSc1894	NC_003295	2	0	0	2	1608	0.959725	2.93702	1.08301	2.36975	0.782369	0.433998	1
RSc1897	NC_003295	1	0	0	1	216	0.128918	4.09715	0.558506	1.59984	2.21188	0.026975	1
RSc1898	NC_003295	2	0	2	0	2709	1.61685	0.850669	1.22028	2.88535	-0.1281	0.89807	1
RSc1902	NC_003295	1	0	0	1	168	0.10027	4.59978	0.425071	1.45936	2.86065	0.00422778	1
RSc1903	NC_003295	1	0	0	1	234	0.139661	3.93707	0.578354	1.62481	2.06715	0.0387202	1
RSc1907	NC_003295	1	0	1	0	522	0.311553	2.33237	0.782828	1.71075	0.90577	0.365058	1
RSc1914	NC_003295	2	0	1	2	2664	1.58999	0.917672	1.19296	2.83547	-0.0970874	0.922657	1
RSc1921	NC_003295	2	0	1	1	1665	0.993745	2.79769	1.14702	2.45734	0.671729	0.501756	1
RSc1982	NC_003295	1	0	0	1	618	0.36885	1.99473	0.899667	1.72249	0.635746	0.524942	1
RSc1926	NC_003295	2	0	1	1	696	0.415403	6.28661	1.02006	1.92705	2.73296	0.00627672	1
RSc1930	NC_003295	1	0	0	1	501	0.299019	2.4145	0.812843	1.73233	0.924568	0.355191	1
RSc1936	NC_003295	1	0	1	0	723	0.431518	1.68089	0.949555	1.9853	0.368375	0.712594	1
RSc1937	NC_003295	2	0	0	2	1017	0.60699	4.76956	1.12027	2.14496	1.70133	0.0888811	1
RSc1939	NC_003295	2	0	2	0	1521	0.9078	3.15952	1.23137	2.49187	0.773774	0.439064	1
RSc1942	NC_003295	2	0	1	1	2241	1.33753	1.6093	1.17096	2.56135	0.171134	0.864118	1
RSc1943	NC_003295	1	0	0	1	912	0.544322	1.21643	1.06257	1.87526	0.0820487	0.934608	1
RSc1944	NC_003295	1	0	1	0	2598	1.5506	-0.877285	1.10514	2.64064	-0.750737	0.452811	1
RSc1947	NC_003295	1	0	0	1	1140	0.680402	0.770143	1.09578	2.14425	-0.151864	0.879294	1
RSc1951	NC_003295	2	0	0	2	2067	1.23368	1.93259	1.25896	2.61096	0.258004	0.796404	1
RSc1952	NC_003295	1	0	0	1	1983	1.18354	-0.337022	1.20403	2.68784	-0.573343	0.566412	1
RSc1958	NC_003295	1	0	1	0	342	0.204121	3.17809	0.6649	1.56012	1.6109	0.107202	1
RSc1962	NC_003295	1	1	1	0	132	0.0787834	5.08211	0.431059	1.64891	2.82068	0.00479213	1
RSc1974	NC_003295	2	0	0	2	966	0.576551	4.97535	1.07169	2.1237	1.83814	0.0660418	1
RSc1982	NC_003295	1	1	0	1	813	0.485234	1.44625	1.01268	1.95915	0.221304	0.824856	1
RSc1986	NC_003295	1	0	1	0	2889	1.72428	-1.08962	1.06665	2.79909	-0.770347	0.441094	1
RSc1997	NC_003295	1	0	0	1	825	0.492396	1.41694	0.986402	1.92209	0.223996	0.82276	1
RSc2006	NC_003295	1	0	1	0	1587	0.947191	0.108508	1.18985	2.44281	-0.442663	0.658009	1
RSc2015	NC_003295	2	0	1	1	735	0.43868	6.06853	0.929207	1.77375	2.89744	0.00376225	1
RSc2021	NC_003295	1	0	1	0	693	0.413613	1.76565	0.870771	1.73628	0.515399	0.606274	1
RSc2028	NC_003295	1	0	1	0	180	0.107432	4.4618	0.434961	1.4464	2.78404	0.00536858	1
RSc2040	NC_003295	2	1	0	2	1617	0.965097	2.9147	1.09694	2.39352	0.759448	0.447585	1
RSc2041	NC_003295	1	0	1	0	1257	0.750233	0.574743	1.07492	2.10749	-0.237334	0.812398	1
RSc2042	NC_003295	1	0	0	0	489	0.291857	2.46298	0.781441	1.63925	1.0258	0.304985	1
RSc2043	NC_003295	2	0	1	1	471	0.281113	7.84858	0.930087	2.06029	3.35802	0.000785043	1
RSc2070	NC_003295	1	0	0	0	1257	0.750233	0.574743	1.0524	2.10844	-0.226545	0.820777	1
RSc2084	NC_003295	1	0	0	1	1071	0.63922	0.895014	1.02096	1.91551	-0.065749	0.947578	1
RSc2086	NC_003295	1	0	0	1	696	0.415403	1.75701	0.949264	1.8618	0.433852	0.664396	1
RSc2093	NC_003295	1	0	0	1	843	0.503139	1.37378	0.943644	1.80833	0.237861	0.811989	1
RSc2109	NC_003295	1	0	1	0	951	0.567599	1.13268	1.0401	1.96146	0.0471994	0.962354	1
RSc2112	NC_003295	3	0	1	2	1329	0.793206	7.98171	1.12615	2.154	3.18272	0.001459	1
RSc2113	NC_003295	1	0	0	1	1320	0.787834	0.476936	1.10604	2.23886	-0.280995	0.778714	1
RSc2118	NC_003295	1	0	0	1	1407	0.839759	0.34928	1.30159	2.50183	-0.380646	0.703466	1
RSc2120	NC_003295	1	0	1	0	987	0.589085	1.05837	0.99698	1.98646	0.0309042	0.975346	1
RSc2122	NC_003295	1	0	1	0	312	0.186215	3.3617	0.615435	1.5275	1.79789	0.0721947	1
RSc2130	NC_003295	3	0	2	1	2547	1.52016	4.07877	1.21134	2.84324	1.00851	0.31321	1
RSc2136	NC_003295	1	0	1	0	1059	0.632058	0.917549	1.08093	2.2356	-0.0730815	0.941741	1
RSc2137	NC_003295	1	0	1	0	465	0.277532	2.56363	0.77829	1.69236	1.05494	0.291451	1
RSc2139	NC_003295	1	0	1	0	3192	1.90513	-1.2891	1.02429	2.87412	-0.804903	0.420876	1
RSc2140	NC_003295	2	0	1	1	1110	0.662497	4.41955	1.01936	2.0501	1.65855	0.0972068	1
RSc2141	NC_003295	2	1	1	0	699	0.417194	6.26941	0.938374	1.96288	2.71593	0.00660905	1
RSc2142	NC_003295	1	0	1	0	861	0.513883	1.33152	1.15989	2.22378	0.0771777	0.938482	1
RSc2143	NC_003295	2	0	1	1	954	0.569389	5.02535	0.985759	2.05571	1.96506	0.0494077	1
RSc2157	NC_003295	1	0	1	0	972	0.580132	1.089	1.10602	2.07865	-0.00818659	0.993468	1
RSc2158	NC_003295	1	1	1	0	915	0.546112	1.20986	1.00539	1.93026	0.10593	0.915638	1
RSc2164	NC_003295	1	0	1	0	633	0.377802	1.94677	0.895327	1.81902	0.578028	0.563245	1
RSc2167	NC_003295	1	0	0	1	957	0.57118	1.1201	1.06626	2.12752	0.0253073	0.97981	1
RSc2169	NC_003295	1	0	0	1	744	0.444052	1.62363	0.960326	1.9314	0.343431	0.731274	1
RSc2172	NC_003295	2	0	1	1	1224	0.730537	4.02849	1.03001	2.15541	1.39114	0.164184	1
RSc2173	NC_003295	1	1	0	1	1527	0.911381	0.185589	1.09763	2.41264	-0.378028	0.70541	1
RSc2175	NC_003295	1	1	0	1	921	0.549693	1.19679	1.00375	1.91545	0.10078	0.919725	1
RSc2178	NC_003295	1	0	0	0	561	0.334829	2.18827	0.843741	1.7587	0.764501	0.444569	1
RSc2180	NC_003295	1	0	1	0	1110	0.662497	0.823479	0.929462	1.93213	-0.0548529	0.956256	1
RSc2183	NC_003295	1	0	0	1	297	0.177263	3.46025	0.667564	1.73288	1.61159	0.107052	1
RSc2186	NC_003295	1	0	0	1	792	0.4727	1.49859	0.999161	2.03208	0.245771	0.805859	1
RSc2201	NC_003295	2	0	1	1	861	0.513883	5.43563	1.11736	2.18988	1.97192	0.0486182	1
RSc2203	NC_003295	1	0	0	1	921	0.549693	1.19679	0.989689	1.89185	0.10947	0.91283	1
RSc2204	NC_003295	2	0	0	2	1308	0.780672	3.76299	1.02109	2.01694	1.35944	0.174008	1
RSc2208	NC_003295	1	0	1	0	699	0.417194	1.74841	0.867213	1.80049	0.48942	0.624544	1
RSc2213	NC_003295	2	0	2	0	711	0.424356	6.20132	0.88545	1.85599	2.86416	0.00418115	1
RSc2214	NC_003295	2	0	2	1	1020	0.608781	4.75778	1.05011	2.11121	1.75618	0.0790569	1
RSc2231	NC_003295	1	0	1	0	954	0.569389	1.12638	0.983667	1.86956	0.0763363	0.939152	1
RSc2232	NC_003295	1	0	0	1	420	0.250674	2.7672	0.858415	1.92423	0.991975	0.321209	1
RSc2244	NC_003295	1	0	0	1	1179	0.703679	0.702866	1.09967	2.15618	-0.184031	0.853989	1
RSc2248	NC_003295	1	0	0	1	870	0.519254	1.31072	1.01621	1.91438	0.153844	0.877733	1
RSc2258	NC_003295	2	1	1	1	696	0.415403	6.28661	0.951326	1.88613	2.82869	0.00467394	1
RSc2270	NC_003295	1	0	0	1	1371	0.818273	0.401118	1.12633	2.25595	-0.321468	0.747856	1
RSc2273	NC_003295	3	0	2	2	1452	0.866617	7.45062	1.1182	2.32309	2.72586	0.00641347	1
RSc2275	NC_003295	3	0	2	1	3999	2.38678	1.37201	1.12438	3.38949	0.0730576	0.94176	1
RSc2276	NC_003295	2	0	1	1	2847	1.69921	0.651924	1.06085	2.73279	-0.149637	0.881051	1
RSc2282	NC_003295	1	1	1	0	591	0.352735	2.08408	0.88023	1.77083	0.67982	0.496619	1
RSc2283	NC_003295	1	0	1	0	405	0.241722	2.83994	0.78021	1.72668	1.19288	0.232916	1
RSc2285	NC_003295	1	0	0	1	432	0.257837	2.71086	0.779188	1.96249	0.984296	0.32497	1
RSc2287	NC_003295	1	0	1	0	459	0.273951	2.58961	0.766652	1.69438	1.07588	0.281979	1
RSc2291	NC_003295	1	0	0	1	633	0.377802	1.94677	0.9172	1.78108	0.578059	0.563224	1
RSc2292	NC_003295	1	0	1	0	624	0.372431	1.97541	0.856985	1.70239	0.656973	0.511198	1
RSc2293	NC_003295	1	1	1	0	1581	0.94361	0.116084	1.15306	2.40125	-0.431846	0.665853	1
RSc2295	NC_003295	2	0	1	1	783	0.467329	5.81548	1.01909	2.07808	2.30809	0.0209943	1
RSc2296	NC_003295	1	0	1	0	498	0.297228	2.42651	0.778556	1.68297	0.979192	0.327485	1
RSc2299	NC_003295	1	0	1	0	1506	0.898847	0.213285	1.13431	2.26786	-0.406119	0.684655	1
RSc2306	NC_003295	1	0	1	0	531	0.316924	2.29819	0.805568	1.80735	0.825862	0.408882	1
RSc2309	NC_003295	1	0	0	1	1203	0.718003	0.662562	1.12444	2.1362	-0.216215	0.828821	1
RSc2310	NC_003295	1	0	0	1	468	0.279323	2.55077	0.71466	1.53704	1.19458	0.232251	1
RSc2313	NC_003295	2	0	1	1	855	0.510302	5.4636	0.985607	2.04543	2.18927	0.0285772	1
RSc2316	NC_003295	1	0	1	0	1200	0.716213	0.667556	1.09887	2.35036	-0.183512	0.854397	1
RSc2322	NC_003295	1	0	1	0	375	0.223816	2.99386	0.802896	1.91252	1.14559	0.251965	1
RSc2323	NC_003295	1	0	0	1	1566	0.934658	0.13515	1.08844	2.16149	-0.441033	0.659189	1
RSc2324	NC_003295	1	0	1	0	1428	0.852293	0.31965	1.10201	2.31232	-0.338344	0.735104	1
RSc2326	NC_003295	1	1	1	0	753	0.449423	1.59958	0.929069	1.88938	0.354883	0.722677	1
RSc2338	NC_003295	1	0	0	1	1350	0.805739	0.43199	1.11633	2.26349	-0.30234	0.762393	1
RSc2344	NC_003295	1	1	0	1	624	0.372431	1.97541	0.953636	1.83225	0.557659	0.577077	1
RSc2352	NC_003295	2	0	0	2	1329	0.793206	3.69928	1.09476	2.21364	1.17658	0.239363	1
RSc2359	NC_003295	1	0	1	0	2430	1.45033	-0.743583	1.09257	2.81129	-0.653135	0.513669	1
RSc2361	NC_003295	2	0	2	0	642	0.383174	6.60966	0.976422	2.0359	2.76695	0.00565842	1
RSc2367	NC_003295	1	0	1	0	876	0.522835	1.29698	0.962698	1.83018	0.182649	0.855074	1
RSc2373	NC_003295	1	1	1	0	3000	1.79053	-1.16503	1.06513	2.77828	-0.802712	0.422141	1
RSc2380	NC_003295	1	0	1	0	630	0.376012	1.95627	0.93148	1.85993	0.550984	0.581645	1
RSc2383	NC_003295	3	0	1	2	3900	2.32769	1.52241	1.23838	3.27294	0.0867821	0.930845	1
RSc2398	NC_003295	2	1	0	2	840	0.501349	5.5344	0.996851	1.91928	2.36419	0.0180696	1
RSc2400	NC_003295	1	0	0	1	1866	1.11371	-0.215395	1.07492	2.44461	-0.52782	0.597624	1
RSc2401	NC_003295	1	0	1	0	321	0.191587	3.30483	0.677292	1.69288	1.55211	0.120636	1
RSc2416	NC_003295	2	0	0	2	1119	0.667868	4.38725	1.13183	2.35762	1.38081	0.167339	1
RSc2426	NC_003295	1	0	0	1	762	0.454795	1.57582	0.950237	1.85392	0.337437	0.735787	1
RSc2432	NC_003295	1	0	0	1	1656	0.988374	0.0233891	1.05048	2.11437	-0.485768	0.627132	1
RSc2433	NC_003295	1	0	1	0	1026	0.612362	0.980864	1.03719	2.07028	-0.0272094	0.978293	1
RSc2439	NC_003295	2	1	1	1	1137	0.678612	4.32341	1.087	2.13966	1.51258	0.130385	1
RSc2462	NC_003295	1	0	0	1	1053	0.628477	0.928913	0.936259	1.87099	-0.00392615	0.996867	1
RSc2470	NC_003295	2	1	2	0	2673	1.59536	0.904181	1.07458	2.71836	-0.0626839	0.950018	1
RSc2471	NC_003295	1	0	1	0	711	0.424356	1.71436	0.928547	1.87862	0.418296	0.675731	1
RSc2476	NC_003295	1	0	1	0	387	0.230979	2.93086	0.731326	1.69736	1.29585	0.195026	1
RSc2478	NC_003295	1	0	0	1	1929	1.15131	-0.281804	1.19279	2.64099	-0.558347	0.576608	1
RSc2483	NC_003295	1	0	1	0	2547	1.52016	-0.837633	1.18275	2.68003	-0.753865	0.45093	1
RSc2492	NC_003295	2	0	1	1	1509	0.900637	3.1912	1.09464	2.17821	0.962517	0.33579	1
RSc2495	NC_003295	1	0	1	0	963	0.574761	1.1076	1.09561	2.16531	0.00554023	0.99558	1
RSc2502	NC_003295	1	0	0	1	537	0.320505	2.27571	0.97903	2.08419	0.622154	0.533841	1
RSc2508	NC_003295	2	0	3	0	1338	0.798577	3.67228	1.06188	2.28651	1.14165	0.253598	1
RSc2512	NC_003295	1	0	0	1	804	0.479863	1.46851	1.11675	2.30372	0.152694	0.87864	1
RSc2513	NC_003295	1	0	1	0	807	0.481653	1.46106	1.10565	2.13873	0.166178	0.868017	1
RSc2516	NC_003295	1	0	0	1	1563	0.932867	0.138985	1.14242	2.34266	-0.428332	0.668409	1
RSc2518	NC_003295	1	0	1	0	1401	0.836178	0.357827	1.17432	2.32954	-0.350495	0.725967	1
RSc2520	NC_003295	1	0	1	0	753	0.449423	1.59958	0.997084	1.9085	0.31569	0.752238	1
RSc2525	NC_003295	1	0	1	0	1170	0.698307	0.718192	1.03808	2.06396	-0.15499	0.876829	1
RSc2538	NC_003295	1	0	0	1	1077	0.642801	0.88384	1.10724	2.25782	-0.0989441	0.921183	1
RSc2542	NC_003295	1	0	0	1	651	0.388545	1.89069	0.960582	1.91285	0.486243	0.626795	1
RSc2546	NC_003295	1	1	1	0	624	0.372431	1.97541	1.00606	2.11821	0.457627	0.64722	1
RSc2549	NC_003295	1	0	0	1	486	0.290066	2.47529	0.915204	1.85916	0.839138	0.401392	1
RSc2551	NC_003295	1	0	1	0	1050	0.626686	0.934619	1.21991	2.33494	-0.122181	0.902755	1
RSc2555	NC_003295	1	0	1	0	354	0.211283	3.10912	0.694167	1.58903	1.51977	0.12857	1
RSc2585	NC_003295	1	0	1	0	477	0.284695	2.51268	0.870619	1.83519	0.894764	0.370913	1
RSc2596	NC_003295	1	0	1	0	591	0.352735	2.08408	0.982284	1.92486	0.572401	0.567051	1
RSc2601	NC_003295	3	1	2	1	2052	1.22472	5.37538	1.22518	2.55104	1.62687	0.103764	1
RSc2604	NC_003295	1	0	0	1	285	0.170101	3.54273	0.668988	1.90139	1.51139	0.130688	1
RSc2606	NC_003295	1	0	1	0	846	0.50493	1.36667	1.07641	2.10165	0.138112	0.890152	1
RSc2608	NC_003295	2	0	1	1	771	0.460167	5.87725	1.05555	2.14955	2.24312	0.0248889	1
RSc2611	NC_003295	2	0	2	0	564	0.33662	7.12779	0.857122	1.91963	3.2666	0.00108847	1
RSc2613	NC_003295	1	0	1	0	315	0.188006	3.34256	0.679433	1.61587	1.64811	0.09933	1
RSc2614	NC_003295	2	0	0	2	702	0.418984	6.25227	0.970008	1.8331	2.8816	0.0039566	1
RSc2617	NC_003295	3	1	2	1	1794	1.07074	6.18158	1.11276	2.3357	2.17015	0.0299951	1
RSc2626	NC_003295	1	1	1	0	675	0.40287	1.81828	0.87704	1.83184	0.513823	0.607376	1
RSc2657	NC_003295	1	0	1	0	4281	2.55509	-1.87617	1.1303	3.44059	-0.873826	0.382213	1
RSc2658	NC_003295	1	0	1	0	870	0.519254	1.31072	0.969036	1.853	0.184397	0.853702	1
RSc2661	NC_003295	1	0	1	0	336	0.20054	3.21349	0.736472	1.73807	1.42515	0.154113	1
RSc2669	NC_003295	1	0	1	1	378	0.225607	2.97792	0.717391	1.66521	1.3575	0.174621	1
RSc2676	NC_003295	1	0	1	0	537	0.320505	2.27571	0.985405	1.9496	0.661834	0.508078	1
RSc2677	NC_003295	1	0	1	0	1011	0.603409	1.01032	0.995685	1.93498	0.00756314	0.993966	1
RSc2693	NC_003295	1	0	1	0	2265	1.35185	-0.60295	1.07835	2.75362	-0.61058	0.541478	1
RSc2695	NC_003295	1	0	0	1	504	0.300809	2.40256	0.855265	1.98232	0.780546	0.43507	1
RSc2697	NC_003295	1	0	1	0	861	0.513883	1.33152	0.96767	1.80243	0.201866	0.840021	1
RSc2699	NC_003295	1	0	1	0	318	0.189796	3.32361	0.636954	1.71951	1.56245	0.118182	1
RSc2709	NC_003295	2	0	2	0	1131	0.67503	4.34458	1.05187	2.08747	1.57737	0.114711	1
RSc2726	NC_003295	1	0	1	0	1167	0.696517	0.723327	1.08471	2.19118	-0.164927	0.869001	1
RSc2738	NC_003295	1	1	1	0	1011	0.603409	1.01032	1.05735	1.9739	-0.023828	0.98099	1
RSc2755	NC_003295	2	0	1	1	912	0.544322	5.20545	0.949352	1.91902	2.21784	0.0265655	1
RSc2765	NC_003295	1	0	0	1	597	0.356316	2.06388	0.938424	1.92994	0.583155	0.559789	1
RSc2772	NC_003295	1	0	1	0	921	0.549693	1.19679	1.08017	2.01978	0.0577378	0.953957	1
RSc2791	NC_003295	1	0	0	1	936	0.558646	1.16448	1.00499	2.02978	0.0785724	0.937373	1
RSc2793	NC_003295	1	0	1	0	603	0.359897	2.04388	0.978002	2.09512	0.508742	0.610933	1
RSc2796	NC_003295	1	0	0	1	750	0.447633	1.60756	0.970466	1.97151	0.323152	0.74658	1
RSc2799	NC_003295	1	0	1	0	1548	0.923914	0.158272	1.21566	2.54728	-0.415105	0.678065	1
RSc2815	NC_003295	1	0	1	0	738	0.440471	1.63982	0.990452	1.89401	0.342855	0.731708	1
RSc2828	NC_003295	1	0	1	0	615	0.367059	2.00447	0.956022	1.90418	0.550602	0.581906	1
RSc2835	NC_003295	1	1	0	1	966	0.576551	1.10138	0.985658	1.97609	0.058562	0.953301	1
RSc2838	NC_003295	1	0	1	0	501	0.299019	2.4145	0.784529	1.7258	0.944473	0.344928	1
RSc2864	NC_003295	1	0	1	0	1158	0.691145	0.73881	1.11842	2.1242	-0.178707	0.858168	1
RSc2876	NC_003295	1	0	1	0	1143	0.682193	0.764886	1.02443	1.96957	-0.131776	0.895162	1
RSc2888	NC_003295	1	0	1	0	459	0.273951	2.58961	0.713682	1.65745	1.13182	0.257712	1
RSc2889	NC_003295	1	0	1	0	2223	1.32678	-0.565516	1.18894	2.84252	-0.617218	0.537091	1
RSc2894	NC_003295	1	0	1	0	390	0.232769	2.91542	0.755295	1.60121	1.34905	0.17732	1
RSc2903	NC_003295	1	0	0	1	921	0.549693	1.19679	0.982792	2.037	0.105056	0.916332	1
RSc2932	NC_003295	1	0	1	1	1212	0.723375	0.647655	1.06338	1.96298	-0.211785	0.832275	1
RSc2938	NC_003295	1	0	1	0	1812	1.08148	-0.156663	1.28461	2.63873	-0.5462	0.584929	1
RSc2959	NC_003295	2	2	2	0	810	0.483444	5.67987	0.919584	1.79893	2.64618	0.00814064	1
RSc2985	NC_003295	1	1	0	1	1188	0.709051	0.687657	0.98589	1.88961	-0.157828	0.874593	1
RSc3030	NC_003295	5	0	0	4	4749	2.83441	5.67603	1.32142	3.82141	1.13953	0.254481	1
RSc3049	NC_003295	2	1	2	0	831	0.495977	5.57749	0.984677	1.91413	2.39942	0.016421	1
RSc3051	NC_003295	1	0	1	0	1743	1.0403	-0.0790163	1.12316	2.51972	-0.477109	0.633285	1
RSc3059	NC_003295	1	0	1	0	1296	0.77351	0.513634	1.07682	2.08518	-0.270091	0.78709	1
RSc3064	NC_003295	1	0	0	1	732	0.43689	1.65615	0.890089	1.82364	0.420072	0.674433	1
RSc3065	NC_003295	1	0	1	0	786	0.469119	1.5138	0.885472	1.68496	0.372901	0.709222	1
RSc3068	NC_003295	2	0	1	1	2271	1.35543	1.55611	0.97422	2.56363	0.226978	0.820441	1
RSc3082	NC_003295	1	0	1	0	726	0.433309	1.67261	1.01153	1.94529	0.339838	0.733978	1
RSc3119	NC_003295	1	0	1	0	1467	0.87557	0.26576	1.07544	2.49804	-0.324126	0.745842	1
RSc3122	NC_003295	2	0	1	1	3564	2.12715	-0.246547	1.19623	3.46132	-0.416828	0.676804	1
RSc3124	NC_003295	2	0	2	0	1329	0.793206	3.69928	1.04901	2.27122	1.16689	0.243254	1
RSc3133	NC_003295	1	0	1	1	549	0.327667	2.23151	0.914208	1.88986	0.697037	0.48578	1
RSc3137	NC_003295	1	0	0	1	2958	1.76546	-1.13683	1.13096	3.07144	-0.738347	0.460303	1
RSc3142	NC_003295	1	0	0	1	600	0.358106	2.05385	0.870783	1.67447	0.706532	0.479857	1
RSc3147	NC_003295	1	0	0	1	1149	0.685774	0.754415	1.10031	2.1231	-0.162919	0.870582	1
RSc3151	NC_003295	3	0	1	2	2124	1.2677	5.16846	1.07796	2.48289	1.64748	0.0994604	1
RSc3159	NC_003295	1	0	1	0	1131	0.67503	0.785995	1.10946	2.13532	-0.151482	0.879595	1
RSc3163	NC_003295	2	1	1	1	2103	1.25516	1.86353	1.22952	2.62588	0.241445	0.80921	1
RSc3164	NC_003295	1	0	0	1	1164	0.694726	0.728475	1.11626	2.29854	-0.168711	0.866024	1
RSc3167	NC_003295	1	0	1	0	891	0.531788	1.26302	0.888856	1.8331	0.204116	0.838263	1
RSc3170	NC_003295	1	0	1	0	450	0.26858	2.62921	0.773657	1.5607	1.18893	0.234469	1
RSc3171	NC_003295	1	0	0	1	1389	0.829016	0.375031	1.16836	2.41397	-0.328639	0.742429	1
RSc3174	NC_003295	1	0	0	1	936	0.558646	1.16448	1.07225	2.0508	0.0449721	0.96413	1
RSc3178	NC_003295	3	0	1	1	1491	0.889894	7.29159	1.02292	2.00639	3.12436	0.00178192	1
RSc3183	NC_003295	2	0	1	1	2541	1.51658	1.10676	1.15227	2.80704	-0.0162129	0.987065	1
RSc3184	NC_003295	1	0	1	0	369	0.220235	3.02612	0.813092	1.87699	1.17903	0.238388	1
RSc3188	NC_003295	8	2	6	4	8256	4.92754	7.75362	1.36989	4.87658	1.30906	0.190515	1
RSc3193	NC_003295	1	0	0	1	483	0.288276	2.48768	0.811179	1.74157	0.962635	0.335731	1
RSc3197	NC_003295	1	0	1	0	321	0.191587	3.30483	0.734484	1.87468	1.37108	0.17035	1
RSc3198	NC_003295	1	0	1	0	537	0.320505	2.27571	0.922529	2.13788	0.632956	0.526763	1
RSc3201	NC_003295	1	0	1	0	540	0.322296	2.26457	0.857882	1.81982	0.772982	0.439533	1
RSc3202	NC_003295	1	0	1	0	672	0.401079	1.82719	0.987284	2.22404	0.37765	0.705691	1
RSc3204	NC_003295	1	0	1	0	318	0.189796	3.32361	0.715123	1.75041	1.49021	0.136169	1
RSc3205	NC_003295	2	0	2	0	3123	1.86394	0.281811	1.46068	3.22974	-0.365002	0.71511	1
RSc3206	NC_003295	1	0	1	0	1116	0.666078	0.812698	1.07197	1.98543	-0.130586	0.896103	1
RSc3207	NC_003295	1	0	1	0	615	0.367059	2.00447	0.948093	1.99006	0.530825	0.59554	1
RSc3208	NC_003295	1	0	0	1	1461	0.871989	0.273957	1.06251	2.05527	-0.383674	0.70122	1
RSc3211	NC_003295	1	0	1	0	195	0.116385	4.30171	0.522708	1.59411	2.3706	0.0177593	1
RSc3212	NC_003295	2	1	2	0	966	0.576551	4.97535	1.15973	2.34709	1.62568	0.104017	1
RSc3213	NC_003295	1	0	0	1	522	0.311553	2.33237	0.863411	1.85538	0.79173	0.428518	1
RSc3216	NC_003295	1	0	1	0	1668	0.995536	0.00894863	1.18513	2.53505	-0.46397	0.642669	1
RSc3219	NC_003295	4	0	3	2	2196	1.31067	8.92605	1.12024	2.71499	2.87508	0.00403926	1
RSc3220	NC_003295	1	0	1	0	1530	0.913171	0.181664	1.2052	2.46351	-0.415479	0.677792	1
RSc3221	NC_003295	1	1	1	0	843	0.503139	1.37378	0.954458	1.98466	0.21128	0.832669	1
RSc3224	NC_003295	1	0	1	0	300	0.179053	3.44014	0.617807	1.64129	1.71958	0.0855085	1
RSc3226	NC_003295	1	1	1	0	384	0.229188	2.94642	0.762774	1.84184	1.18558	0.235788	1
RSc3227	NC_003295	1	0	1	0	210	0.125337	4.15349	0.430593	1.38272	2.69244	0.00709306	1
RSc3228	NC_003295	1	1	3	1	465	0.277532	2.56363	0.826368	1.74337	0.996502	0.319006	1
RSc3229	NC_003295	2	0	1	1	2280	1.3608	1.54029	1.04005	2.74414	0.182292	0.855353	1
RSc3230	NC_003295	1	0	1	1	261	0.155776	3.71867	0.729543	1.7827	1.67675	0.0935922	1
RSc3233	NC_003295	1	0	1	0	513	0.306181	2.36716	0.875209	2.01046	0.742094	0.45803	1
RSc3234	NC_003295	1	0	1	0	648	0.386755	1.89993	0.997036	2.05553	0.439251	0.660479	1
RSc3235	NC_003295	2	1	4	0	906	0.540741	5.23185	1.05521	1.92697	2.16746	0.0301997	1
RSc3240	NC_003295	4	1	2	2	2238	1.33574	8.77449	1.26626	2.86347	2.62207	0.0087397	1
RSc3244	NC_003295	1	0	0	1	288	0.171891	3.52179	0.629203	1.58183	1.82864	0.0674542	1
RSc3252	NC_003295	1	0	1	0	1131	0.67503	0.785995	0.957232	2.02717	-0.0844711	0.932682	1
RSc3260	NC_003295	1	0	0	1	426	0.254256	2.73883	0.861575	1.86432	1.00694	0.313965	1
RSc3263	NC_003295	1	0	0	1	351	0.209492	3.12614	0.707442	1.66455	1.45306	0.146207	1
RSc3268	NC_003295	2	0	1	1	675	0.40287	6.40916	0.944676	1.90131	2.87406	0.00405227	1
RSc3298	NC_003295	1	0	0	1	1134	0.676821	0.780697	1.02739	2.04643	-0.120547	0.90405	1
RSc3306	NC_003295	1	0	0	1	381	0.227398	2.96211	0.69058	1.61643	1.40527	0.15994	1
RSc3314	NC_003295	2	0	1	1	1143	0.682193	4.30236	1.10128	2.1231	1.50774	0.131621	1
RSc3329	NC_003295	1	0	1	0	1149	0.685774	0.754415	1.14883	2.19434	-0.179742	0.857355	1
RSc3334	NC_003295	1	0	1	0	897	0.535369	1.2496	0.964265	1.81713	0.157024	0.875226	1
RSc3354	NC_003295	1	0	1	0	477	0.284695	2.51268	0.746884	1.68677	1.04685	0.295169	1
RSc3367	NC_003295	1	1	1	0	1449	0.864827	0.290452	1.22238	2.4118	-0.386405	0.699197	1
RSc3369	NC_003295	1	0	1	0	1278	0.762767	0.541607	1.28502	2.5188	-0.295144	0.767884	1
RSc3394	NC_003295	4	0	3	1	2865	1.70996	6.79861	1.3045	2.91593	1.88417	0.0595425	1
RSc3396	NC_003295	2	0	1	1	1446	0.863036	3.36178	1.1242	2.26996	0.98574	0.324261	1
RSc3401	NC_003295	6	0	5	1	7254	4.32951	3.91567	1.11964	4.54667	0.614964	0.538579	1
RSc3403	NC_003295	1	0	1	0	1341	0.800368	0.445368	1.29922	2.44085	-0.349818	0.726475	1
RSc3416	NC_003295	1	0	0	1	846	0.50493	1.36667	0.977213	1.85744	0.209675	0.833921	1
RSc3417	NC_003295	1	0	1	0	567	0.338411	2.16699	0.898728	1.73377	0.731507	0.464469	1
RSc3427	NC_003295	1	1	0	1	819	0.488815	1.43154	0.979435	1.92401	0.234982	0.814223	1
RSc3428	NC_003295	1	0	1	0	579	0.345573	2.1251	0.873486	1.87475	0.667618	0.504378	1
RSc3429	NC_003295	1	0	1	0	564	0.33662	2.1776	0.920991	1.91935	0.654705	0.512658	1
RSc3430	NC_003295	3	0	1	2	2766	1.65087	3.58386	1.17539	2.81474	0.855661	0.392185	1
RSc3434	NC_003295	1	0	1	0	261	0.155776	3.71867	0.620821	1.64962	1.87792	0.060392	1
RSc3438	NC_003295	1	0	0	1	1095	0.653544	0.850691	1.03254	1.9607	-0.0927458	0.926105	1
rseA	NC_003295	1	0	0	1	654	0.390336	1.8815	0.880089	1.83257	0.546448	0.584758	1
RSp0005	NC_003296	2	0	1	1	834	0.497768	5.56307	0.970365	1.93571	2.37263	0.0176622	1
RSp0010	NC_003296	1	0	0	1	798	0.476281	1.48349	0.860563	1.70733	0.364856	0.715219	1
RSp0012	NC_003296	1	0	0	1	2697	1.60969	-0.952081	1.04293	2.66492	-0.748619	0.454087	1
RSp0023	NC_003296	1	0	1	0	762	0.454795	1.57582	0.999752	2.06328	0.279198	0.780093	1
RSp0028	NC_003296	2	0	2	0	1812	1.08148	2.45926	1.10593	2.24373	0.603162	0.546401	1
RSp0030	NC_003296	2	0	2	0	819	0.488815	5.63567	1.05668	1.94727	2.35149	0.0186983	1
RSp0031	NC_003296	1	0	1	0	648	0.386755	1.89993	1.00682	1.89157	0.472151	0.636819	1
RSp0033	NC_003296	1	0	1	0	774	0.461957	1.54457	1.11837	2.20921	0.19292	0.847022	1
RSp0036	NC_003296	1	0	1	0	1200	0.716213	0.667556	1.02583	2.12141	-0.168883	0.865889	1
RSp0037	NC_003296	1	0	0	1	1620	0.966887	0.0673469	1.0083	2.29959	-0.409184	0.682405	1
RSp0039	NC_003296	1	0	0	1	393	0.23456	2.90009	0.867658	1.97698	1.02805	0.303926	1
RSp0044	NC_003296	1	0	1	0	1164	0.694726	0.728475	1.12174	2.07245	-0.189759	0.849498	1
RSp0052	NC_003296	2	0	1	1	1431	0.854084	3.40349	1.09309	2.34999	0.983155	0.325531	1
RSp0054	NC_003296	1	0	0	1	1032	0.615943	0.969202	1.15622	2.29692	-0.0814217	0.935107	1
RSp0059	NC_003296	2	1	2	0	1926	1.14952	2.21521	1.23034	2.5475	0.386601	0.699051	1
RSp0068	NC_003296	1	0	0	1	1005	0.599828	1.02222	1.11685	2.09012	-0.0452725	0.96389	1
RSp0071	NC_003296	1	0	1	0	282	0.16831	3.5639	0.744468	1.72633	1.63319	0.102429	1
RSp0081	NC_003296	2	0	0	2	600	0.358106	6.88029	0.933341	1.85868	3.19956	0.00137639	1
RSp0085	NC_003296	3	0	3	0	2457	1.46645	4.29462	1.03829	2.5835	1.26044	0.207512	1
RSp0086	NC_003296	4	1	3	1	2295	1.36976	8.57329	1.12181	2.6464	2.8157	0.00486707	1
RSp0088	NC_003296	2	1	2	0	546	0.325877	7.25753	0.949848	1.90876	3.3046	0.000951107	1
RSp0091	NC_003296	1	0	0	1	450	0.26858	2.62921	0.741284	1.57564	1.1982	0.230839	1
RSp0092	NC_003296	1	0	1	0	369	0.220235	3.02612	0.77166	1.80875	1.24642	0.21261	1
RSp0095	NC_003296	1	0	1	0	267	0.159357	3.67321	0.643925	1.63425	1.85362	0.0637932	1
RSp0097	NC_003296	1	0	0	1	453	0.27037	2.61593	0.848072	1.84306	0.959195	0.33746	1
RSp0099	NC_003296	2	0	0	2	3384	2.01972	-0.0392466	1.30662	3.25627	-0.413316	0.679375	1
RSp0100	NC_003296	1	0	1	1	2112	1.26053	-0.463071	1.0739	2.49292	-0.616532	0.537544	1
RSp0101	NC_003296	2	1	2	0	1596	0.952563	2.96699	1.15286	2.50934	0.722948	0.469712	1
RSp0103	NC_003296	3	1	2	1	2658	1.58641	3.82283	1.21	2.95082	0.885458	0.37591	1
RSp0113	NC_003296	1	0	0	1	1563	0.932867	0.138985	1.03774	2.23256	-0.402568	0.687266	1
RSp0119	NC_003296	1	0	0	1	1191	0.710841	0.682613	1.18305	2.25448	-0.221975	0.824334	1
RSp0157	NC_003296	1	0	1	0	714	0.426147	1.70594	0.860809	1.73959	0.485825	0.627092	1
RSp0160	NC_003296	2	0	2	1	2133	1.27307	1.80687	1.16942	2.60581	0.244626	0.806746	1
RSp0163	NC_003296	1	0	0	1	819	0.488815	1.43154	1.02148	2.09937	0.195328	0.845136	1
RSp0164	NC_003296	2	0	2	0	1449	0.864827	3.35349	1.12353	2.23534	0.997595	0.318476	1
RSp0168	NC_003296	1	0	1	0	603	0.359897	2.04388	0.90939	1.99073	0.569884	0.568756	1
RSp0173	NC_003296	1	0	0	1	1170	0.698307	0.718192	1.07558	2.08079	-0.171758	0.863628	1
RSp0175	NC_003296	1	0	0	1	2889	1.72428	-1.08962	1.28295	3.14234	-0.755035	0.450228	1
RSp0177	NC_003296	1	0	0	1	2223	1.32678	-0.565516	1.18524	2.78227	-0.629253	0.529184	1
RSp0179	NC_003296	1	0	1	0	504	0.300809	2.40256	0.840538	1.72168	0.907266	0.364266	1
RSp0193	NC_003296	2	0	2	0	4173	2.49063	-0.877554	1.10772	3.23788	-0.61314	0.539784	1
RSp0200	NC_003296	4	0	4	0	2538	1.51479	7.76814	1.13828	2.95253	2.24549	0.0247369	1
RSp0201	NC_003296	1	0	0	1	2427	1.44854	-0.741113	1.26927	2.92948	-0.686259	0.49255	1
RSp0202	NC_003296	1	0	0	1	747	0.445842	1.61558	0.967191	2.03155	0.319159	0.749606	1
RSp0205	NC_003296	1	0	1	0	1044	0.623105	0.94608	1.01417	1.92997	-0.0352782	0.971858	1
RSp0215	NC_003296	3	0	2	1	2265	1.35185	4.78282	1.29006	2.88464	1.21081	0.225966	1
RSp0216	NC_003296	3	0	3	0	1734	1.03493	6.38569	1.18239	2.39678	2.17095	0.0299348	1
RSp0219	NC_003296	2	0	1	1	1182	0.70547	4.16816	1.02546	1.95984	1.60355	0.108814	1
RSp0220	NC_003296	1	0	0	1	1386	0.827226	0.379355	0.962159	2.15107	-0.270936	0.78644	1
RSp0229	NC_003296	1	0	0	1	1479	0.882732	0.249467	1.14923	2.28007	-0.39462	0.693123	1
RSp0231	NC_003296	2	0	2	0	960	0.57297	5.00028	1.08564	2.0845	1.87797	0.0603849	1
RSp0232	NC_003296	1	0	1	0	933	0.556855	1.1709	1.07311	1.99791	0.0489441	0.960964	1
RSp0233	NC_003296	1	0	0	1	909	0.542531	1.22302	0.983522	1.90764	0.125547	0.900091	1
RSp0238	NC_003296	1	0	1	0	2265	1.35185	-0.60295	1.25502	2.78727	-0.666591	0.505033	1
RSp0241	NC_003296	1	1	1	0	3606	2.15222	-1.533	1.1191	3.09635	-0.856525	0.391707	1
RSp0244	NC_003296	1	0	1	0	2226	1.32857	-0.568213	1.17421	2.58009	-0.675333	0.499464	1
RSp0254	NC_003296	2	2	4	0	3537	2.11104	-0.216128	0.977165	3.05864	-0.390138	0.696435	1
RSp0255	NC_003296	1	1	1	0	1590	0.948982	0.104731	1.11187	2.45075	-0.410949	0.68111	1
RSp0257	NC_003296	1	0	1	0	834	0.497768	1.39524	0.982886	1.96048	0.210334	0.833407	1
RSp0258	NC_003296	1	0	1	0	657	0.392126	1.87234	0.784805	1.53111	0.710293	0.477522	1
RSp0270	NC_003296	1	1	1	0	4131	2.46556	-1.80484	1.07602	3.426	-0.840881	0.400415	1
RSp0271	NC_003296	1	0	1	0	1251	0.746652	0.584313	1.13062	2.20876	-0.247337	0.804647	1
RSp0279	NC_003296	1	0	1	0	1428	0.852293	0.31965	1.19564	2.25659	-0.388192	0.697874	1
RSp0290	NC_003296	2	1	1	1	1467	0.87557	3.30411	1.12526	2.2484	0.969066	0.332512	1
RSp0291	NC_003296	3	2	2	1	1344	0.802158	7.91437	1.20004	2.35164	2.85517	0.00430142	1
RSp0295	NC_003296	4	0	4	1	2079	1.24084	9.36406	1.22692	2.80035	2.90575	0.00366369	1
RSp0304	NC_003296	2	0	0	2	1932	1.1531	2.20276	1.16644	2.52787	0.40996	0.681836	1
RSp0307	NC_003296	1	0	1	0	1089	0.649963	0.86168	1.10091	2.18212	-0.109632	0.912701	1
RSp0308	NC_003296	1	0	1	0	918	0.547903	1.20332	0.959485	1.91211	0.127519	0.898529	1
RSp0310	NC_003296	1	0	1	0	1353	0.80753	0.427551	1.14066	2.1853	-0.32632	0.744183	1
RSp0319	NC_003296	2	0	1	1	2355	1.40557	1.41082	1.12644	2.68762	0.105811	0.915732	1
RSp0323	NC_003296	2	0	1	1	1539	0.918543	3.11246	1.12529	2.28707	0.868871	0.384918	1
RSp0327	NC_003296	1	1	1	0	600	0.358106	2.05385	0.966711	1.96897	0.552136	0.580855	1
RSp0328	NC_003296	1	1	0	1	936	0.558646	1.16448	1.06718	2.01859	0.0482005	0.961556	1
RSp0331	NC_003296	1	0	0	1	897	0.535369	1.2496	1.09974	2.27468	0.0658823	0.947472	1
RSp0334	NC_003296	1	0	0	1	2685	1.60253	-0.943162	1.0682	2.74402	-0.733001	0.463558	1
RSp0336	NC_003296	1	0	1	0	729	0.435099	1.66436	0.916094	1.78129	0.420071	0.674434	1
RSp0354	NC_003296	1	0	1	0	1260	0.752023	0.569976	1.04959	2.12841	-0.225341	0.821714	1
RSp0355	NC_003296	2	0	1	1	741	0.442261	6.03601	0.951092	1.84193	2.76064	0.0057688	1
RSp0359	NC_003296	1	0	1	0	729	0.435099	1.66436	1.0561	2.12613	0.286088	0.774811	1
RSp0362	NC_003296	2	0	0	2	2418	1.44317	1.30522	1.12704	2.69718	0.0660644	0.947327	1
RSp0367	NC_003296	1	0	1	1	1692	1.00986	-0.0196233	1.2324	2.34687	-0.533486	0.593697	1
RSp0368	NC_003296	1	0	1	0	618	0.36885	1.99473	0.937565	1.86238	0.567643	0.570277	1
RSp0381	NC_003296	1	0	1	0	633	0.377802	1.94677	0.881184	1.82576	0.58364	0.559462	1
RSp0388	NC_003296	1	0	0	1	1374	0.820064	0.396747	1.22256	2.33853	-0.353131	0.72399	1
RSp0396	NC_003296	1	0	0	1	981	0.585504	1.07056	0.988076	1.93981	0.0425242	0.966081	1
RSp0405	NC_003296	1	0	0	1	1014	0.6052	1.00439	1.12759	2.24931	-0.0547725	0.95632	1
RSp0407	NC_003296	2	0	2	0	1959	1.16922	2.14725	0.929781	2.34377	0.51945	0.603447	1
RSp0414	NC_003296	1	0	1	0	2241	1.33753	-0.581645	1.21258	2.68133	-0.669154	0.503397	1
RSp0416	NC_003296	1	0	0	1	2439	1.4557	-0.750977	1.06662	2.66325	-0.682472	0.494941	1
RSp0420	NC_003296	2	0	0	2	1218	0.726956	4.04815	1.12796	2.41768	1.20785	0.227107	1
RSp0421	NC_003296	1	0	1	0	1836	1.09581	-0.182979	1.20346	2.60453	-0.532318	0.594505	1
RSp0429	NC_003296	1	0	1	0	1200	0.716213	0.667556	1.11003	2.3034	-0.192097	0.847666	1
RSp0431	NC_003296	1	0	1	0	1137	0.678612	0.775413	1.02785	2.03027	-0.124338	0.901047	1
RSp0434	NC_003296	1	0	1	0	915	0.546112	1.20986	1.02215	1.98295	0.0946625	0.924583	1
RSp0436	NC_003296	2	1	1	1	618	0.36885	6.76205	0.851212	1.78816	3.30554	0.00094793	1
RSp0437	NC_003296	1	0	0	1	1221	0.728746	0.632859	1.01641	2.11666	-0.181205	0.856207	1
RSp0440	NC_003296	2	0	0	2	1092	0.651754	4.48494	0.988717	2.00422	1.74444	0.0810831	1
RSp0443	NC_003296	1	0	1	1	630	0.376012	1.95627	0.836612	1.7576	0.637039	0.5241	1
RSp0445	NC_003296	1	0	1	1	1080	0.644591	0.878277	1.08804	2.12141	-0.09888	0.921234	1
RSp0446	NC_003296	1	0	1	0	909	0.542531	1.22302	0.984078	1.83368	0.130307	0.896324	1
RSp0448	NC_003296	1	0	1	0	336	0.20054	3.21349	0.732212	1.70651	1.45401	0.145944	1
RSp0449	NC_003296	1	0	1	0	960	0.57297	1.11384	1.04985	2.17653	0.0294023	0.976544	1
RSp0454	NC_003296	2	1	1	1	1407	0.839759	3.47115	1.12257	2.12292	1.10629	0.268599	1
RSp0455	NC_003296	2	1	2	0	2646	1.57925	0.944791	1.00304	2.60364	-0.0223717	0.982151	1
RSp0457	NC_003296	2	0	1	1	2046	1.22114	1.97344	1.16418	2.61576	0.309378	0.757034	1
RSp0460	NC_003296	1	0	1	0	603	0.359897	2.04388	0.879892	1.75699	0.662485	0.50766	1
RSp0462	NC_003296	1	0	0	1	495	0.295438	2.43859	0.881375	1.91013	0.815243	0.414933	1
RSp0463	NC_003296	1	0	0	1	717	0.427937	1.69756	0.99368	2.04069	0.344921	0.730153	1
RSp0467	NC_003296	1	0	1	0	1194	0.712632	0.677581	1.01365	1.84914	-0.181744	0.855784	1
RSp0468	NC_003296	1	0	0	1	435	0.259627	2.69702	0.764541	1.6644	1.16107	0.245615	1
RSp0471	NC_003296	1	0	1	0	477	0.284695	2.51268	0.839	1.85048	0.904454	0.365755	1
RSp0474	NC_003296	3	0	1	2	2097	1.25158	5.24522	1.18138	2.77345	1.46527	0.142848	1
RSp0476	NC_003296	4	0	1	3	4107	2.45124	3.91761	0.964359	3.40036	0.86851	0.385115	1
RSp0477	NC_003296	1	0	1	0	2226	1.32857	-0.568213	1.14034	2.58585	-0.660733	0.508784	1
RSp0481	NC_003296	1	0	1	0	768	0.458376	1.56013	1.02531	1.98965	0.268801	0.788083	1
RSp0485	NC_003296	1	0	1	0	618	0.36885	1.99473	0.986042	2.0014	0.503992	0.614267	1
RSp0487	NC_003296	1	0	1	0	1533	0.914962	0.177746	1.1411	2.40949	-0.399817	0.689291	1
RSp0490	NC_003296	1	0	1	0	306	0.182634	3.40054	0.694702	1.77767	1.52212	0.127978	1
RSp0496	NC_003296	2	0	1	1	1224	0.730537	4.02849	1.1642	2.27717	1.25783	0.208454	1
RSp0499	NC_003296	2	0	0	2	1200	0.716213	4.1077	0.983738	2.05051	1.5235	0.127633	1
RSp0512	NC_003296	3	0	2	1	1737	1.03672	6.37531	1.03207	2.23984	2.38555	0.0170538	1
RSp0513	NC_003296	1	1	0	1	888	0.529997	1.26977	0.986477	1.84467	0.153572	0.877947	1
RSp0514	NC_003296	1	0	0	2	1134	0.676821	0.780697	1.11872	2.06881	-0.163391	0.87021	1
RSp0516	NC_003296	2	0	1	1	1368	0.816482	3.58359	1.06427	2.09472	1.2027	0.229092	1
RSp0517	NC_003296	2	0	1	1	1710	1.0206	2.69101	1.15512	2.41739	0.635351	0.5252	1
RSp0518	NC_003296	1	0	1	0	2727	1.62759	-0.974205	1.18954	2.99181	-0.723224	0.469542	1
RSp0519	NC_003296	1	0	1	0	1044	0.623105	0.94608	1.08448	2.14745	-0.0644491	0.948613	1
RSp0520	NC_003296	1	1	0	1	1329	0.793206	0.463346	1.14837	2.32133	-0.2951	0.767917	1
RSp0522	NC_003296	1	0	1	0	1866	1.11371	-0.215395	1.23251	2.68661	-0.538933	0.589933	1
RSp0529	NC_003296	1	0	1	0	1035	0.617733	0.963396	1.0132	1.91806	-0.0259651	0.979285	1
RSp0530	NC_003296	2	0	1	1	3150	1.88006	0.247377	1.17798	3.15871	-0.294617	0.768287	1
RSp0532	NC_003296	3	0	2	1	2247	1.34111	4.8307	1.13881	2.5379	1.4547	0.145752	1
RSp0533	NC_003296	1	0	0	1	441	0.263208	2.66962	0.791715	1.82677	1.02799	0.303953	1
RSp0536	NC_003296	2	0	2	1	1326	0.791415	3.70832	1.10185	2.07685	1.25501	0.209474	1
RSp0541	NC_003296	1	0	1	0	501	0.299019	2.4145	0.78733	1.74911	0.930283	0.352225	1
RSp0556	NC_003296	1	0	1	0	549	0.327667	2.23151	0.811863	1.71402	0.828259	0.407524	1
RSp0558	NC_003296	1	0	0	1	843	0.503139	1.37378	0.980509	1.96937	0.199692	0.841722	1
RSp0559	NC_003296	1	0	0	1	1959	1.16922	-0.312669	1.05782	2.31411	-0.592232	0.553695	1
RSp0562	NC_003296	1	0	0	1	237	0.141452	3.91159	0.613233	1.73149	1.90492	0.0567905	1
RSp0564	NC_003296	1	0	0	1	1044	0.623105	0.94608	1.10294	2.13714	-0.073397	0.94149	1
RSp0565	NC_003296	1	0	0	1	393	0.23456	2.90009	0.756212	1.6966	1.26363	0.206362	1
RSp0568	NC_003296	1	0	1	0	441	0.263208	2.66962	0.823544	1.81171	1.01897	0.308218	1
RSp0569	NC_003296	1	0	1	0	573	0.341992	2.14594	0.923405	1.83503	0.66622	0.505271	1
RSp0570	NC_003296	1	0	1	0	669	0.399289	1.83614	0.957438	1.92117	0.45738	0.647398	1
RSp0571	NC_003296	1	0	1	0	249	0.148614	3.8128	0.567412	1.5465	2.09853	0.0358579	1
RSp0572	NC_003296	1	0	1	0	657	0.392126	1.87234	0.965769	2.00841	0.451389	0.651709	1
RSp0574	NC_003296	1	0	0	1	189	0.112804	4.36422	0.484242	1.66064	2.33643	0.0194689	1
RSp0577	NC_003296	1	1	0	1	171	0.10206	4.56438	0.454816	1.54771	2.65525	0.0079249	1
RSp0579	NC_003296	1	0	1	0	537	0.320505	2.27571	0.876694	1.85962	0.752314	0.451862	1
RSp0589	NC_003296	1	0	1	0	831	0.495977	1.40245	1.12928	2.18861	0.124813	0.900671	1
RSp0590	NC_003296	2	0	0	2	1020	0.608781	4.75778	0.910334	1.79648	2.14165	0.0322214	1
RSp0595	NC_003296	1	1	0	1	411	0.245303	2.81052	0.784863	1.92579	1.05186	0.292863	1
RSp0596	NC_003296	1	0	0	1	651	0.388545	1.89069	0.829174	1.66496	0.637562	0.523759	1
RSp0609	NC_003296	1	1	1	0	381	0.227398	2.96211	0.624935	1.5036	1.55438	0.120093	1
RSp0625	NC_003296	1	0	0	1	1914	1.14236	-0.266191	1.20753	2.59225	-0.568511	0.569688	1
RSp0629	NC_003296	2	0	0	2	2874	1.71533	0.614168	1.22467	2.98008	-0.204862	0.83768	1
RSp0630	NC_003296	1	0	1	0	1959	1.16922	-0.312669	1.1418	2.53847	-0.57297	0.566665	1
RSp0631	NC_003296	2	1	1	1	1311	0.782462	3.75383	1.12452	2.23811	1.17479	0.240078	1
RSp0638	NC_003296	2	0	1	1	1668	0.995536	2.79049	1.24437	2.46881	0.626259	0.531145	1
RSp0639	NC_003296	1	0	1	0	1614	0.963306	0.0747681	1.00809	2.10878	-0.442589	0.658063	1
RSp0647	NC_003296	1	0	0	1	1173	0.700098	0.71307	0.961024	1.96384	-0.126259	0.899527	1
RSp0652	NC_003296	1	0	1	0	1134	0.676821	0.780697	1.04602	2.08434	-0.127296	0.898706	1
RSp0667	NC_003296	1	0	0	1	1281	0.764557	0.536917	1.12765	2.22372	-0.265651	0.790508	1
RSp0669	NC_003296	1	0	1	0	1569	0.936448	0.131322	1.21166	2.22418	-0.485724	0.627163	1
RSp0670	NC_003296	4	1	2	2	4218	2.51749	3.70426	1.03379	3.36991	0.792447	0.4281	1
RSp0671	NC_003296	1	0	1	0	780	0.465538	1.52912	1.06007	2.03879	0.230062	0.818043	1
RSp0672	NC_003296	2	0	1	1	3108	1.85499	0.301069	1.35597	3.16827	-0.332958	0.739166	1
RSp0675	NC_003296	1	0	0	1	672	0.401079	1.82719	0.955118	1.84701	0.472155	0.636816	1
RSp0679	NC_003296	2	0	1	1	1287	0.768138	3.82773	1.12942	2.28028	1.18333	0.236679	1
RSp0682	NC_003296	3	1	2	1	2181	1.30172	5.00957	1.12007	2.84136	1.36889	0.171035	1
RSp0683	NC_003296	1	0	0	1	681	0.406451	1.80059	0.895174	1.7765	0.50966	0.610289	1
RSp0687	NC_003296	1	0	0	1	1158	0.691145	0.73881	1.15595	2.23776	-0.186408	0.852125	1
RSp0692	NC_003296	1	0	0	1	966	0.576551	1.10138	0.966837	1.92824	0.0697764	0.944372	1
RSp0693	NC_003296	1	0	1	0	543	0.324086	2.25349	0.932048	1.8437	0.716733	0.473539	1
RSp0694	NC_003296	1	0	0	1	1110	0.662497	0.823479	1.10992	2.10559	-0.136038	0.891791	1
RSp0695	NC_003296	2	1	1	1	1563	0.932867	3.05056	0.970236	1.9953	1.04261	0.297128	1
RSp0697	NC_003296	1	1	1	0	792	0.4727	1.49859	0.899902	1.67509	0.357404	0.72079	1
RSp0698	NC_003296	2	0	2	0	1125	0.671449	4.36586	1.21069	2.38583	1.32246	0.186015	1
RSp0702	NC_003296	1	0	1	0	1692	1.00986	-0.0196233	1.12621	2.33269	-0.491206	0.623281	1
RSp0704	NC_003296	1	0	1	0	936	0.558646	1.16448	0.930779	1.77675	0.131532	0.895354	1
RSp0705	NC_003296	1	0	0	1	1053	0.628477	0.928913	1.04594	2.16362	-0.0540872	0.956866	1
RSp0706	NC_003296	1	0	0	1	1827	1.09043	-0.173151	1.13802	2.4516	-0.534822	0.592773	1
RSp0711	NC_003296	1	0	0	1	834	0.497768	1.39524	1.00508	1.94257	0.200846	0.840819	1
RSp0714	NC_003296	1	0	1	0	873	0.521045	1.30384	1.07695	2.1268	0.106681	0.915042	1
RSp0715	NC_003296	1	0	0	1	552	0.329458	2.22061	0.826295	1.71069	0.815062	0.415037	1
RSp0719	NC_003296	1	0	1	0	1374	0.820064	0.396747	1.11574	2.19509	-0.327544	0.743256	1
RSp0720	NC_003296	1	0	0	1	561	0.334829	2.18827	0.796714	1.74399	0.797913	0.424921	1
RSp0726	NC_003296	1	0	1	0	1242	0.74128	0.598753	1.01992	2.01998	-0.208498	0.83484	1
RSp0729	NC_003296	2	0	1	1	519	0.309762	7.46039	1.00048	1.93817	3.33299	0.000859192	1
RSp0731	NC_003296	1	0	1	0	1674	0.999117	0.0017673	0.974171	2.0621	-0.47156	0.637241	1
RSp0732	NC_003296	2	0	1	1	2493	1.48793	1.18304	1.21181	3.01632	-0.00953681	0.992391	1
RSp0733	NC_003296	2	0	2	0	948	0.565808	5.05059	1.08746	1.94478	2.03783	0.041567	1
RSp0735	NC_003296	2	0	2	0	1242	0.74128	3.9701	1.13236	2.29309	1.23752	0.215895	1
RSp0739	NC_003296	1	0	0	1	792	0.4727	1.49859	0.982019	1.8698	0.27627	0.782341	1
RSp0740	NC_003296	2	0	1	1	1347	0.803949	3.64547	1.06559	2.19843	1.17351	0.240592	1
RSp0741	NC_003296	2	1	1	1	582	0.347363	7.00213	0.852049	1.90223	3.2331	0.00122456	1
RSp0744	NC_003296	3	1	3	0	1491	0.889894	7.29159	1.02973	2.25542	2.77636	0.0054971	1
RSp0745	NC_003296	1	0	0	1	504	0.300809	2.40256	0.727369	1.54847	1.08184	0.279326	1
RSp0749	NC_003296	4	0	2	2	2718	1.62222	7.21998	1.04477	2.72165	2.26892	0.023273	1
RSp0750	NC_003296	5	1	2	2	2757	1.6455	11.1139	1.13788	3.21429	3.10366	0.00191142	1
RSp0751	NC_003296	1	0	0	1	1134	0.676821	0.780697	1.11817	2.29509	-0.147043	0.883098	1
RSp0753	NC_003296	1	0	1	0	1107	0.660706	0.828892	1.18424	2.34169	-0.151749	0.879385	1
RSp0755	NC_003296	5	0	6	1	3150	1.88006	9.78135	1.11487	3.05606	2.83583	0.00457069	1
RSp0758	NC_003296	2	1	1	1	1344	0.802158	3.65439	1.09148	2.20337	1.16317	0.244759	1
RSp0759	NC_003296	1	0	1	1	1014	0.6052	1.00439	1.18782	2.29507	-0.07992	0.936301	1
RSp0760	NC_003296	1	0	1	1	999	0.596247	1.0342	0.960208	1.91747	0.0385884	0.969219	1
RSp0761	NC_003296	1	0	1	0	834	0.497768	1.39524	1.00678	2.00164	0.194075	0.846117	1
RSp0763	NC_003296	3	0	2	1	3942	2.35276	1.45814	1.08657	3.3788	0.109971	0.912433	1
RSp0764	NC_003296	2	1	2	0	1488	0.888104	3.24726	1.17261	2.28392	0.908369	0.363684	1
RSp0768	NC_003296	3	0	3	0	3021	1.80307	3.05474	1.1879	3.01502	0.61918	0.535797	1
RSp0770	NC_003296	2	1	1	1	1017	0.60699	4.76956	1.05223	2.02954	1.83162	0.0670087	1
RSp0771	NC_003296	2	0	2	0	930	0.555065	5.12727	0.949691	1.99531	2.0937	0.0362867	1
RSp0773	NC_003296	1	0	1	0	282	0.16831	3.5639	0.559793	1.55663	1.92988	0.0536216	1
RSp0774	NC_003296	1	0	1	0	519	0.309762	2.3439	0.8912	1.84375	0.787906	0.430752	1
RSp0780	NC_003296	2	0	0	2	2010	1.19966	2.04445	1.21457	2.72469	0.304576	0.760689	1
RSp0782	NC_003296	1	0	1	0	1953	1.16564	-0.306534	1.15302	2.73347	-0.533958	0.593371	1
RSp0785	NC_003296	1	0	0	1	1212	0.723375	0.647655	1.17911	2.26437	-0.234702	0.81444	1
RSp0786	NC_003296	1	0	1	0	927	0.553274	1.1838	1.04159	2.00784	0.0708274	0.943535	1
RSp0788	NC_003296	1	1	1	0	1746	1.04209	-0.0824557	1.15592	2.42897	-0.509835	0.610167	1
RSp0789	NC_003296	2	0	1	1	2097	1.25158	1.87496	1.06682	2.33304	0.346385	0.729053	1
RSp0791	NC_003296	1	0	0	1	312	0.186215	3.3617	0.691992	1.7026	1.56802	0.116876	1
RSp0793	NC_003296	1	0	0	1	222	0.132499	4.04236	0.658566	1.78705	1.89351	0.0582903	1
RSp0802	NC_003296	2	0	2	0	1227	0.732328	4.0187	1.13637	2.27292	1.26812	0.204756	1
RSp0811	NC_003296	1	0	1	0	1959	1.16922	-0.312669	1.17505	2.49889	-0.595352	0.551608	1
RSp0815	NC_003296	1	0	1	0	624	0.372431	1.97541	0.855232	1.8744	0.597619	0.550094	1
RSp0817	NC_003296	1	0	1	0	1476	0.880942	0.253528	1.16465	2.34084	-0.38923	0.697106	1
RSp0818	NC_003296	2	0	1	1	3162	1.88722	0.232168	0.855641	2.60099	-0.239706	0.810558	1
RSp0819	NC_003296	2	0	2	0	1230	0.734118	4.00893	1.19689	2.32927	1.20726	0.227331	1
RSp0820	NC_003296	1	0	1	0	1341	0.800368	0.445368	1.0647	2.15402	-0.287525	0.77371	1
RSp0821	NC_003296	1	0	0	1	879	0.524626	1.29014	0.983742	1.92103	0.159497	0.873278	1
RSp0822	NC_003296	1	0	1	0	1053	0.628477	0.928913	1.10382	2.18481	-0.0800551	0.936193	1
RSp0836	NC_003296	1	0	1	0	1452	0.866617	0.286315	1.06386	2.15548	-0.360732	0.7183	1
RSp0840	NC_003296	2	0	0	2	1557	0.929286	3.06594	1.28506	2.6006	0.684795	0.493474	1
RSp0842	NC_003296	1	1	0	1	1947	1.16206	-0.30038	1.09377	2.36475	-0.589553	0.555491	1
RSp0844	NC_003296	1	0	0	1	867	0.517464	1.31763	1.15601	2.2687	0.071239	0.943208	1
RSp0847	NC_003296	2	0	2	0	3993	2.3832	-0.701184	1.02294	3.4483	-0.499992	0.617081	1
RSp0879	NC_003296	1	1	0	1	1497	0.893475	0.225273	0.970448	1.97266	-0.377752	0.705615	1
RSp0882	NC_003296	1	0	1	0	900	0.53716	1.24292	1.0234	1.97923	0.110912	0.911686	1
RSp0884	NC_003296	3	0	2	0	2880	1.71891	3.34153	1.08456	2.7529	0.819852	0.412301	1
RSp0885	NC_003296	1	0	1	0	1980	1.18175	-0.333994	1.05657	2.44797	-0.568049	0.570002	1
RSp0887	NC_003296	1	0	0	1	927	0.553274	1.1838	1.00605	2.14688	0.0827967	0.934013	1
RSp0890	NC_003296	2	1	2	0	1467	0.87557	3.30411	1.09626	2.24612	0.982959	0.325627	1
RSp0891	NC_003296	2	0	1	1	798	0.476281	5.73957	0.943543	1.76202	2.72189	0.00649101	1
RSp0892	NC_003296	2	0	1	1	792	0.4727	5.76976	1.06902	2.02404	2.32246	0.0202081	1
RSp0896	NC_003296	1	0	1	0	1377	0.821854	0.392385	1.15455	2.32969	-0.32715	0.743554	1
RSp0899	NC_003296	2	0	2	0	855	0.510302	5.4636	0.885509	1.70773	2.6808	0.00734455	1
RSp0902	NC_003296	1	1	1	0	1701	1.01523	-0.0302334	1.13075	2.49202	-0.465879	0.641302	1
RSp0904	NC_003296	1	0	0	1	1944	1.16026	-0.297296	1.20123	2.85603	-0.52469	0.599799	1
RSp0911	NC_003296	1	0	0	1	1194	0.712632	0.677581	1.18239	2.17444	-0.232156	0.816417	1
RSp0915	NC_003296	1	0	1	0	129	0.0769929	5.12808	0.370056	1.47467	3.2265	0.00125314	1
RSp0916	NC_003296	2	0	1	1	891	0.531788	5.29863	0.923974	1.78613	2.44924	0.0143157	1
RSp0928	NC_003296	2	0	1	1	3144	1.87648	0.255004	1.05507	2.92882	-0.273168	0.784724	1
RSp0930	NC_003296	9	0	7	2	6876	4.1039	14.1352	0.936341	4.16014	3.17269	0.00151033	1
RSp0933	NC_003296	2	0	0	2	747	0.445842	6.00375	1.07097	2.10998	2.33783	0.019396	1
RSp0935	NC_003296	1	0	0	1	753	0.449423	1.59958	0.925996	1.88078	0.35814	0.720238	1
RSp0936	NC_003296	2	0	2	0	783	0.467329	5.81548	1.01212	2.02643	2.37035	0.0177712	1
RSp0945	NC_003296	1	0	0	1	996	0.594457	1.04022	1.00942	2.08487	0.0147716	0.988214	1
RSp0946	NC_003296	1	0	0	1	471	0.281113	2.53799	0.737745	1.59355	1.12971	0.258599	1
RSp0955	NC_003296	1	0	1	0	1107	0.660706	0.828892	1.07745	2.17746	-0.114151	0.909118	1
RSp0959	NC_003296	1	0	1	0	1533	0.914962	0.177746	1.20227	2.6314	-0.389345	0.697021	1
RSp0962	NC_003296	1	0	1	0	549	0.327667	2.23151	0.826804	1.74916	0.803078	0.421929	1
RSp0967	NC_003296	1	0	0	1	420	0.250674	2.7672	0.71931	1.8334	1.11699	0.263998	1
RSp0969	NC_003296	1	0	1	0	885	0.528207	1.27653	1.02458	2.02762	0.12426	0.90111	1
RSp0971	NC_003296	2	0	0	2	1221	0.728746	4.03831	1.16956	2.23607	1.28294	0.199512	1
RSp0983	NC_003296	2	0	2	0	684	0.408241	6.35618	0.936174	1.83054	2.96088	0.00306763	1
RSp0987	NC_003296	1	0	1	0	645	0.384964	1.90921	0.971369	1.98491	0.472486	0.63658	1
RSp0993	NC_003296	1	1	0	1	1653	0.986583	0.0270156	1.1107	2.3808	-0.455177	0.648982	1
RSp0997	NC_003296	2	1	2	0	921	0.549693	5.16617	0.985017	2.05251	2.03709	0.0416411	1
RSp0998	NC_003296	1	0	1	0	594	0.354525	2.07395	0.894859	1.95648	0.60266	0.546735	1
RSp1004	NC_003296	1	0	1	0	1998	1.19249	-0.352094	1.30285	2.94477	-0.561994	0.57412	1
RSp1005	NC_003296	1	0	1	0	672	0.401079	1.82719	0.934175	1.84884	0.483015	0.629085	1
RSp1006	NC_003296	2	1	1	1	1188	0.709051	4.1479	1.15404	2.30825	1.29703	0.194622	1
RSp1009	NC_003296	2	0	1	1	1254	0.748442	3.93163	1.06726	2.04201	1.40272	0.1607	1
RSp1010	NC_003296	1	0	0	1	1839	1.0976	-0.186245	1.19247	2.56991	-0.536485	0.591623	1
RSp1011	NC_003296	4	0	1	3	2142	1.27844	9.12523	1.13728	2.69141	2.96794	0.00299804	1
RSp1012	NC_003296	1	0	1	0	513	0.306181	2.36716	0.853303	1.82841	0.827965	0.40769	1
RSp1021	NC_003296	1	0	1	0	708	0.422566	1.72282	0.983567	2.05424	0.359867	0.718946	1
RSp1022	NC_003296	2	0	2	0	1251	0.746652	3.94121	1.11213	2.30895	1.22527	0.220474	1
RSp1023	NC_003296	1	0	1	0	882	0.526416	1.28333	1.03233	2.04454	0.122765	0.902293	1
RSp1024	NC_003296	4	0	3	1	3723	2.22205	4.70291	1.13159	3.32182	1.07511	0.282325	1
RSp1025	NC_003296	1	0	0	1	624	0.372431	1.97541	0.836946	1.70063	0.669435	0.503218	1
RSp1026	NC_003296	1	0	0	1	1101	0.657125	0.839762	1.14221	2.25468	-0.134144	0.893289	1
RSp1027	NC_003296	2	0	0	2	1575	0.940029	3.01997	1.14793	2.45329	0.76307	0.445422	1
RSp1028	NC_003296	2	0	2	0	732	0.43689	6.08489	0.948948	1.86866	2.74846	0.00598765	1
RSp1030	NC_003296	1	0	1	0	753	0.449423	1.59958	0.910826	1.70903	0.403008	0.686943	1
RSp1031	NC_003296	2	0	0	2	4107	2.45124	-0.813784	1.17389	3.65862	-0.543285	0.586933	1
RSp1032	NC_003296	1	0	0	1	1068	0.637429	0.900624	1.02854	1.95149	-0.0655476	0.947738	1
RSp1039	NC_003296	1	0	0	1	1458	0.870198	0.278068	1.20261	2.3444	-0.394362	0.693314	1
RSp1040	NC_003296	3	0	1	2	3117	1.86036	2.86705	0.924723	2.65276	0.73219	0.464052	1
RSp1042	NC_003296	1	0	1	0	684	0.408241	1.79179	0.93888	1.87874	0.45398	0.649843	1
RSp1048	NC_003296	4	0	1	4	2340	1.39661	8.41794	1.30199	2.89714	2.4562	0.0140416	1
RSp1049	NC_003296	1	0	1	0	249	0.148614	3.8128	0.666895	1.82107	1.7275	0.0840777	1
RSp1056	NC_003296	1	0	0	1	1338	0.798577	0.449847	1.06168	2.09799	-0.291627	0.770572	1
RSp1061	NC_003296	2	0	1	0	1152	0.687564	4.27099	1.09258	2.12292	1.49719	0.134345	1
RSp1067	NC_003296	1	0	1	0	561	0.334829	2.18827	0.822839	1.52779	0.893729	0.371467	1
RSp1071	NC_003296	1	1	1	0	2547	1.52016	-0.837633	1.03687	2.70484	-0.693019	0.488297	1
RSp1076	NC_003296	1	0	1	0	1155	0.689355	0.743999	1.07092	2.10446	-0.155345	0.876549	1
RSp1079	NC_003296	2	0	0	2	1404	0.837969	3.47969	1.13237	2.20491	1.06459	0.287063	1
RSp1080	NC_003296	1	0	0	1	1626	0.970468	0.0599532	1.15521	2.31209	-0.473709	0.635708	1
RSp1088	NC_003296	1	0	0	0	318	0.189796	3.32361	0.670797	1.65772	1.60028	0.109538	1
RSp1089	NC_003296	1	0	0	1	627	0.374221	1.96582	0.946124	1.92559	0.529548	0.596426	1
RSp1093	NC_003296	1	0	1	0	1062	0.633848	0.911891	1.00918	1.87188	-0.0519736	0.95855	1
RSp1094	NC_003296	1	0	1	0	1380	0.823645	0.388032	1.01002	2.03591	-0.305511	0.759977	1
RSp1095	NC_003296	1	0	0	1	1674	0.999117	0.0017673	1.15812	2.27732	-0.50777	0.611615	1
RSp1096	NC_003296	1	0	0	1	1143	0.682193	0.764886	1.05483	2.06032	-0.140725	0.888087	1
RSp1100	NC_003296	1	0	1	0	1437	0.857665	0.307084	1.11713	2.24552	-0.36074	0.718294	1
RSp1102	NC_003296	1	0	1	0	972	0.580132	1.089	0.925392	1.79729	0.0910296	0.927469	1
RSp1108	NC_003296	1	0	1	0	1020	0.608781	0.992594	0.97475	2.08995	0.00853788	0.993188	1
RSp1112	NC_003296	2	0	0	2	1317	0.786043	3.73556	1.06626	2.07431	1.28684	0.19815	1
RSp1113	NC_003296	3	0	0	3	3210	1.91587	2.69065	1.21147	3.07119	0.48163	0.630069	1
RSp1114	NC_003296	2	0	2	0	1527	0.911381	3.14377	1.14825	2.19653	0.908487	0.363621	1
RSp1116	NC_003296	1	0	1	1	1098	0.655335	0.845219	1.02282	2.0266	-0.087636	0.930166	1
RSp1119	NC_003296	2	0	2	0	489	0.291857	7.69856	0.870382	2.00217	3.41039	0.000648705	1
RSp1124	NC_003296	1	1	1	0	1068	0.637429	0.900624	1.03515	2.11917	-0.0634793	0.949385	1
RSp1136	NC_003296	1	0	0	1	966	0.576551	1.10138	0.934913	1.87362	0.0888488	0.929202	1
RSp1137	NC_003296	7	1	7	2	4554	2.71803	13.2441	1.05196	3.65778	3.33319	0.00085856	1
RSp1139	NC_003296	4	0	4	0	2283	1.36259	8.61523	1.31083	2.97167	2.45802	0.0139707	1
RSp1140	NC_003296	1	0	1	0	897	0.535369	1.2496	1.0853	2.14475	0.0766029	0.938939	1
RSp1141	NC_003296	1	0	1	0	534	0.318715	2.28692	0.909688	1.81798	0.757562	0.448713	1
RSp1145	NC_003296	1	0	1	0	738	0.440471	1.63982	0.947439	1.90278	0.36388	0.715947	1
RSp1148	NC_003296	1	0	1	0	1239	0.73949	0.60359	1.04167	2.00903	-0.218055	0.827386	1
RSp1154	NC_003296	1	0	0	1	495	0.295438	2.43859	0.869606	1.89755	0.826852	0.408321	1
RSp1155	NC_003296	3	1	1	2	2748	1.64013	3.62303	1.15005	2.76064	0.895798	0.370361	1
RSp1160	NC_003296	1	0	1	0	528	0.315134	2.30952	0.828393	1.78608	0.82926	0.406957	1
RSp1161	NC_003296	1	0	1	0	660	0.393917	1.86323	0.950473	1.89578	0.481468	0.630184	1
RSp1162	NC_003296	2	0	1	1	1539	0.918543	3.11246	1.06563	2.20781	0.927083	0.353884	1
RSp1167	NC_003296	2	0	0	2	3453	2.0609	-0.119986	0.934877	2.7352	-0.385663	0.699747	1
RSp1168	NC_003296	3	0	3	0	1887	1.12624	5.87834	1.15088	2.34911	2.01245	0.0441721	1
RSp1173	NC_003296	1	0	0	1	1326	0.791415	0.467865	1.10147	2.35078	-0.26953	0.787522	1
RSp1175	NC_003296	1	0	1	0	252	0.150405	3.78885	0.693271	1.77987	1.73922	0.0819966	1
RSp1182	NC_003296	1	0	0	1	2220	1.32499	-0.562815	0.995897	2.5341	-0.615094	0.538492	1
RSp1184	NC_003296	1	0	0	1	930	0.555065	1.17734	1.08746	2.13439	0.0421128	0.966409	1
RSp1193	NC_003296	1	0	0	1	1656	0.988374	0.0233891	1.13225	2.36886	-0.468099	0.639714	1
RSp1198	NC_003296	3	1	4	2	3126	1.86573	2.84975	1.03791	2.88958	0.627026	0.530642	1
RSp1199	NC_003296	2	0	1	1	3102	1.85141	0.308799	1.18948	3.08585	-0.285392	0.775344	1
RSp1202	NC_003296	1	0	1	0	1173	0.700098	0.71307	1.16	2.3343	-0.191462	0.848164	1
RSp1209	NC_003296	1	0	0	1	1575	0.940029	0.123689	1.19389	2.45717	-0.435545	0.663167	1
RSp1215	NC_003296	1	0	1	0	1800	1.07432	-0.143374	1.15421	2.51908	-0.515103	0.606481	1
RSp1220	NC_003296	1	0	0	1	1230	0.734118	0.618171	1.05429	2.03789	-0.214005	0.830543	1
RSp1223	NC_003296	1	0	0	1	1326	0.791415	0.467865	1.18229	2.25404	-0.316954	0.751278	1
RSp1230	NC_003296	1	1	1	0	381	0.227398	2.96211	0.783649	1.8796	1.159	0.246456	1
RSp1233	NC_003296	1	0	1	0	666	0.397498	1.84513	0.899596	1.70727	0.553828	0.579696	1
RSp1236	NC_003296	1	0	0	1	1818	1.08506	-0.163275	1.31352	2.74777	-0.537454	0.590954	1
RSp1237	NC_003296	1	0	1	0	987	0.589085	1.05837	0.985722	2.08154	0.034901	0.972159	1
RSp1239	NC_003296	1	0	1	0	2832	1.69026	-1.04977	0.997265	2.71618	-0.753644	0.451063	1
RSp1240	NC_003296	1	0	1	0	1284	0.766348	0.532239	1.05751	2.15473	-0.243777	0.807404	1
RSp1242	NC_003296	2	1	1	2	1389	0.829016	3.52265	1.18847	2.24228	1.04099	0.297882	1
RSp1244	NC_003296	2	2	0	3	1017	0.60699	4.76956	1.10487	2.3037	1.59078	0.111659	1
RSp1269	NC_003296	1	0	0	1	504	0.300809	2.40256	0.835548	1.58982	0.985652	0.324304	1
RSp1270	NC_003296	1	0	1	0	1254	0.748442	0.579522	1.18722	2.47123	-0.24591	0.805752	1
RSp1274	NC_003296	1	0	0	1	1464	0.87378	0.269854	1.15228	2.14399	-0.411581	0.680647	1
RSp1278	NC_003296	1	0	1	0	1431	0.854084	0.315452	1.19551	2.41135	-0.364963	0.715139	1
RSp1281	NC_003296	2	0	0	2	5229	3.1209	-1.77989	1.0287	3.61639	-0.776629	0.437378	1
RSp1282	NC_003296	1	0	1	0	2553	1.52374	-0.842339	1.07382	2.76547	-0.692887	0.48838	1
RSp1288	NC_003296	2	0	1	0	3336	1.99107	0.0178973	1.04067	3.01915	-0.338764	0.734788	1
RSp1289	NC_003296	1	0	1	0	582	0.347363	2.11477	0.856292	1.73477	0.725442	0.468181	1
RSp1295	NC_003296	2	0	1	1	1449	0.864827	3.35349	1.15121	2.45311	0.897754	0.369317	1
RSp1296	NC_003296	1	0	1	0	1032	0.615943	0.969202	1.01539	1.99834	-0.0231146	0.981559	1
RSp1298	NC_003296	1	0	1	0	1176	0.701888	0.707962	1.15981	2.26009	-0.199926	0.841539	1
RSp1363	NC_003296	3	1	1	2	1632	0.974049	6.74943	1.1824	2.4885	2.23711	0.0252794	1
RSp1364	NC_003296	3	0	3	0	2646	1.57925	3.84998	1.21138	2.81467	0.937443	0.348531	1
RSp1365	NC_003296	1	0	1	0	903	0.53895	1.23626	0.981148	1.91417	0.133278	0.893973	1
RSp1374	NC_003296	6	1	6	0	7452	4.44768	3.59252	1.0129	4.44498	0.580343	0.561683	1
RSp1376	NC_003296	1	0	1	0	753	0.449423	1.59958	0.920791	1.95184	0.347768	0.728014	1
RSp1382	NC_003296	1	0	1	0	558	0.333039	2.19899	0.888858	1.72925	0.757632	0.448671	1
RSp1384	NC_003296	2	0	2	1	2637	1.57388	0.95842	1.1037	2.61456	-0.0555669	0.955687	1
RSp1386	NC_003296	1	0	0	1	183	0.109222	4.42874	0.464478	1.44729	2.73908	0.00616107	1
RSp1388	NC_003296	1	0	0	1	1386	0.827226	0.379355	1.07436	2.1461	-0.323846	0.746055	1
RSp1389	NC_003296	2	0	2	0	1089	0.649963	4.49595	1.16435	2.25571	1.47696	0.139686	1
RSp1400	NC_003296	1	0	0	1	1881	1.12266	-0.231408	1.18461	2.51168	-0.563772	0.572909	1
RSp1414	NC_003296	1	0	1	0	360	0.214864	3.0755	0.759668	1.68631	1.37331	0.169656	1
RSp1419	NC_003296	3	0	3	0	2814	1.67952	3.48063	1.0704	2.76929	0.870342	0.384114	1
RSp1420	NC_003296	1	0	1	0	474	0.282904	2.5253	0.777758	1.76058	0.992593	0.320908	1
RSp1423	NC_003296	2	0	2	0	1308	0.780672	3.76299	1.12144	2.2161	1.19198	0.233269	1
RSp1428	NC_003296	1	0	1	0	402	0.239931	2.85481	0.83826	1.85526	1.08694	0.277065	1
RSp1431	NC_003296	2	0	2	0	1137	0.678612	4.32341	0.968527	1.93971	1.72958	0.083705	1
RSp1438	NC_003296	1	0	0	1	1491	0.889894	0.233305	0.994065	2.13451	-0.356409	0.721534	1
RSp1444	NC_003296	4	0	1	3	4116	2.45661	3.9001	0.995398	3.29174	0.882421	0.377549	1
RSp1445	NC_003296	1	0	1	0	1671	0.997326	0.00535474	1.2271	2.49175	-0.490316	0.62391	1
RSp1447	NC_003296	1	0	1	0	1161	0.692936	0.733636	1.11083	2.197	-0.171685	0.863685	1
RSp1450	NC_003296	2	0	2	0	894	0.533578	5.28519	1.02001	1.99915	2.1335	0.0328839	1
RSp1455	NC_003296	1	0	1	0	741	0.442261	1.63171	0.96492	1.80602	0.369203	0.711976	1
RSp1456	NC_003296	1	0	0	1	1473	0.879151	0.257597	1.10723	2.13101	-0.398697	0.690117	1
RSp1457	NC_003296	1	1	1	0	1128	0.67324	0.791307	1.15535	2.13457	-0.170545	0.864581	1
RSp1458	NC_003296	3	0	2	1	3105	1.8532	2.89019	0.962488	2.90124	0.66444	0.506409	1
RSp1459	NC_003296	1	0	0	1	1725	1.02956	-0.0582549	1.06907	2.28003	-0.494435	0.620999	1
RSp1463	NC_003296	1	0	0	1	1359	0.811111	0.418701	1.07467	2.17023	-0.302259	0.762455	1
RSp1465	NC_003296	1	0	1	0	1263	0.753814	0.56522	1.09526	2.14582	-0.247011	0.8049	1
RSp1466	NC_003296	1	0	0	1	345	0.205911	3.16062	0.772795	1.78581	1.33711	0.181186	1
RSp1467	NC_003296	1	0	0	1	330	0.196958	3.24952	0.697608	1.70012	1.50103	0.133349	1
RSp1468	NC_003296	1	0	0	1	936	0.558646	1.16448	0.965859	1.93922	0.102423	0.918421	1
RSp1473	NC_003296	1	0	0	1	1005	0.599828	1.02222	1.17191	2.35036	-0.0636873	0.949219	1
RSp1480	NC_003296	1	0	1	0	741	0.442261	1.63171	0.850514	1.78767	0.43699	0.662118	1
RSp1483	NC_003296	1	0	0	1	660	0.393917	1.86323	0.9192	1.89323	0.498634	0.618037	1
RSp1484	NC_003296	1	0	0	1	741	0.442261	1.63171	0.944341	1.73951	0.39515	0.692732	1
RSp1486	NC_003296	3	1	2	1	1350	0.805739	7.88764	1.1267	2.04867	3.30016	0.0009663	1
RSp1489	NC_003296	1	0	0	1	1098	0.655335	0.845219	1.14582	2.19224	-0.137122	0.890934	1
RSp1491	NC_003296	3	1	2	1	1842	1.09939	6.02316	1.20288	2.39812	2.01003	0.0444285	1
RSp1492	NC_003296	2	0	1	1	2070	1.23547	1.92679	1.01686	2.50758	0.362872	0.7167	1
RSp1493	NC_003296	1	0	1	0	342	0.204121	3.17809	0.730828	1.88885	1.29564	0.195101	1
RSp1496	NC_003296	1	1	1	0	1218	0.726956	0.637779	1.0658	2.04832	-0.208961	0.834479	1
RSp1498	NC_003296	4	0	2	2	2361	1.40915	8.34647	1.21455	2.89055	2.46732	0.0136129	1
RSp1503	NC_003296	3	0	2	1	1533	0.914962	7.12491	1.06185	2.25797	2.68518	0.00724899	1
RSp1508	NC_003296	1	0	0	1	897	0.535369	1.2496	1.14765	2.1843	0.0466722	0.962775	1
RSp1514	NC_003296	1	0	1	0	885	0.528207	1.27653	0.993278	1.95766	0.144692	0.884954	1
RSp1519	NC_003296	1	0	0	1	1704	1.01702	-0.0337576	1.15605	2.39694	-0.496385	0.619623	1
RSp1520	NC_003296	1	0	1	0	699	0.417194	1.74841	0.965914	1.94102	0.403136	0.686848	1
RSp1521	NC_003296	2	0	1	1	1815	1.08327	2.45265	1.08126	2.34413	0.585032	0.558526	1
RSp1522	NC_003296	1	1	1	0	2652	1.58283	-0.918429	1.23165	2.99627	-0.717586	0.473013	1
RSp1526	NC_003296	1	0	0	1	1326	0.791415	0.467865	1.04892	2.00285	-0.290112	0.771731	1
RSp1530	NC_003296	3	1	2	1	2154	1.2856	5.08431	1.2752	2.70157	1.40996	0.158551	1
RSp1534	NC_003296	1	0	0	1	849	0.50672	1.35959	1.04174	2.03345	0.156312	0.875787	1
RSp1537	NC_003296	1	0	0	1	333	0.198749	3.23142	0.692501	1.67767	1.51337	0.130187	1
RSp1539	NC_003296	4	1	2	2	8214	4.90248	-1.62757	0.898873	4.67692	-0.540193	0.589064	1
RSp1542	NC_003296	1	0	1	0	456	0.272161	2.60272	0.858422	1.84564	0.945093	0.344612	1
RSp1545	NC_003296	3	1	0	3	8076	4.82011	-2.84511	1.0211	4.62893	-0.835227	0.40359	1
RSp1546	NC_003296	1	0	1	0	216	0.128918	4.09715	0.495879	1.41909	2.53773	0.0111575	1
RSp1569	NC_003296	1	0	1	0	1008	0.601619	1.01626	0.92026	1.85603	0.0517249	0.958748	1
RSp1571	NC_003296	1	0	1	1	975	0.581923	1.08283	0.982308	2.02964	0.0495296	0.960497	1
RSp1573	NC_003296	1	0	1	0	1485	0.886313	0.24137	1.12557	2.17323	-0.406861	0.68411	1
RSp1580	NC_003296	1	0	0	1	411	0.245303	2.81052	0.777782	1.77921	1.1425	0.253248	1
RSp1582	NC_003296	1	0	1	0	834	0.497768	1.39524	0.989129	1.94338	0.208974	0.834469	1
RSp1583	NC_003296	1	0	0	1	1272	0.759185	0.551018	0.999299	2.01483	-0.222491	0.823932	1
RSp1588	NC_003296	1	1	1	1	456	0.272161	2.60272	0.840713	1.89243	0.931085	0.351809	1
RSp1589	NC_003296	1	0	1	0	324	0.193377	3.28622	0.711561	1.95564	1.31653	0.187996	1
RSp1590	NC_003296	2	1	1	1	1197	0.714422	4.11771	1.07569	2.00349	1.51836	0.128923	1
RSp1591	NC_003296	1	0	1	1	1515	0.904219	0.201368	1.25244	2.40722	-0.436631	0.662379	1
RSp1596	NC_003296	1	0	1	0	177	0.105641	4.49541	0.564026	1.60061	2.45618	0.0140423	1
RSp1597	NC_003296	3	1	1	2	3195	1.90692	2.71875	1.27416	3.24037	0.44581	0.655734	1
RSp1603	NC_003296	1	0	1	0	1113	0.664287	0.818081	1.15607	2.26023	-0.149538	0.881129	1
RSp1605	NC_003296	5	1	2	3	7974	4.75923	0.493513	1.12094	4.556	-0.137715	0.890465	1
RSp1606	NC_003296	1	0	0	1	900	0.53716	1.24292	1.02009	2.04744	0.108831	0.913336	1
RSp1607	NC_003296	1	0	0	1	1191	0.710841	0.682613	1.04147	2.00392	-0.17908	0.857875	1
RSp1610	NC_003296	1	0	0	1	1287	0.768138	0.527571	1.04921	2.05442	-0.25391	0.799565	1
RSp1614	NC_003296	1	0	0	1	1347	0.803949	0.436439	1.2097	2.45877	-0.314491	0.753148	1
RSp1617	NC_003296	1	0	0	1	630	0.376012	1.95627	0.955387	1.96789	0.508607	0.611028	1
RSp1618	NC_003296	1	0	1	0	438	0.261418	2.68327	0.746367	1.67216	1.15832	0.246732	1
RSp1619	NC_003296	1	0	1	0	1251	0.746652	0.584313	1.08489	2.0502	-0.24416	0.807107	1
RSp1623	NC_003296	2	0	1	1	1266	0.755604	3.89354	1.07093	2.11271	1.33602	0.181544	1
RSp1630	NC_003296	1	0	0	1	300	0.179053	3.44014	0.600227	1.57693	1.80092	0.0717159	1
RSp1638	NC_003296	2	2	2	1	894	0.533578	5.28519	1.00363	1.90451	2.24811	0.0245692	1
RSp1639	NC_003296	1	0	1	0	816	0.487025	1.43888	1.09799	1.97334	0.172751	0.862848	1
RSp1642	NC_003296	3	0	2	2	1623	0.968678	6.78261	1.08614	2.30153	2.47509	0.0133203	1
RSp1651	NC_003296	1	0	0	1	627	0.374221	1.96582	0.918016	1.72606	0.607047	0.54382	1
RSp1655	NC_003296	1	0	1	0	189	0.112804	4.36422	0.492335	1.54956	2.49869	0.0124653	1
RSp1657	NC_003296	1	0	1	0	873	0.521045	1.30384	0.916746	1.79117	0.216111	0.828901	1
RSp1667	NC_003296	1	0	0	1	1476	0.880942	0.253528	1.0173	2.04303	-0.373843	0.708521	1
RSp1673	NC_003296	2	0	0	2	870	0.519254	5.39404	1.10621	2.1373	2.00619	0.0448361	1
RSp1676	NC_003296	4	0	4	0	2391	1.42705	8.24546	1.1541	2.74346	2.58482	0.00974299	1
RSp1677	NC_003296	1	0	0	1	1299	0.7753	0.50901	1.16128	2.30615	-0.28284	0.777299	1
rtcA	NC_003295	1	0	1	0	1044	0.623105	0.94608	1.09069	2.1807	-0.0663157	0.947127	1
rtcB	NC_003295	1	0	1	0	1221	0.728746	0.632859	1.11607	2.16319	-0.22338	0.823239	1
rtcR	NC_003295	1	0	1	0	1608	0.959725	0.0822169	1.09934	2.42926	-0.418698	0.675437	1
scrA	NC_003296	3	0	1	2	1398	0.834388	7.67802	1.23088	2.53391	2.54435	0.0109482	1
scrB	NC_003296	2	0	2	0	1422	0.848712	3.42873	1.13909	2.19381	1.04368	0.296633	1
scrR	NC_003296	1	0	0	1	1035	0.617733	0.963396	0.97975	1.90132	-0.00860111	0.993137	1
sdaA1	NC_003296	1	0	1	0	1386	0.827226	0.379355	1.11131	2.21622	-0.330272	0.741194	1
sdaA2	NC_003295	1	1	1	0	1377	0.821854	0.392385	1.19143	2.50757	-0.318655	0.749988	1
sdhA	NC_003295	1	0	0	1	1779	1.06179	-0.119904	1.19105	2.53421	-0.517305	0.604943	1
secD	NC_003295	1	0	1	0	1881	1.12266	-0.231408	1.12291	2.50484	-0.54068	0.588729	1
secF	NC_003295	1	0	0	1	969	0.578342	1.09518	1.01364	2.01134	0.0405406	0.967662	1
secG	NC_003295	1	0	0	1	348	0.207702	3.1433	0.675729	1.6856	1.46391	0.143218	1
secY	NC_003295	1	1	0	1	1347	0.803949	0.436439	1.16746	2.31029	-0.316421	0.751683	1
serC	NC_003295	1	0	0	1	1137	0.678612	0.775413	1.11851	2.13581	-0.16064	0.872377	1
solI	NC_003295	1	0	1	0	615	0.367059	2.00447	0.856938	1.73174	0.662643	0.507559	1
solR	NC_003295	1	0	1	0	711	0.424356	1.71436	0.955609	1.83479	0.413537	0.679213	1
soxA1	NC_003296	4	1	3	1	3087	1.84246	6.20155	0.953887	2.8354	1.85077	0.0642032	1
soxA2	NC_003295	1	0	0	1	3012	1.79769	-1.17301	1.13725	2.93956	-0.785919	0.431915	1
soxB1	NC_003296	3	0	2	1	1245	0.743071	8.37346	1.05931	2.16583	3.37706	0.000732638	1
sseA	NC_003295	1	0	0	1	891	0.531788	1.26302	1.01446	2.05818	0.120768	0.903875	1
surA	NC_003295	1	0	0	1	1497	0.893475	0.225273	1.13702	2.31992	-0.393006	0.694315	1
surE	NC_003295	1	0	1	0	756	0.451214	1.59163	0.905992	1.87385	0.365896	0.714443	1
tek	NC_003296	2	1	1	1	1710	1.0206	2.69101	1.04997	2.23671	0.733685	0.46314	1
tek2	NC_003296	1	0	1	0	1701	1.01523	-0.0302334	1.19305	2.2648	-0.54013	0.589108	1
tex	NC_003295	1	0	0	1	2340	1.39661	-0.668103	1.27554	2.92423	-0.664669	0.506262	1
thiD	NC_003295	1	0	0	1	906	0.540741	1.22963	1.10038	2.0198	0.0639917	0.948977	1
thiE1	NC_003295	2	1	2	0	1152	0.687564	4.27099	1.06164	2.07871	1.54392	0.122608	1
thrC	NC_003295	2	0	1	1	1446	0.863036	3.36178	1.13245	2.29894	0.969723	0.332185	1
thrS	NC_003295	1	0	0	1	1908	1.13878	-0.259912	1.12395	2.46584	-0.561213	0.574653	1
tldD	NC_003295	1	0	0	1	1461	0.871989	0.273957	1.25647	2.46064	-0.399291	0.689679	1
tmoA	CU633751	1	0	1	0	1506	0.898847	0.213285	1.24561	2.43094	-0.424659	0.671085	1
tmoE	CU633751	1	0	1	0	999	0.596247	1.0342	0.963584	1.84668	0.0382395	0.969497	1
traF	NC_003295	1	0	0	1	600	0.358106	2.05385	0.946109	1.97849	0.559892	0.575553	1
traG	NC_003295	2	1	0	2	2028	1.2104	2.00879	1.16167	2.55412	0.331668	0.74014	1
trbB2	CU633751	2	0	2	0	1050	0.626686	4.64183	1.04009	2.03875	1.76664	0.0772883	1
trbD	NC_003295	1	0	1	0	273	0.162938	3.62877	0.607663	1.65005	1.83092	0.0671125	1
trbD2	CU633751	1	0	1	0	330	0.196958	3.24952	0.799504	1.93616	1.2654	0.205728	1
trbE	NC_003295	2	0	2	0	2451	1.46286	1.251	1.15968	2.87898	0.0317198	0.974696	1
trbE2	CU633751	4	1	4	1	2457	1.46645	8.02762	1.06247	2.59285	2.68629	0.00722504	1
trbF2	CU633751	1	1	0	1	708	0.422566	1.72282	0.953381	1.86624	0.412295	0.680123	1
trbJ	NC_003295	1	0	1	1	738	0.440471	1.63982	0.983473	1.98902	0.329986	0.74141	1
trbJ2	CU633751	1	0	1	1	759	0.453005	1.58371	0.956844	1.95129	0.321255	0.748017	1
trbL	NC_003295	3	0	2	1	1374	0.820064	7.78191	1.05674	2.10033	3.20196	0.00136497	1
trbL2	CU633751	2	1	2	0	1056	0.630267	4.61903	1.10881	2.11294	1.6613	0.0966538	1
trmE	NC_003295	1	0	1	0	1446	0.863036	0.294597	1.11212	2.25402	-0.362697	0.716831	1
trmU	NC_003295	1	0	1	1	1113	0.664287	0.818081	1.03439	1.98866	-0.108772	0.913384	1
trpC2	NC_003296	1	0	1	0	807	0.481653	1.46106	1.02612	1.98956	0.21861	0.826954	1
trpF	NC_003295	1	0	0	1	693	0.413613	1.76565	0.961669	1.91515	0.419802	0.67463	1
ttuD1	NC_003296	3	1	2	1	1341	0.800368	7.92778	1.14857	2.28977	2.96065	0.00306989	1
ttuD2	NC_003295	2	0	1	1	1299	0.7753	3.79061	1.10357	2.13488	1.25863	0.208163	1
typA	NC_003295	1	0	1	0	1821	1.08685	-0.166572	1.12708	2.38167	-0.54317	0.587013	1
tzs	NC_003296	1	0	1	0	717	0.427937	1.69756	0.931045	1.88881	0.405818	0.684876	1
ubiB	NC_003295	1	0	0	1	1578	0.94182	0.119883	1.16742	2.38098	-0.439962	0.659964	1
ubiH	NC_003295	1	0	1	0	1236	0.737699	0.608439	1.13746	2.33288	-0.226767	0.820605	1
ugpE	NC_003295	1	1	1	0	849	0.50672	1.35959	0.997652	1.90118	0.190376	0.849015	1
ugpQ	NC_003295	1	0	1	0	759	0.453005	1.58371	0.916461	1.75992	0.379134	0.704588	1
upgC	NC_003295	1	0	1	0	1098	0.655335	0.845219	1.08257	2.02861	-0.117001	0.906859	1
uppP	NC_003295	1	1	0	1	882	0.526416	1.28333	1.10407	2.11023	0.084947	0.932303	1
ureC	NC_003295	2	1	0	2	1719	1.02597	2.67002	1.1138	2.32199	0.670205	0.502727	1
ureD	NC_003295	2	0	1	1	888	0.529997	5.31212	1.07137	1.94608	2.17912	0.0293225	1
ureF	NC_003295	1	0	1	0	690	0.411822	1.77433	0.94094	1.86213	0.447545	0.654481	1
ureJ	NC_003295	2	0	0	2	618	0.36885	6.76205	0.905409	1.81858	3.22044	0.00127993	1
uvrA2	NC_003296	2	0	2	0	5838	3.48437	-2.22057	1.28074	4.03225	-0.868325	0.385217	1
vsr	NC_003295	1	0	0	1	465	0.277532	2.56363	0.90835	1.86705	0.886577	0.375307	1
vsrA	NC_003295	1	1	0	0	1425	0.850503	0.323856	1.17204	2.37137	-0.357678	0.720584	1
xdhC	NC_003295	1	0	1	0	1029	0.614152	0.975024	0.996719	2.10662	-0.0102983	0.991783	1
xerC2	NC_003296	1	0	1	1	1044	0.623105	0.94608	1.05459	1.9398	-0.0559363	0.955393	1
xpsR	NC_003296	2	0	1	1	921	0.549693	5.16617	1.18085	2.16426	1.84143	0.065559	1
xpsR3	CU633751	2	0	2	0	768	0.458376	5.89285	0.982508	1.93043	2.54366	0.0109699	1
xylF	NC_003296	1	0	0	1	1020	0.608781	0.992594	1.088	2.10553	-0.0453126	0.963858	1
xylG	NC_003296	1	0	0	1	1545	0.922124	0.162151	1.10171	2.10393	-0.446574	0.655183	1
aG score, independent mutations relative to expected number given gene length (calculated as proposed by Tenaillon et al. [23])
