# Supplementary material for: A Selective Bottleneck During Host Entry Drives the Evolution of New Legume Symbionts
Source: Mol Biol Evol. 2023 May 15;40(5):msad116. doi: 10.1093/molbev/msad116 (PMC10220510; doi:10.1093/molbev/msad116)
Supplement: msad116_Supplementary_Data [file msad116_supplementary_data.zip › Table_S6.xlsx]

## Sheet: Table S6
Supplementary Table S6. Global analysis of mutational cohorts
Lineage	Cohort	Cycle of appearance (app)a	Cycle of fixation (fix)b	Cycle of extinction (ext)c	Time to fixation (ttf)d	Initial speed of frequency increase (sup)e	Maximum frequency (maxF)f	Cycle of maximum frequency (Cfmax)g	Cohort fixationh	Cohort statusi	Number of mutations in the cohort
B	1	1	3	0	2	0.123757	1	3	+	Fixed	1
B	2	1	7	0	6	0.0483266	1	7	+	Fixed	1
B	3	1	9	0	8	0.0330428	1	9	+	Fixed	4
B	4	1	Not-fixed	9	0	0.0419047	0.3398	5	-	Extinct	5
B	5	5	11	0	6	0.0821554	1	11	+	Fixed	16
B	6	7	11	0	4	0.0489137	1	11	+	Fixed	6
B	7	7	Not-fixed	0	0	0.0524333	0.9285	35	-	Unknown	2
B	8	7	Not-fixed	0	0	0.024092	0.772667	27	-	Unknown	3
B	9	9	Not-fixed	25	0	0.0330668	0.322667	15	-	Extinct	3
B	10	11	Not-fixed	0	0	0.0171759	0.921778	35	-	Unknown	18
B	11	13	Not-fixed	0	0	0.0329434	0.511188	27	-	Unknown	16
B	12	25	Not-fixed	0	0	0.0326305	0.389	33	-	Unknown	1
B	13	25	Not-fixed	0	0	0.0171962	0.6632	35	-	Unknown	5
B	14	25	Not-fixed	0	0	0.0277479	0.384	33	-	Unknown	14
B	15	27	Not-fixed	0	0	0.0210107	0.3166	33	-	Unknown	5
B	16	29	Not-fixed	0	0	0.0160467	0.613536	35	-	Unknown	28
B	17	33	Not-fixed	0	0	0.0484672	0.3726	35	-	Unknown	5
F	1	3	Not-fixed	13	0	0.0798082	0.74	3	-	Extinct	4
F	2	3	Not-fixed	13	0	0.0481371	0.36875	3	-	Extinct	12
F	3	3	15	0	12	0.0217519	1	15	+	Fixed	14
F	4	5	13	0	8	0.052488	1	13	+	Fixed	12
F	5	9	15	0	6	0.0218764	1	15	+	Fixed	5
F	6	13	Not-fixed	19	0	0.0388099	0.378333	15	-	Extinct	12
F	7	9	21	0	12	0.0496404	1	21	+	Fixed	34
F	8	13	21	0	8	0.0391763	1	21	+	Fixed	9
F	9	15	Not-fixed	21	0	0.0570105	0.476538	17	-	Extinct	26
F	10	17	29	0	12	0.0578172	1	29	+	Fixed	23
F	11	19	Not-fixed	31	0	0.0343594	0.4082	23	-	Extinct	5
F	12	17	Not-fixed	27	0	0.0358665	0.271571	21	-	Extinct	7
F	13	19	31	0	12	0.0311045	1	31	+	Fixed	15
F	14	21	Not-fixed	0	0	0.0230769	0.454	27	-	Unknown	1
F	15	19	31	0	12	0.0447251	1	31	+	Fixed	2
F	16	23	Not-fixed	0	0	0.0317909	0.407143	35	-	Unknown	14
F	17	27	Not-fixed	0	0	0.0223686	0.317429	35	-	Unknown	7
G	1	1	3	0	2	0.0949483	1	3	+	Fixed	1
G	2	3	15	0	12	0.0490695	1	15	+	Fixed	3
G	3	3	Not-fixed	15	0	0.0239512	0.408235	5	-	Extinct	34
G	4	5	15	0	10	0.0611311	1	15	+	Fixed	5
G	5	5	Not-fixed	9	0	0.0369165	0.389	7	-	Extinct	1
G	6	7	15	0	8	0.0848631	1	15	+	Fixed	21
G	7	9	27	0	18	0.0260498	1	27	+	Fixed	5
G	8	11	27	0	16	0.0211336	1	27	+	Fixed	4
G	9	11	Not-fixed	27	0	0.0294963	0.694	17	-	Extinct	1
G	10	13	Not-fixed	27	0	0.0397508	0.35175	17	-	Extinct	4
G	11	13	33	0	20	0.017074	1	33	+	Fixed	1
G	12	17	Not-fixed	27	0	0.029562	0.357	19	-	Extinct	2
G	13	19	33	0	14	0.0498269	1	33	+	Fixed	8
G	14	19	Not-fixed	0	0	0.0394434	0.389429	25	-	Unknown	7
G	15	21	Not-fixed	0	0	0.0302761	0.977875	35	-	Unknown	16
G	16	23	Not-fixed	0	0	0.0235445	0.719667	35	-	Unknown	9
G	17	25	Not-fixed	0	0	0.0344676	0.52775	33	-	Unknown	4
G	18	27	Not-fixed	0	0	0.0173353	0.517	35	-	Unknown	7
G	19	27	Not-fixed	0	0	0.0369165	0.3648	33	-	Unknown	5
G	20	29	Not-fixed	31	0	0.0459784	0.344	29	-	Extinct	1
G	21	29	Not-fixed	0	0	0.028882	0.424125	35	-	Unknown	16
K	1	3	9	0	6	0.0539985	1	9	+	Fixed	46
K	2	3	Not-fixed	9	0	0.0431196	0.3125	3	-	Extinct	2
K	3	3	9	0	6	0.0311629	1	9	+	Fixed	1
K	4	5	17	0	12	0.0559064	1	17	+	Fixed	19
K	5	5	17	0	12	0.0478717	1	17	+	Fixed	6
K	6	7	Not-fixed	17	0	0.0328692	0.569	9	-	Extinct	1
K	7	7	Not-fixed	25	0	0.0260739	0.393273	11	-	Extinct	11
K	8	7	Not-fixed	17	0	0.0558302	0.461842	9	-	Extinct	19
K	9	9	17	0	8	0.0539079	1	17	+	Fixed	17
K	10	11	23	0	12	0.0409811	1	23	+	Fixed	2
K	11	11	Not-fixed	29	0	0.0192759	0.42075	19	-	Extinct	4
K	12	13	29	0	16	0.0403619	1	29	+	Fixed	9
K	13	13	Not-fixed	33	0	0.0251228	0.463	21	-	Extinct	1
K	14	13	33	0	20	0.0357693	1	33	+	Fixed	10
K	15	13	Not-fixed	31	0	0.028038	0.356333	21	-	Extinct	6
K	16	15	Not-fixed	29	0	0.0298886	0.301	17	-	Extinct	1
K	17	19	33	0	14	0.0190649	1	33	+	Fixed	23
K	18	21	Not-fixed	31	0	0.0392997	0.367	23	-	Extinct	1
K	19	21	Not-fixed	35	0	0.0343985	0.486643	25	-	Extinct	14
K	20	21	35	0	14	0.0189181	1	35	+	Fixed	14
K	21	25	Not-fixed	0	0	0.0170058	0.805333	33	-	Unknown	3
K	22	27	Not-fixed	31	0	0.0663336	0.592	27	-	Extinct	1
K	23	27	Not-fixed	0	0	0.0376249	0.50545	35	-	Unknown	20
K	24	29	Not-fixed	0	0	0.0374464	0.379	33	-	Unknown	2
M	1	3	3	0	0	0.150791	1	3	+	Fixed	5
M	2	3	Not-fixed	5	0	0.0596089	0.509	3	-	Extinct	1
M	3	5	7	0	2	0.0779769	1	7	+	Fixed	1
M	4	7	7	0	0	0.150791	1	7	+	Fixed	3
M	5	7	13	0	6	0.0819698	1	13	+	Fixed	4
M	6	7	13	0	6	0.0572078	1	13	+	Fixed	1
M	7	9	Not-fixed	21	0	0.0570475	0.98075	15	-	Extinct	4
M	8	9	Not-fixed	11	0	0.0428864	0.31	9	-	Extinct	1
M	9	9	21	0	12	0.0163663	1	21	+	Fixed	12
M	10	11	Not-fixed	21	0	0.0562449	0.9835	15	-	Extinct	4
M	11	13	Not-fixed	15	0	0.0506961	0.399	13	-	Extinct	1
M	12	13	21	0	8	0.0795269	1	21	+	Fixed	7
M	13	13	Not-fixed	21	0	0.0529795	0.426667	15	-	Extinct	3
M	14	17	Not-fixed	0	0	0.0288317	0.9655	31	-	Unknown	2
M	15	17	Not-fixed	0	0	0.0201528	0.431857	27	-	Unknown	7
M	16	19	Not-fixed	29	0	0.0422593	0.303333	19	-	Extinct	3
M	17	23	Not-fixed	0	0	0.0163938	0.959571	33	-	Unknown	7
M	18	23	Not-fixed	29	0	0.0440884	0.323	27	-	Extinct	2
M	19	25	Not-fixed	0	0	0.0178318	0.738647	31	-	Unknown	17
M	20	27	Not-fixed	0	0	0.0298398	0.382875	31	-	Unknown	8
M	21	29	Not-fixed	33	0	0.042511	0.306	29	-	Extinct	1
M	22	31	Not-fixed	0	0	0.0184658	0.3455	35	-	Unknown	2
aapp, cycle of appearance of the cohort. bfix, cycle when the cohort reaches a frequency of 100% . c ext, cycle when the cohort is extinct (reaches a frequency of 0%). dttf, number of cycles between the appearance and the fixation of the cohort. esup, initial speed of frequency increase (adapted from Lang et al., 2013). fmaxF, maximum frequency reached by the cohort. gCfmax, cycle when the maximu…
