# Supplementary material for: A Selective Bottleneck During Host Entry Drives the Evolution of New Legume Symbionts
Source: Mol Biol Evol. 2023 May 15;40(5):msad116. doi: 10.1093/molbev/msad116 (PMC10220510; doi:10.1093/molbev/msad116)
Supplement: msad116_Supplementary_Data [file msad116_supplementary_data.zip › Table_S7.xlsx]

## Sheet: Table S7
Supplementary Table S7. Neutral and deleterious reconstructed mutations
Lineage	Gene IDa	Gene name	Mutation	Type of mutationb	Description	Cohort	Mean CI for in planta fitnessc	Symbiotic effect	G scored
B	pRALTA_0449		D184N	Nonsyn	Cytochrome P450-terp	CoB3	0.7	neutral	8.02464
	up66-RSp0211		G/A	Intergenic	Hypothetical protein	CoB6	0.4	deleterious	nd
	RSp1071		Q295*	Nonsense	Putative hemagglutinin-related protein	CoB6	0.3	deleterious	-0.846024
	pRALTA_0288		V193D	Nonsyn	Putative multi-sensor signal transduction histidine kinase	CoB6	0.9	neutral	20.4119
	pRALTA_0291		A69A	Syn	Putative aldose 1-epimerase/galactose mutarotase	CoB6	0.7	deleterious	7.8892
	RSc0711	nusB	L69L	Syn	Transcription antitermination protein NusB	CoB7	0.4	neutral	1.38685
	pRALTA_0615		L93L	Syn	Integrase fragment	CoB10	1.5	neutral	3.43175
G	RSc1962		S9F	Nonsyn	Putative transmembrane protein	CoG2	1.2	neutral	5.07372
	RSp1439	cysE1	P248L	Nonsyn	Serine acetyltransferase protein	CoG7	1.5	neutral	1.43049
	RSc2277		F16F	Syn	Putative transporter protein	CoG8	0.9	neutral	36.9469
	RSc2326		G116S	Nonsyn	Putative lipoprotein	CoG11	0.8	neutral	1.59119
	RSc0672		F948F	Syn	Putative sensor histidine kinase and response regulator protein	CoG13	1.1	neutral	0.284288
	RSc0537	fadE	A378A	Syn	Acyl-CoA dehydrogenase	CoG15	1.2	neutral	4.14619
	RSc1311	dnaB	S21S	Syn	Replicative DNA helicase	CoG15	0.5	deleterious	3.41195
	RSc2383		V926A	Nonsyn	Putative signal peptide protein	CoG15	0.8	neutral	1.49724
	RSp0208		I88I	Syn	Hypothetical protein	CoG15	0.9	neutral	15.1212
a upx, intergenic mutations located x nucleotides upstream the gene indicated. bSyn, synonymous mutations. Nonsyn, non synonymous mutations. cMean values of competitive indexes obtained from 3 to 4 independent experiments. Figures in bold are statistically different from 1 (P<0.05, t-test with Benjamini-Hochberg correction). dG scores were calculated as proposed by Tenaillon et al. [23]. nd, G sc…
