# Supplementary material for: A Selective Bottleneck During Host Entry Drives the Evolution of New Legume Symbionts
Source: Mol Biol Evol. 2023 May 15;40(5):msad116. doi: 10.1093/molbev/msad116 (PMC10220510; doi:10.1093/molbev/msad116)
Supplement: msad116_Supplementary_Data [file msad116_supplementary_data.zip › Table_S8.xlsx]

## Sheet: Table S8
Supplementary Table S8. Frequencies of usage of codons modified by adaptive synonymous mutations
Synonymous adaptive mutation	Wild-type codon	Mutated codon	Frequency of usage of wild-type codon	Frequency of usage of mutated codon
RSp0595-P132P	CCG	CCA	34.7	2.2
rhlE1-L368L	CTG	TTG	73.3	6.3
RSc0243-L213L	CTC	CTT	19.7	3
RSp1116-I32I	ATC	ATT	38.4	4.4
pRALTA_0552-I100I	ATC	ATA	38.4	0.6
RSc1982-I100I	ATC	ATT	38.4	4.4
RSc0672-F948F	TTC	TTT	29.2	4.3
RSp0574-L15L	CTC	CTT	19.7	3
RSp0587-P84P	CCT	CCA	2.1	2.2
RSp0759-F91F	TTC	TTT	29.2	4.3
