# Supplementary material for: A Selective Bottleneck During Host Entry Drives the Evolution of New Legume Symbionts
Source: Mol Biol Evol. 2023 May 15;40(5):msad116. doi: 10.1093/molbev/msad116 (PMC10220510; doi:10.1093/molbev/msad116)
Supplement: msad116_Supplementary_Data [file msad116_supplementary_data.zip › Table_S9.xlsx]

## Sheet: Table S9
Supplementary Table S9. Strains, plasmids, oligonucleotides and softwares used in this study.
Resource type	Designation	Identifier	Additional information/Common name/5'-3' sequence	Reference/source
Bacterial strain - Cupriavidus taiwanensis	Wild-type strain isolated from Mimosa pudica in Taiwan	LMG19424		Chen et al., 2001
Bacterial strain - Cupriavidus taiwanensis	LMG19424 derivative resistant to StrR	CBM832		M. Hynes
Bacterial strain- Ralstonia solanacearum	Non-nodulating chimeric ancestor, TriR	CBM124	GMI1000 pRalta::TriR	Marchetti et al., 2010
Bacterial strain- Ralstonia solanacearum	Nodulating ancestor mutated in hrpG, TriR, GenR	CBM212	CBM212	Marchetti et al., 2010
Bacterial strain- Ralstonia solanacearum	Nodulating ancestor mutated in hrpG, TriR, GenR	CBM349	CBM349	Marchetti et al., 2010
Bacterial strain- Ralstonia solanacearum	Nodulating ancestor mutated in hrcV, TriR, GenR	CBM356	CBM356	Marchetti et al., 2010
Bacterial strain- Ralstonia solanacearum	Evolved clone from line B, cycle 16, TriR, GenR	CBM1492	Clone B16	Marchetti et al., 2014
Bacterial strain- Ralstonia solanacearum	Evolved clone from line F, cycle 16, TriR, GenR	CBM2182	Clone F16	Marchetti et al., 2017
Bacterial strain- Ralstonia solanacearum	Evolved clone from line G, cycle 16, TriR, GenR	CBM1494	Clone G16	Marchetti et al., 2014
Bacterial strain- Ralstonia solanacearum	Evolved clone from line K, cycle 16, TriR, GenR	CBM2184	Clone K16	Marchetti et al., 2017
Bacterial strain- Ralstonia solanacearum	Evolved clone from line M, cycle 16, TriR, GenR	CBM1497	Clone M16	Guan et al., 2013
Bacterial strain- Ralstonia solanacearum	Evolved clone from line S, cycle 16, TriR, GenR	CBM1752	Clone S16	Guan et al., 2013
Bacterial strain- Ralstonia solanacearum	Evolved clone from line B, cycle 35, TriR, GenR	RCM2458	Clone B35	This study
Bacterial strain- Ralstonia solanacearum	Evolved clone from line F, cycle 35, TriR, GenR	RCM2475	Clone F35	This study
Bacterial strain- Ralstonia solanacearum	Evolved clone from line G, cycle 35, TriR, GenR	RCM2460	Clone G35	This study
Bacterial strain- Ralstonia solanacearum	Evolved clone from line K, cycle 35, TriR, GenR	RCM2476	Clone K35	This study
Bacterial strain- Ralstonia solanacearum	Evolved clone from line M, cycle 35, TriR, GenR	RCM2462	Clone M35	This study
Bacterial strain- Ralstonia solanacearum	Evolved clone from line S, cycle 35, TriR, GenR	RCM2477	Clone S35	This study
Bacterial strain- Ralstonia solanacearum	Evolved clone from line B, cycle 1, TriR, GenR	CBM418	Clone B1	Marchetti et al., 2010
Bacterial strain- Ralstonia solanacearum	Evolved clone from line B, cycle 3, TriR, GenR	CBM510	Clone B3	Marchetti et al., 2010
Bacterial strain- Ralstonia solanacearum	Evolved clone from line B, cycle 20, TriR, GenR	RCM2046	Clone B20	This study
Bacterial strain- Ralstonia solanacearum	Evolved clone from line G, cycle 1, TriR, GenR	CBM420	Clone G1	Marchetti et al., 2010
Bacterial strain- Ralstonia solanacearum	Evolved clone from line G, cycle 2, TriR, GenR	CBM465	Clone G2	Marchetti et al., 2010
Bacterial strain- Ralstonia solanacearum	Evolved clone from line G, cycle 4, TriR, GenR	CBM557	Clone G4	Marchetti et al., 2010
Bacterial strain- Ralstonia solanacearum	Evolved clone from line G, cycle 7, TriR, GenR	CBM688	Clone G7	Marchetti et al., 2010
Bacterial strain- Ralstonia solanacearum	Evolved clone from line G, cycle 11, TriR, GenR	CBM1281	Clone G11	Marchetti et al., 2010
Bacterial strain- Ralstonia solanacearum	Evolved clone from line G, cycle 25, TriR, GenR	RCM2162	Clone G25	This study
Bacterial strain- Ralstonia solanacearum	Nodulating ancestor CBM212 carrying a PpsbA-GFP fusion downstream glmS, TriR, KanR	RCM1833	CBM212 IGglmS:PpsbA-GFP	Marchetti et al., 2017
Bacterial strain- Ralstonia solanacearum	Nodulating ancestor CBM212 carrying a PpsbA-mCherry fusion downstream glmS, TriR, KanR	RCM1844	CBM212 IGglmS:PpsbA-mCherry	This study
Bacterial strain- Ralstonia solanacearum	Evolved clone B1 carrying a PpsbA-GFP fusion downstream glmS, TriR, KanR	RCM1961	Clone B1 IGglmS:PpsbA-GFP	This study
Bacterial strain- Ralstonia solanacearum	Evolved clone B1 carrying a PpsbA-mCherry fusion downstream glmS, TriR, KanR	RCM1962	Clone B1 IGglmS:PpsbA-mCherry	This study
Bacterial strain- Ralstonia solanacearum	Evolved clone B3 carrying a PpsbA-GFP fusion downstream glmS, TriR, KanR	RCM3343	Clone B3 IGglmS:PpsbA-GFP	This study
Bacterial strain- Ralstonia solanacearum	Evolved clone B3 carrying a PpsbA-mCherry fusion downstream glmS, TriR, KanR	RCM3040	Clone B3 IGglmS:PpsbA-mCherry	This study
Bacterial strain- Ralstonia solanacearum	Evolved clone B20 carrying a PpsbA-GFP fusion downstream glmS, TriR, KanR	RCM3037	Clone B20 IGglmS:PpsbA-GFP	This study
Bacterial strain- Ralstonia solanacearum	Evolved clone B20 carrying a PpsbA-mCherry fusion downstream glmS, TriR, KanR	RCM3349	Clone B20 IGglmS:PpsbA-mCherry	This study
Bacterial strain- Ralstonia solanacearum	Evolved clone G1 carrying a PpsbA-GFP fusion downstream glmS, TriR, KanR	RCM1818	Clone G1 IGglmS:PpsbA-GFP	This study
Bacterial strain- Ralstonia solanacearum	Evolved clone G1 carrying a PpsbA-mCherry fusion downstream glmS, TriR, KanR	RCM1819	Clone G1 IGglmS:PpsbA-mCherry	This study
Bacterial strain- Ralstonia solanacearum	Evolved clone G2 carrying a PpsbA-GFP fusion downstream glmS, TriR, KanR	RCM1824	Clone G2 IGglmS:PpsbA-GFP	This study
Bacterial strain- Ralstonia solanacearum	Evolved clone G2 carrying a PpsbA-mCherry fusion downstream glmS, TriR, KanR	RCM1827	Clone G2 IGglmS:PpsbA-mCherry	This study
Bacterial strain- Ralstonia solanacearum	Evolved clone G4 carrying a PpsbA-GFP fusion downstream glmS, TriR, KanR	RCM1958	Clone G4 IGglmS:PpsbA-GFP	This study
Bacterial strain- Ralstonia solanacearum	Evolved clone G4 carrying a PpsbA-mCherry fusion downstream glmS, TriR, KanR	RCM3350	Clone G4 IGglmS:PpsbA-mCherry	This study
Bacterial strain- Ralstonia solanacearum	Evolved clone G7 carrying a PpsbA-GFP fusion downstream glmS, TriR, KanR	RCM2996	Clone G7 IGglmS:PpsbA-GFP	This study
Bacterial strain- Ralstonia solanacearum	Evolved clone G7 carrying a PpsbA-mCherry fusion downstream glmS, TriR, KanR	RCM3613	Clone G7 IGglmS:PpsbA-mCherry	This study
Bacterial strain- Ralstonia solanacearum	Evolved clone G11 carrying a PpsbA-GFP fusion downstream glmS, TriR, KanR	RCM1979	Clone G11 IGglmS:PpsbA-GFP	This study
Bacterial strain- Ralstonia solanacearum	Evolved clone G11 carrying a PpsbA-mCherry fusion downstream glmS, TriR, KanR	RCM2997	Clone G11 IGglmS:PpsbA-mCherry	This study
Bacterial strain- Ralstonia solanacearum	Evolved clone G25 carrying a PpsbA-GFP fusion downstream glmS, TriR, KanR	RCM3000	Clone G25 IGglmS:PpsbA-GFP	This study
Bacterial strain- Ralstonia solanacearum	Evolved clone G25 carrying a PpsbA-mCherry fusion downstream glmS, TriR, KanR	RCM2999	Clone G25 IGglmS:PpsbA-mCherry	This study
Bacterial strain- Ralstonia solanacearum	CBM212 Rsp0595-P132P carrying a PpsbA-mCherry fusion and a KanR cassette downstream glmS, TriR, KanR	RCM3130	CBM212 Rsp0595-P132P IGglmS:PpsbA-mCherry	This study
Bacterial strain- Ralstonia solanacearum	CBM212 RSc1598-P455L carrying a PpsbA-GFP fusion and a KanR cassette downstream glmS, TriR, KanR	RCM2166	CBM212 RSc1598-P455L IGglmS:PpsbA-GFP	This study
Bacterial strain- Ralstonia solanacearum	Evolved clone B1 pRALTA_0449-D184N carrying a PpsbA-GFP fusion and a KanR cassette downstream glmS, TriR, KanR	RCM3079	B1 pRALTA_0449-D184N IGglmS:PpsbA-GFP	This study
Bacterial strain- Ralstonia solanacearum	Evolved clone B1 Rsp0788-E225K carrying a PpsbA-mCherry fusion and a KanR cassette downstream glmS, TriR, KanR	RCM3131	B1 Rsp0788-E225K IGglmS:PpsbA-mCherry	This study
Bacterial strain- Ralstonia solanacearum	Evolved clone B1 RSp1590-S153L carrying a PpsbA-mCherry fusion and a KanR cassette downstream glmS, TriR, KanR	RCM3280	B1 RSp1590-S153L IGglmS:PpsbA-mCherry	This study
Bacterial strain- Ralstonia solanacearum	Evolved clone B1 RSp1417 -S417L carrying a PpsbA-mCherry fusion and a KanR cassette downstream glmS, TriR, KanR	RCM3282	B1 RSp1417-S417L IGglmS:PpsbA-mCherry	This study
Bacterial strain- Ralstonia solanacearum	Evolved clone B3 up66-RSp0211 carrying a PpsbA-GFP fusion and a KanR cassette downstream glmS, TriR, KanR	RCM3153	B3 up66-RSp0211 IGglmS:PpsbA-GFP	This study
Bacterial strain- Ralstonia solanacearum	Evolved clone B3 pRALTA_0291 - A69A carrying a PpsbA-GFP fusion and a KanR cassette downstream glmS, TriR, KanR	RCM3154	B3 pRALTA_0291-A69A IGglmS:PpsbA-GFP	This study
Bacterial strain- Ralstonia solanacearum	Evolved clone B3 up115-RSc0965 carrying a PpsbA-GFP fusion and a KanR cassette downstream glmS, TriR, KanR	RCM3157	B3 up115-RSc0965 IGglmS:PpsbA-GFP	This study
Bacterial strain- Ralstonia solanacearum	Evolved clone B3 pRalta_0288-V193D carrying a PpsbA-mCherry fusion and a KanR cassette downstream glmS, TriR, KanR	RCM3069	Clone B3 pRalta_0288-V193D IGglmS:PpsbA-mcherry	This study
Bacterial strain- Ralstonia solanacearum	Evolved clone B3 RSp1071-Q295* carrying a PpsbA-GFP fusion and a KanR cassette downstream glmS, TriR, KanR	RCM3210	B3 RSp1071-Q295* IGglmS:PpsbA-GFP	This study
Bacterial strain- Ralstonia solanacearum	Evolved clone B3 nusB-L69L carrying a PpsbA-GFP fusion and a KanR cassette downstream glmS, TriR, KanR	RCM3211	B3 nusB-L69L IGglmS:PpsbA-GFP	This study
Bacterial strain- Ralstonia solanacearum	Evolved clone B3 rhlE1 -L368L carrying a PpsbA-mCherry fusion and a KanR cassette downstream glmS, TriR, KanR	RCM3276	B3 rhlE1-L368L-IGglmS:PpsbA-mCherry	This study
Bacterial strain- Ralstonia solanacearum	Evolved clone B20 pRALTA_0552 carrying a PpsbA-mCherry fusion and a KanR cassette downstream glmS, TriR, KanR	RCM3277	B20 pRALTA_0552-I100I IGglmS:PpsbA-mCherry	This study
Bacterial strain- Ralstonia solanacearum	Evolved clone B20 pRALTA_0615-L93L carrying a PpsbA-mCherry fusion and a KanR cassette downstream glmS, TriR, KanR	RCM3312	B20 pRALTA_0615-L93L IGglmS:PpsbA-mCherry	This study
Bacterial strain- Ralstonia solanacearum	Evolved clone B20 up8-RSp1469 carrying a PpsbA-mCherry fusion and a KanR cassette downstream glmS, TriR, KanR	RCM3376	B20 up8-RSp1469 IGglmS:PpsbA-mcherry	This study
Bacterial strain- Ralstonia solanacearum	Evolved clone B20 pRALTA_0230-G242E carrying a PpsbA-mCherry fusion and a KanR cassette downstream glmS, TriR, KanR	RCM3520	B20 pRALTA_0230-G242E IGglmS:PpsbA-mCherry	This study
Bacterial strain- Ralstonia solanacearum	Evolved clone B20 RSc0243-L213L carrying a PpsbA-mCherry fusion and a KanR cassette downstream glmS, TriR, KanR	RCM3521	B20 RSc0243-L213L IGglmS:PpsbA-mcherry	This study
Bacterial strain- Ralstonia solanacearum	Evolved clone B20 RSp1116-I32I carrying a PpsbA-mCherry fusion and a KanR cassette downstream glmS, TriR, KanR	RCM3522	B20 RSp1116-I32I IGglmS:PpsbA-mcherry	This study
Bacterial strain- Ralstonia solanacearum	Evolved clone G1 efpR-E66K carrying a KanR cassette downstream glmS, TriR, KanR	RCM1867	G1 efpR-E66K IGglmS:KanR	Capela et al., 2017
Bacterial strain- Ralstonia solanacearum	Evolved clone G2 RSc1982 - I100I carrying a PpsbA-mCherry fusion and a KanR cassette downstream glmS, TriR, KanR	RCM3156	G2 RSc1982-I100I IGglmS:PpsbA-mCherry	This study
Bacterial strain- Ralstonia solanacearum	Evolved clone G2 RSc1962 - S9F carrying a PpsbA-GFP fusion and a KanR cassette downstream glmS, TriR, KanR	RCM3155	G2 RSc1962-S9F IGglmS:PpsbA-GFP	This study
Bacterial strain- Ralstonia solanacearum	Evolved clone G4 ppiB-Q112* carrying a PpsbA-mCherry fusion and a KanR cassette downstream glmS, TriR, KanR	RCM3084	G4 ppiB-Q112* IGglmS:PpsbA-mcherry	This study
Bacterial strain- Ralstonia solanacearum	Evolved clone G4 RSc2277-V321G carrying a PpsbA-mCherry fusion and a KanR cassette downstream glmS, TriR, KanR	RCM3083	G4 RSc2277-V321G IGglmS:PpsbA-mcherry	This study
Bacterial strain- Ralstonia solanacearum	Evolved clone G7 up180-RSp0637 carrying a PpsbA-mCherry fusion and a KanR cassette downstream glmS, TriR, KanR	RCM3214	G7 up180-RSp0637 IGglmS:PpsbA-mCherry	This study
Bacterial strain- Ralstonia solanacearum	Evolved clone G7 cysE1-P248L carrying a PpsbA-mCherry fusion and a KanR cassette downstream glmS, TriR, KanR	RCM3500	G7 cysE1-P248L IGglmS:PpsbA-mCherry	This study
Bacterial strain- Ralstonia solanacearum	Evolved clone G7 up85-gloA carrying a PpsbA-mCherry fusion and a KanR cassette downstream glmS, TriR, KanR	RCM3310	G7 up85-gloA IGglmS:PpsbA-mCherry	This study
Bacterial strain- Ralstonia solanacearum	Evolved clone G11 RSc2277-F16F carrying a PpsbA-GFP fusion and a KanR cassette downstream glmS, TriR, KanR	RCM3556	G11 RSc2277-F16F IGglmS:PpsbA-GFP	This study
Bacterial strain- Ralstonia solanacearum	Evolved clone G11 RSc2326 -G116S carrying a PpsbA-GFP fusion and a KanR cassette downstream glmS, TriR, KanR	RCM3278	G11 RSc2326-G116S IGglmS:PpsbA-GFP	This study
Bacterial strain- Ralstonia solanacearum	Evolved clone G11 RSc0194-S102F carrying a PpsbA-mCherry fusion and a KanR cassette downstream glmS, TriR, KanR	RCM3111	G11 RSc0194-S102F IGglmS:PpsbA-mCherry	This study
Bacterial strain- Ralstonia solanacearum	Evolved clone G11 Rsp0741 (tssJ)-I157N carrying a PpsbA-mCherry fusion and a KanR cassette downstream glmS, TriR, KanR	RCM3132	G11 Rsp0741-I157N IGglmS:PpsbA-mCherry	This study
Bacterial strain- Ralstonia solanacearum	Evolved clone G11 phbB-S38F carrying a PpsbA-mCherry fusion and a KanR cassette downstream glmS, TriR, KanR	RCM3212	G11 phbB-S38F IGglmS:PpsbA-mCherry	This study
Bacterial strain- Ralstonia solanacearum	Evolved clone G11RSc0672-F948F carrying a PpsbA-GFP fusion and a KanR cassette downstream glmS, TriR, KanR	RCM3313	G11 RSc0672-F948F IGglmS:PpsbA-GFP	This study
Bacterial strain- Ralstonia solanacearum	Evolved clone G25 up116-RSp0780 carrying a PpsbA-mCherry fusion and a KanR cassette downstream glmS, TriR, KanR	RCM3088	G25 up116-RSp0780 IGglmS:PpsbA-mCherry	This study
Bacterial strain- Ralstonia solanacearum	Evolved clone G25 RSp0759-P92S carrying a PpsbA-mCherry fusion and a KanR cassette downstream glmS, TriR, KanR	RCM3087	G25 RSp0759-P92S IGglmS:PpsbA-mCherry	This study
Bacterial strain- Ralstonia solanacearum	Evolved clone G25 pRALTA_0398-W719* carrying a PpsbA-mCherry fusion and a KanR cassette downstream glmS, TriR, KanR	RCM3216	G25 pRALTA_0398-W719* IGglmS:PpsbA-mCherry	This study
Bacterial strain- Ralstonia solanacearum	Evolved clone G25 RSp0769 - F416S carrying a PpsbA-mCherry fusion and a KanR cassette downstream glmS, TriR, KanR	RCM3158	G25 RSp0769-F416S IGglmS:PpsbA-mCherry	This study
Bacterial strain- Ralstonia solanacearum	Evolved clone G25 RSp0587- P84P carrying a PpsbA-mCherry fusion and a KanR cassette downstream glmS, TriR, KanR	RCM3309	G25 RSp0587-P84P IGglmS:PpsbA-mCherry	This study
Bacterial strain- Ralstonia solanacearum	Evolved clone G25 RSp0574-L15L carrying a PpsbA-mCherry fusion and a KanR cassette downstream glmS, TriR, KanR	RCM3219	G25 RSp0574-L15L IGglmS:PpsbA-mCherry	This study
Bacterial strain- Ralstonia solanacearum	Evolved clone G25 dnaB-S21S carrying a PpsbA-GFP fusion and a KanR cassette downstream glmS, TriR, KanR	RCM3208	G25 dnaB-S21S IGglmS:PpsbA-GFP	This study
Bacterial strain- Ralstonia solanacearum	Evolved clone G25 RSp0208 - G92Q carrying a PpsbA-GFP fusion and a KanR cassette downstream glmS, TriR, KanR	RCM3281	G25 RSp0208-G92Q IGglmS:PpsbA-GFP	This study
Bacterial strain- Ralstonia solanacearum	Evolved clone G25RSp1422 - G1298E carrying a PpsbA-mCherry fusion and a KanR cassette downstream glmS, TriR, KanR	RCM3279	G25 RSp1422-G1298E IGglmS:PpsbA-mCherry	This study
Bacterial strain- Ralstonia solanacearum	Evolved clone G25 fadE-A378A carrying a PpsbA-mCherry fusion and a KanR cassette downstream glmS, TriR, KanR	RCM3207	G25 fadE-A378A IGglmS:PpsbA-mCherry	This study
Bacterial strain- Ralstonia solanacearum	Evolved clone G25 RSc2383-V926A carrying a PpsbA-GFP fusion and a KanR cassette downstream glmS, TriR, KanR	RCM3375	G25 RSc2383-V926A IGglmS:PpsbA-GFP	This study
Plasmid	Symbiotic plasmid of LMG19424 (0.5 Mb), likely auto-transferable	pRalta		Amadou, et al. 2008
Plasmid	Plasmid for R. solanacearum chromosomal integration of the constitutive psbA promoter fused to GFPuv into the intergenic region downstream glmS, KanR	pRCK-Pps-GFP		Capela, et al. 2017
Plasmid	Plasmid for R. solanacearum chromosomal integration of the constitutive psbA promoter fused to mCherry into the intergenic region downstream glmS, KanR	pRCK-Pps-mCherry		Capela, et al. 2017
Sequence-based ragent- PCR primer	Amplification of 6 kb fragment around the mutation position 728875 in RSp0595 (CoB1)	oCBM4346	GGAGCAAGCTGACATGGGAA	This study
Sequence-based ragent- PCR primer	Amplification of 6 kb fragment around the mutation position 728875 in RSp0595 (CoB1)	oCBM4347	GGCTCGGACTTGATCTTGCG	This study
Sequence-based ragent- PCR primer	Amplification of 6 kb fragment around the mutation position 1715630 in RSc1598 (CoB2)	oCBM2805	CGAGCTGATCGTCGGCAACC	This study
Sequence-based ragent- PCR primer	Amplification of 6 kb fragment around the mutation position 1715630 in RSc1598 (CoB2)	oCBM2806	TTCAGGCGAGGTGACGGTCA	This study
Sequence-based ragent- PCR primer	Amplification of 6 kb fragment around the mutation position 1781273 in RSp1417 (CoB3)	oCBM4356	GGCCACTTTGTAGGACTGCA	This study
Sequence-based ragent- PCR primer	Amplification of 6 kb fragment around the mutation position 1781273 in RSp1417 (CoB3)	oCBM4357	TCGTGAATGACCGTCCGTTT	This study
Sequence-based ragent- PCR primer	Amplification of 6 kb fragment around the mutation position 1994246 in RSp1590 (CoB3)	oCBM4730	ACGATAGCGTCCTCCACCT	This study
Sequence-based ragent- PCR primer	Amplification of 6 kb fragment around the mutation position 1994246 in RSp1590 (CoB3)	oCBM4733	CGATTCGCCCGATCAAAACC	This study
Sequence-based ragent- PCR primer	Amplification of 6 kb fragment around the mutation position 992273 in RSp0788 (CoB3)	oCBM4351	GCTGGAGAAGGTCAACGTGA	This study
Sequence-based ragent- PCR primer	Amplification of 6 kb fragment around the mutation position 992273 in RSp0788 (CoB3)	oCBM4352	GACATCTCGATCGCCAGGTT	This study
Sequence-based ragent- PCR primer	Amplification of 6 kb fragment around the mutation position 387383 in pRALTA_0449 (CoB3)	oCBM4366	AATCCCTTTCCGCCTGATCG	This study
Sequence-based ragent- PCR primer	Amplification of 6 kb fragment around the mutation position 387383 in pRALTA_0449 (CoB3)	oCBM4367	GTGTCTCACCACGGTCGAAT	This study
Sequence-based ragent- PCR primer	Amplification of 6 kb fragment around the mutation position 1013285 in up115-RSc0965 (CoB6)	oCBM2529	ACTGGGCCTATCTCAAGACG	This study
Sequence-based ragent- PCR primer	Amplification of 6 kb fragment around the mutation position 1013285 in up115-RSc0965 (CoB6)	oCBM2530	CAACAGGTGGTCGATGAAGC	This study
Sequence-based ragent- PCR primer	Amplification of 6 kb fragment around the mutation position 1353434 in RSp1071 (CoB6)	oCBM4381	CCAGAGCGCAAAGTAGTCGA	This study
Sequence-based ragent- PCR primer	Amplification of 6 kb fragment around the mutation position 1353434 in RSp1071 (CoB6)	oCBM4382	TGACCCCGGAAGAGAAGGAA	This study
Sequence-based ragent- PCR primer	Amplification of 6 kb fragment around the mutation position 243268 in pRALTA_0288 (CoB6)	oCBM4371	CACTCCATCCGCACTCTTCG	This study
Sequence-based ragent- PCR primer	Amplification of 6 kb fragment around the mutation position 243268 in pRALTA_0288 (CoB6)	oCBM4372	CCGCTAGAGTTCACATCCGG	This study
Sequence-based ragent- PCR primer	Amplification of 6 kb fragment around the mutation position 247935 in pRALTA_0291 (CoB6)	oCBM4376	CTTGTGGGTGCTGATCGTCT	This study
Sequence-based ragent- PCR primer	Amplification of 6 kb fragment around the mutation position 247935 in pRALTA_0291 (CoB6)	oCBM4377	TCGACGGCTTCCTTCAGATG	This study
Sequence-based ragent- PCR primer	Amplification of 6 kb fragment around the mutation position 259792 in up66-RSp0211 (CoB6)	oCBM2522	TCGGTCTTGCAGCTTGTAGA	This study
Sequence-based ragent- PCR primer	Amplification of 6 kb fragment around the mutation position 259792 in up66-RSp0211 (CoB6)	oCBM2523	AATCCACCTGTCAGTCCTGG	This study
Sequence-based ragent- PCR primer	Amplification of 6 kb fragment around the mutation position 583937 in rhlE1 (CoB7)	oCBM4734	CTTCATCACCACCTGCGAGT	This study
Sequence-based ragent- PCR primer	Amplification of 6 kb fragment around the mutation position 583937 in rhlE1 (CoB7)	oCBM4735	CGCTATGGACACCCTCGTAC	This study
Sequence-based ragent- PCR primer	Amplification of 6 kb fragment around the mutation position 759825 in nusB (CoB7)	oCBM4396	TGATGACAGAACGAACGGCA	This study
Sequence-based ragent- PCR primer	Amplification of 6 kb fragment around the mutation position 759825 in nusB (CoB7)	oCBM4397	GATCCTGGTCTATCTGGCGC	This study
Sequence-based ragent- PCR primer	Amplification of 6 kb fragment around the mutation position 1414257 in RSp1116 (CoB10)	oCBM4736	CTCAAACAACAACAGGGCGG	This study
Sequence-based ragent- PCR primer	Amplification of 6 kb fragment around the mutation position 1414257 in RSp1116 (CoB10)	oCBM4737	ATGCTGGGGTGTTGATGTGG	This study
Sequence-based ragent- PCR primer	Amplification of 6 kb fragment around the intergenic mutation position 1848419 in RSp1469 / RSp1470 (CoB10)	oCBM3928	ATCGCGCAATGTCTGGATCA	This study
Sequence-based ragent- PCR primer	Amplification of 6 kb fragment around the intergenic mutation position 1848419 in RSp1469 / RSp1470 (CoB10)	oCBM3929	CCTTCACGTCCGGATAGTCG	This study
Sequence-based ragent- PCR primer	Amplification of 6 kb fragment around the mutation position 267735 in RSc0243 (CoB10)	oCBM3907	GAAGAGGTTGTAGGCGATGC	This study
Sequence-based ragent- PCR primer	Amplification of 6 kb fragment around the mutation position 267735 in RSc0243 (CoB10)	oCBM3908	CCAGTTGAGGTCGCACAAG	This study
Sequence-based ragent- PCR primer	Amplification of 6 kb fragment around the mutation position 197522 in pRALTA_0230 (CoB10)	oCBM4419	TCCCAACGTCGCTTTCATGA	This study
Sequence-based ragent- PCR primer	Amplification of 6 kb fragment around the mutation position 197522 in pRALTA_0230 (CoB10)	oCBM4420	CTCCATTTCCGCTGCGAATG	This study
Sequence-based ragent- PCR primer	Amplification of 6 kb fragment around the mutation position 463545 in pRALTA_0552 (CoB10)	oCBM4442	CAATCTGCGTCGTTGGTCAC	This study
Sequence-based ragent- PCR primer	Amplification of 6 kb fragment around the mutation position 463545 in pRALTA_0552 (CoB10)	oCBM4443	GTTTGAGGCCGAGTCCATGA	This study
Sequence-based ragent- PCR primer	Amplification of 6 kb fragment around the mutation position 502781 in pRALTA_0615 (CoB10)	oCBM4447	TACCCAACAGCGACAGTTCC	This study
Sequence-based ragent- PCR primer	Amplification of 6 kb fragment around the mutation position 502781 in pRALTA_0615 (CoB10)	oCBM4448	CCCTTCATCCTGCCGATCTC	This study
Sequence-based ragent- PCR primer	Amplification of 6 kb fragment around the mutation position 1155501 in RSc1097 (CoG1)	oCBM4457	CCTCTACGATCACATCCCGG	This study
Sequence-based ragent- PCR primer	Amplification of 6 kb fragment around the mutation position 1155501 in RSc1097 (CoG1)	oCBM4458	TTCGCCTTGATGAAGCCCTT	This study
Sequence-based ragent- PCR primer	Amplification of 6 kb fragment around the mutation position 2157029 in RSc1982 (CoG2)	oCBM4073	CGCCCTGGAAGTTGAAATCGC	This study
Sequence-based ragent- PCR primer	Amplification of 6 kb fragment around the mutation position 2157029 in RSc1982 (CoG2)	oCBM4074	TTTCGGGATGGCAGTCGCAACC	This study
Sequence-based ragent- PCR primer	Amplification of 6 kb fragment around the mutation position 2141969 in RSc1962 (CoG2)	oCBM4068	CCGCTGGTTGATCCATTG	This study
Sequence-based ragent- PCR primer	Amplification of 6 kb fragment around the mutation position 2141969 in RSc1962 (CoG2)	oCBM4069	ATGCCGCAGAGAAGGAAG	This study
Sequence-based ragent- PCR primer	Amplification of 6 kb fragment around the mutation position 1222748 in ppiB (CoG4)	oCBM4086	TCCGGATACGCTGTCTTGATG	This study
Sequence-based ragent- PCR primer	Amplification of 6 kb fragment around the mutation position 1222748 in ppiB (CoG4)	oCBM4087	TGAGCGCGTCTTGTTGACTTC	This study
Sequence-based ragent- PCR primer	Amplification of 6 kb fragment around the mutation position 2474088 in RSc2277 (CoG4)	oCBM4077	CTCCTGCATCAGCACTTC	This study
Sequence-based ragent- PCR primer	Amplification of 6 kb fragment around the mutation position 2474088 in RSc2277 (CoG4)	oCBM4078	GGATGGACGCGTACATTC
Sequence-based ragent- PCR primer	Amplification of 6 kb fragment around the mutation position 1808334 in cysE1 (CoG7)	oCBM4477	GCAGGAACGACGACCAGATC	This study
Sequence-based ragent- PCR primer	Amplification of 6 kb fragment around the mutation position 1808334 in cysE1 (CoG7)	oCBM4478	CAGCAGATCGTTGATTCGCC	This study
Sequence-based ragent- PCR primer	Amplification of 6 kb fragment around the mutation position 558407 in gloA/RSc0521 (CoG7)	oCBM4482	CCATACCGAATACCTGGCCG	This study
Sequence-based ragent- PCR primer	Amplification of 6 kb fragment around the mutation position 558407 in gloA/RSc0521 (CoG7)	oCBM4483	CAACAAGCGCATCACCAACA	This study
Sequence-based ragent- PCR primer	Amplification of 6 kb fragment around the mutation position 777392 in RSp0637/RSp0638 (CoG7)	oCBM4492	GGATGGACGAGGTATAGCGC	This study
Sequence-based ragent- PCR primer	Amplification of 6 kb fragment around the mutation position 777392 in RSp0637/RSp0638 (CoG7)	oCBM4493	TCCGTTCCTTCTTCACCAGC	This study
Sequence-based ragent- PCR primer	Amplification of 6 kb fragment around the mutation position 2473174 in RSc2277 (CoG8)	oCBM4742	GAAGCCATAGTACGGACCGG	This study
Sequence-based ragent- PCR primer	Amplification of 6 kb fragment around the mutation position 2473174 in RSc2277 (CoG8)	oCBM4743	TCCAAACAAACGACACCCCA	This study
Sequence-based ragent- PCR primer	Amplification of 6 kb fragment around the mutation position 2526677 in RSc2326 (CoG11)	oCBM4517	GCATGGTTGTTTCACTCGGG	This study
Sequence-based ragent- PCR primer	Amplification of 6 kb fragment around the mutation position 2526677 in RSc2326 (CoG11)	oCBM4518	CCATCATTCCTGCCGTCCAT	This study
Sequence-based ragent- PCR primer	Amplification of 6 kb fragment around the mutation position 1754626 in phbB (CoG13)	oCBM4543	AGTCCGCTGTATGGCTATGC	This study
Sequence-based ragent- PCR primer	Amplification of 6 kb fragment around the mutation position 1754626 in phbB (CoG13)	oCBM4544	CGGAAATCTCGTACCCCTCG	This study
Sequence-based ragent- PCR primer	Amplification of 6 kb fragment around the mutation position 215421 in RSc0194 (CoG13)	oCBM4541	CCTATGGCGGAAACCCTGTT	This study
Sequence-based ragent- PCR primer	Amplification of 6 kb fragment around the mutation position 215421 in RSc0194 (CoG13)	oCBM4542	GGTGAGTTCGGGAAAGCTGA	This study
Sequence-based ragent- PCR primer	Amplification of 6 kb fragment around the mutation position 719867 in RSc0672 (CoG13)	oCBM4536	CATCATCCATCTTCCGCCCA	This study
Sequence-based ragent- PCR primer	Amplification of 6 kb fragment around the mutation position 719867 in RSc0672 (CoG13)	oCBM4537	TTGCCCAGGTAGACGTTGAC	This study
Sequence-based ragent- PCR primer	Amplification of 6 kb fragment around the mutation position 931539 in RSp0741/tssJ (CoG13)	oCBM4524	CCAGGGCCTTGTAGTTCCAC	This study
Sequence-based ragent- PCR primer	Amplification of 6 kb fragment around the mutation position 931539 in RSp0741/tssJ (CoG13)	oCBM4525	GTATTTGCTGTGGTCGGTGC	This study
Sequence-based ragent- PCR primer	Amplification of 6 kb fragment around the mutation position 345083 in pRALTA_0398 (CoG15)	oCBM3709	CCTGGTTTGGGGAAAGTGTG	This study
Sequence-based ragent- PCR primer	Amplification of 6 kb fragment around the mutation position 345083 in pRALTA_0398 (CoG15)	oCBM3710	CAACCCGCAGAATCAGAGTG	This study
Sequence-based ragent- PCR primer	Amplification of 6kb fragment around mutation position 1395827 in dnaB (CoG15)	oCBM4289	TTCAAGATTTCGTCGCGCAT	This study
Sequence-based ragent- PCR primer	Amplification of 6kb fragment around mutation position 1395827 in dnaB (CoG15)	oCBM4290	TTGGTGATCTTCTGCCCCAT	This study
Sequence-based ragent- PCR primer	Amplification of 6kb fragment around mutation position 1789297 in RSp1422 (CoG15)	oCBM2500	CGCTCGATTACTACAAGGCG	This study
Sequence-based ragent- PCR primer	Amplification of 6kb fragment around mutation position 1789297 in RSp1422 (CoG15)	oCBM2501	TTCCGTGGTTTCATCTCCCA	This study
Sequence-based ragent- PCR primer	Amplification of 6kb fragment around mutation position 257773 in RSp0208 (CoG15)	oCBM4299	GCCATTCGTTGCCCTTCTTG	This study
Sequence-based ragent- PCR primer	Amplification of 6kb fragment around mutation position 257773 in RSp0208 (CoG15)	oCBM4300	TCGAACAGGTGGTGATAGCG	This study
Sequence-based ragent- PCR primer	Amplification of 6kb fragment around mutation position 2589097 in RSc2383 (CoG15)	oCBM3729	ATCCTGTACTTCCACACGCT	This study
Sequence-based ragent- PCR primer	Amplification of 6kb fragment around mutation position 2589097 in RSc2383 (CoG15)	oCBM3730	CATCCAGCAGCACCAGTTC	This study
Sequence-based ragent- PCR primer	Amplification of 6kb fragment around mutation position 579465 in fadE (CoG15)	oCBM4291	AAAGGCCCGCTCTGTCATC	This study
Sequence-based ragent- PCR primer	Amplification of 6kb fragment around mutation position 579465 in fadE (CoG15)	oCBM4292	AGTTTGCACACACTCCCACA	This study
Sequence-based ragent- PCR primer	Amplification of 6kb fragment around mutation position 713879 in RSp0574 (CoG15)	oCBM4293	AGTCACATGCTTCGCCTGAT	This study
Sequence-based ragent- PCR primer	Amplification of 6kb fragment around mutation position 713879 in RSp0574 (CoG15)	oCBM4294	AAACTGAGCCTACCCAAGCC	This study
Sequence-based ragent- PCR primer	Amplification of 6kb fragment around mutation position 722803 in RSp0587 (CoG15)	oCBM4297	TTGAGGTGCTGTTTGGGTGT	This study
Sequence-based ragent- PCR primer	Amplification of 6kb fragment around mutation position 722803 in RSp0587 (CoG15)	oCBM4298	CCATGTCAGCTTGCTCCGTA	This study
Sequence-based ragent- PCR primer	Amplification of 6kb fragment around mutation position 957425 in RSp0759 (CoG15)	oCBM3749	TGGATGGTTTTGCTTTGGGG	This study
Sequence-based ragent- PCR primer	Amplification of 6kb fragment around mutation position 957425 in RSp0759 (CoG15)	oCBM3750	ATCAACATCGACGATCCGGA	This study
Sequence-based ragent- PCR primer	Amplification of 6kb fragment around mutation position 973212 in RSp0769 (CoG15)	oCBM3759	CATCGGCCAGGAAGTGTTG	This study
Sequence-based ragent- PCR primer	Amplification of 6kb fragment around mutation position 973212 in RSp0769 (CoG15)	oCBM3760	TTTTCGACGCGGACTGTTC	This study
Sequence-based ragent- PCR primer	Amplification of 6kb fragment around mutation position 980536 in RSp0779/RSp0780 (CoG15)	oCBM3764	AGGACTATCGCTCTTTCGCA	This study
Sequence-based ragent- PCR primer	Amplification of 6kb fragment around mutation position 980536 in RSp0779/RSp0780 (CoG15)	oCBM3765	CGTAGCGCTCGTAATTCACC	This study
Sequence-based ragent- PCR primer	Amplification of a fragment for sequencing around the mutation position 728875 in RSp0595 (CoB1)	oCBM4682	AAGACAACGGCGAGCCCTA	This study
Sequence-based ragent- PCR primer	Amplification of a fragment for sequencing around the mutation position 728875 in RSp0595 (CoB1)	oCBM4683	CCCTCCATCAACTTCGACCA	This study
Sequence-based ragent- PCR primer	Amplification of a fragment for sequencing around the mutation position 1781273 in RSp1417 (CoB3)	oCBM4763	AATGTATCCGCCTGGTCATC	This study
Sequence-based ragent- PCR primer	Amplification of a fragment for sequencing around the mutation position 1781273 in RSp1417 (CoB3)	oCBM4764	GGACGGTCACCTTGTTCTTC	This study
Sequence-based ragent- PCR primer	Amplification of a fragment for sequencing around the mutation position 1781273 in RSp1590 (CoB3)	oCBM4767	CAGATGAACTGCTCGCCTTC	This study
Sequence-based ragent- PCR primer	Amplification of a fragment for sequencing around the mutation position 1781273 in RSp1590 (CoB3)	oCBM4768	GCTACCTGTACCTGGCAACG	This study
Sequence-based ragent- PCR primer	Amplification of a fragment for sequencing around the mutation position 387383 in pRALTA_0449 (CoB3)	oCBM4995	TGAAGGCCTGGTTCTGATCG	This study
Sequence-based ragent- PCR primer	Amplification of a fragment for sequencing around the mutation position 387383 in pRALTA_0449 (CoB3)	oCBM4365	CCCAAAGACTTACTCAGACCG	This study
Sequence-based ragent- PCR primer	Amplification of a fragment for sequencing around the mutation position 992273 in RSc0788 (CoB3)	oCBM4684	TACGAGCACCACCTCACG	This study
Sequence-based ragent- PCR primer	Amplification of a fragment for sequencing around the mutation position 992273 in RSc0788 (CoB3)	oCBM4685	CCAGCATCTCCAGCATCAGT	This study
Sequence-based ragent- PCR primer	Amplification of a fragment for sequencing around the mutation position 1353434 in RSp1071 (CoB6)	oCBM4704	GTTGACCACCATGTTCTGCG	This study
Sequence-based ragent- PCR primer	Amplification of a fragment for sequencing around the mutation position 1353434 in RSp1071 (CoB6)	oCBM4705	ATCACGGATGGCGCGAAG	This study
Sequence-based ragent- PCR primer	Amplification of a fragment for sequencing around the mutation position 243268 in pRALTA_0288 (CoB6)	oCBM5000	CAGCGTGATGAAGCCCGA	This study
Sequence-based ragent- PCR primer	Amplification of a fragment for sequencing around the mutation position 243268 in pRALTA_0288 (CoB6)	oCBM4370	CGGGATGCTAGCAATTCGAG	This study
Sequence-based ragent- PCR primer	Amplification of a fragment for sequencing around the mutation position 247935 in pRALTA_0291 (CoB6)	oCBM4996	GACCATGCGTTGTTCAAGCG	This study
Sequence-based ragent- PCR primer	Amplification of a fragment for sequencing around the mutation position 247935 in pRALTA_0291 (CoB6)	oCBM4375	GCAATAGAAGTCGGCGGTCT	This study
Sequence-based ragent- PCR primer	Amplification of a fragment for sequencing around the mutation position 259792 in up66-RSp0211 (CoB6)	oCBM4700	GGTTCATCTCGTCCCAGCTC	This study
Sequence-based ragent- PCR primer	Amplification of a fragment for sequencing around the mutation position 259792 in up66-RSp0211 (CoB6)	oCBM4701	CGGACAGATCGGTGTAGACG	This study
Sequence-based ragent- PCR primer	Amplification of a fragment for sequencing around the mutation position 583937 in rhlE1 (CoB7)	oCBM4926	CCAACGTGCCGGAAGACTAT	This study
Sequence-based ragent- PCR primer	Amplification of a fragment for sequencing around the mutation position 583937 in rhlE1 (CoB7)	oCBM4927	TTGAACGGCTGCTTGGGTG	This study
Sequence-based ragent- PCR primer	Amplification of a fragment for sequencing around the mutation position 759825 in nusB (CoB7)	oCBM4708	GTGAAAGGCGCGGATATTGG	This study
Sequence-based ragent- PCR primer	Amplification of a fragment for sequencing around the mutation position 759825 in nusB (CoB7)	oCBM4709	CCTGTACCAATGGCTGCTCA	This study
Sequence-based ragent- PCR primer	Amplification of a fragment for sequencing around the mutation position 267735 in RSc0243 (CoB10)	oCBM4906	GGTGTCCCATGCCGGTTC	This study
Sequence-based ragent- PCR primer	Amplification of a fragment for sequencing around the mutation position 267735 in RSc0243 (CoB10)	oCBM4907	GGAAGGGTTCGACGTGGTG	This study
Sequence-based ragent- PCR primer	Amplification of a fragment for sequencing around the mutation position 1848419 in up8-RSp1469 (CoB10)	oCBM4845	TTGCTCATCAACTGGCTCAC	This study
Sequence-based ragent- PCR primer	Amplification of a fragment for sequencing around the mutation position 1848419 in up8-RSp1469 (CoB10)	oCBM4846	GCGAAGCGACAGATATGGAT	This study
Sequence-based ragent- PCR primer	Amplification of a fragment for sequencing around the mutation position 197522 in pRalta_0230 (CoB10)	oCBM4904	CATCGAGCCGTATCCGTTCA	This study
Sequence-based ragent- PCR primer	Amplification of a fragment for sequencing around the mutation position 197522 in pRalta_0230 (CoB10)	oCBM4905	GCCCGAAAATACTTGACGCC	This study
Sequence-based ragent- PCR primer	Amplification of a fragment for sequencing around the mutation position 463545 in pRALTA_0552 (CoB10)	oCBM4961	CGACGCACCTTCCTCAAGTA	This study
Sequence-based ragent- PCR primer	Amplification of a fragment for sequencing around the mutation position 463545 in pRALTA_0552 (CoB10)	oCBM4962	TGTAGAACATCTTCGGCCGG	This study
Sequence-based ragent- PCR primer	Amplification of a fragment for sequencing around the mutation position 502781 in pRalta_0615 (CoB10)	oCBM4807	ATCCCTGCATCGTAGAGGTG	This study
Sequence-based ragent- PCR primer	Amplification of a fragment for sequencing around the mutation position 502781 in pRalta_0615 (CoB10)	oCBM4808	GTCACAATCAGCCGGAAACT	This study
Sequence-based ragent- PCR primer	Amplification of a fragment for sequencing around the mutation position 1414257 in RSp1116 (CoB10)	oCBM4908	CGCACTATCAGTCCTAGGCC	This study
Sequence-based ragent- PCR primer	Amplification of a fragment for sequencing around the mutation position 1414257 in RSp1116 (CoB10)	oCBM4909	CTCGTCGTTGTTGATGTGGC	This study
Sequence-based ragent- PCR primer	Amplification of a fragment for sequencing around the mutation position 2141969 in RSc1962 (CoG2)	oCBM4997	TGCATTCAATCCTAGCGCGT	This study
Sequence-based ragent- PCR primer	Amplification of a fragment for sequencing around the mutation position 2141969 in RSc1962 (CoG2)	oCBM4661	CGTCACCGGCCAGATCAGTTCC	This study
Sequence-based ragent- PCR primer	Amplification of a fragment for sequencing around the mutation position 2157029 in Rsc1982 (CoG2)	oCBM4702	GCCACTTCTTGCCCTCGAA	This study
Sequence-based ragent- PCR primer	Amplification of a fragment for sequencing around the mutation position 2157029 in Rsc1982 (CoG2)	oCBM4703	GGCATCGATCTCTGACGCAA	This study
Sequence-based ragent- PCR primer	Amplification of a fragment for sequencing around the mutation position 1222748 in ppiB (CoG4)	oCBM4998	GCTTTCGATCACCACGTCTT	This study
Sequence-based ragent- PCR primer	Amplification of a fragment for sequencing around the mutation position 1222748 in ppiB (CoG4)	oCBM4090	TTTCCGCCAAGGAACTCAC	This study
Sequence-based ragent- PCR primer	Amplification of a fragment for sequencing around the mutation position 2474088 in RSc2277 (CoG4)	oCBM4999	CAATGTCGGCAAGCACTACA	This study
Sequence-based ragent- PCR primer	Amplification of a fragment for sequencing around the mutation position 2474088 in RSc2277 (CoG4)	oCBM4080	TCGACGCTCTCGCTCTTCTTGG	This study
Sequence-based ragent- PCR primer	Amplification of a fragment for sequencing around the mutation position 1808334 in cysE1 (CoG7)	oCBM4841	GCGGCATGTAGCTCTGGTAG	This study
Sequence-based ragent- PCR primer	Amplification of a fragment for sequencing around the mutation position 1808334 in cysE1 (CoG7)	oCBM4842	ATCGGGAAGGATTCCATCAT	This study
Sequence-based ragent- PCR primer	Amplification of a fragment for sequencing around the mutation position 558407 in up85-gloA (CoG7)	oCBM4718	ACTTGTATTCGGGGTTGTCG	This study
Sequence-based ragent- PCR primer	Amplification of a fragment for sequencing around the mutation position 558407 in up85-gloA (CoG7)	oCBM4719	GCTTACCTGCGCTACTCGTC	This study
Sequence-based ragent- PCR primer	Amplification of a fragment for sequencing around the mutation position 777392 in up180-RSp0637 (CoG7)	oCBM4698	TCGCAGAACCATGAATCGCA	This study
Sequence-based ragent- PCR primer	Amplification of a fragment for sequencing around the mutation position 777392 in up180-RSp0637 (CoG7)	oCBM4699	CTGGCTGCACTTCGAGGAA	This study
Sequence-based ragent- PCR primer	Amplification of a fragment for sequencing around the mutation position 2473174 in RSc2277 (CoG8)	oCBM4839	CGGTCCGGATAGAGTCAAGT	This study
Sequence-based ragent- PCR primer	Amplification of a fragment for sequencing around the mutation position 2473174 in RSc2277 (CoG8)	oCBM4840	GTCCTTGAGCTGCAGGATTC	This study
Sequence-based ragent- PCR primer	Amplification of a fragment for sequencing around the mutation position 2526677 in RSc2326 (CoG11)	oCBM4710	ACAAGGTGGCAAGTACGTCC	This study
Sequence-based ragent- PCR primer	Amplification of a fragment for sequencing around the mutation position 2526677 in RSc2326 (CoG11)	oCBM4711	CCGACGTGAAATCCAGCAAC	This study
Sequence-based ragent- PCR primer	Amplification of a fragment for sequencing around the mutation position 1754626 in phbB (CoG13)	oCBM4712	CCCGTGAGTTTTGCGTGAAG	This study
Sequence-based ragent- PCR primer	Amplification of a fragment for sequencing around the mutation position 1754626 in phbB (CoG13)	oCBM4713	GGTGGAGTAGTTGGTCTGGC	This study
Sequence-based ragent- PCR primer	Amplification of a fragment for sequencing around the mutation position 215421 in RSc0194 (CoG13)	oCBM4928	GTCTCTCAAGCCCGGTGATC	This study
Sequence-based ragent- PCR primer	Amplification of a fragment for sequencing around the mutation position 215421 in RSc0194 (CoG13)	oCBM4929	ACAGTTCGAATGTGGCAGGT	This study
Sequence-based ragent- PCR primer	Amplification of a fragment for sequencing around the mutation position 931539 in RSp0741 (CoG13)	oCBM4910	GCTCACGTTGGCTCTTGTTG	This study
Sequence-based ragent- PCR primer	Amplification of a fragment for sequencing around the mutation position 931539 in RSp0741 (CoG13)	oCBM4911	GCACTCAAGGATCCGACCAG	This study
Sequence-based ragent- PCR primer	Amplification of a fragment for sequencing around the mutation position 1395827 in dnaB (CoG15)	oCBM3654	TCTAAGCACGTACGCAGGAC	This study
Sequence-based ragent- PCR primer	Amplification of a fragment for sequencing around the mutation position 1395827 in dnaB (CoG15)	oCBM3655	CCAATGCGTTCAGGTAGGC	This study
Sequence-based ragent- PCR primer	Amplification of a fragment for sequencing around the mutation position 1781273 in RSp0208 (CoG15)	oCBM4765	GTTTCGATACCCACGTCGAG	This study
Sequence-based ragent- PCR primer	Amplification of a fragment for sequencing around the mutation position 1781273 in RSp0208 (CoG15)	oCBM4766	GATTTTCCATTCGAGCCTCA	This study
Sequence-based ragent- PCR primer	Amplification of a fragment for sequencing around the mutation position 1781273 in RSp1422 (CoG15)	oCBM4769	TGAGCATCGAAAAGTGATCG	This study
Sequence-based ragent- PCR primer	Amplification of a fragment for sequencing around the mutation position 1781273 in RSp1422 (CoG15)	oCBM4770	CACGGACCCTACCAGTTGAT	This study
Sequence-based ragent- PCR primer	Amplification of a fragment for sequencing around the mutation position 2589097 in RSc2383 (CoG15)	oCBM4837	GTCCTTGGGCAGATTGAACA	This study
Sequence-based ragent- PCR primer	Amplification of a fragment for sequencing around the mutation position 2589097 in RSc2383 (CoG15)	oCBM4838	ACGCTGACGGTGGACTTG	This study
Sequence-based ragent- PCR primer	Amplification of a fragment for sequencing around the mutation position 345083 in pRALTA_0398 (CoG15)	oCBM4696	TGAGAACTTGGACGCGTTGA	This study
Sequence-based ragent- PCR primer	Amplification of a fragment for sequencing around the mutation position 345083 in pRALTA_0398 (CoG15)	oCBM4697	CGCTCCAATCCTTCGACCTT	This study
Sequence-based ragent- PCR primer	Amplification of a fragment for sequencing around the mutation position 579465 in fadE (CoG15)	oCBM3658	GTCCATGGCATCGTTGATCA	This study
Sequence-based ragent- PCR primer	Amplification of a fragment for sequencing around the mutation position 579465 in fadE (CoG15)	oCBM3659	CATCCGGGCGTCAACATC	This study
Sequence-based ragent- PCR primer	Amplification of a fragment for sequencing around the mutation position 713879 in Rsp0574 (CoG15)	oCBM4724	TGCGGTAGTCATCTTGCTTG	This study
Sequence-based ragent- PCR primer	Amplification of a fragment for sequencing around the mutation position 713879 in Rsp0574 (CoG15)	oCBM4725	TCACTGCGACTGAGTTCGAC	This study
Sequence-based ragent- PCR primer	Amplification of a fragment for sequencing around the mutation position 719867 in RSc0672 (CoG13)	oCBM4809	CATCGAACAGGTGATGAACG	This study
Sequence-based ragent- PCR primer	Amplification of a fragment for sequencing around the mutation position 719867 in RSc0672 (CoG13)	oCBM4810	GATGATCTTGATGCCGTCGT	This study
Sequence-based ragent- PCR primer	Amplification of a fragment for sequencing around the mutation position 722803 in RSp0587 (CoG15)	oCBM3620	TGCATCTTCCCGTCCTTGAT	This study
Sequence-based ragent- PCR primer	Amplification of a fragment for sequencing around the mutation position 722803 in RSp0587 (CoG15)	oCBM3621	GTTCGGTGCGGGTTGTATC	This study
Sequence-based ragent- PCR primer	Amplification of a fragment for sequencing around the mutation position 957425 in RSp0759 (CoG15)	oCBM3612	ACATGCTCTTCTCCACCGAA	This study
Sequence-based ragent- PCR primer	Amplification of a fragment for sequencing around the mutation position 957425 in RSp0759 (CoG15)	oCBM3613	AACTGATCCTGCGTGACCTT	This study
Sequence-based ragent- PCR primer	Amplification of a fragment for sequencing around the mutation position 973212 inRSp0769 (CoG15)	oCBM3608	GTGTCCCACGTTTGACCATC	This study
Sequence-based ragent- PCR primer	Amplification of a fragment for sequencing around the mutation position 973212 inRSp0769 (CoG15)	oCBM3609	ACCTTCGTTAACTCTGGGGC	This study
Sequence-based ragent- PCR primer	Amplification of a fragment for sequencing around the mutation position 980536 in up116-RSp0780 (CoG15)	oCBM3604	GGCGGTCGATTTCAGTGAAG	This study
Sequence-based ragent- PCR primer	Amplification of a fragment for sequencing around the mutation position 980536 in up116-RSp0780 (CoG15)	oCBM3605	TCGCCAATGACATCCGGATA	This study
Sequence-based ragent- PCR primer	Screening oligos for detecting the wild-type allele of RSp0595 (CoB1, sequence position 728875)	oCBM4343	GGACTCACTCGTAATACGGC	This study
Sequence-based ragent- PCR primer	Screening oligos for detecting the wild-type allele of RSp0595 (CoB1, sequence position 728875)	oCBM4345	GTTGCCTCTTGACCGTATCG	This study
Sequence-based ragent- PCR primer	Screening oligos for detecting the mutant allele of RSp0595 (CoB1, sequence position 728875)	oCBM4344	GGACTCACTCGTAATACGGT	This study
Sequence-based ragent- PCR primer	Screening oligos for detecting the mutant allele of RSp0595 (CoB1, sequence position 728875)	oCBM4345	GTTGCCTCTTGACCGTATCG	This study
Sequence-based ragent- PCR primer	Screening oligos for detecting the mutant allele of RSc1598 (CoB2, sequence position 171563)	oCBM4913	CGCGCGCATCGATCAGGA	This study
Sequence-based ragent- PCR primer	Screening oligos for detecting the mutant allele of RSc1598 (CoB2, sequence position 171563)	oCBM4914	CTGACCGACCGCTACCGCTT	This study
Sequence-based ragent- PCR primer	Screening oligos for detecting the wild-type allele of RSc1598 (CoB2, sequence position 171563)	oCBM4912	CGCGCGCATCGATCAGGG	This study
Sequence-based ragent- PCR primer	Screening oligos for detecting the wild-type allele of RSc1598 (CoB2, sequence position 171563)	oCBM4914	CTGACCGACCGCTACCGCTT	This study
Sequence-based ragent- PCR primer	Screening oligos for detecting the mutant allele of pRALTA_0449 (CoB3, sequence position 387383)	oCBM4364	ACCAACATTTTGGCCTCAAT	This study
Sequence-based ragent- PCR primer	Screening oligos for detecting the mutant allele of pRALTA_0449 (CoB3, sequence position 387383)	oCBM4365	CCCAAAGACTTACTCAGACCG	This study
Sequence-based ragent- PCR primer	Screening oligos for detecting the mutant allele of RSp0788 (CoB3, sequence position 992273)	oCBM4349	CCTCGACATCGTCAATGGGA	This study
Sequence-based ragent- PCR primer	Screening oligos for detecting the mutant allele of RSp0788 (CoB3, sequence position 992273)	oCBM4350	ATCGCGCCGTTCTTCAGG	This study
Sequence-based ragent- PCR primer	Screening oligos for detecting the mutant allele of RSp1417 (CoB3, sequence position 1781273)	oCBM4354	ACCCAGATTTCCCCAGATGA	This study
Sequence-based ragent- PCR primer	Screening oligos for detecting the mutant allele of RSp1417 (CoB3, sequence position 1781273)	oCBM4355	GCGCCAAACATCCCATGATC	This study
Sequence-based ragent- PCR primer	Screening oligos for detecting the mutant allele of RSp1590 (CoB3, sequence position 1994246)	oCBM4359	GACGGCGTCGCGCTCGCAAT	This study
Sequence-based ragent- PCR primer	Screening oligos for detecting the mutant allele of RSp1590 (CoB3, sequence position 1994246)	oCBM4360	AGAACCCGGCGGCGAAGTAC	This study
Sequence-based ragent- PCR primer	Screening oligos for detecting the wild-type allele of pRALTA_0449 (CoB3, sequence position 387383)	oCBM4363	ACCAACATTTTGGCCTCAAC	This study
Sequence-based ragent- PCR primer	Screening oligos for detecting the wild-type allele of pRALTA_0449 (CoB3, sequence position 387383)	oCBM4365	CCCAAAGACTTACTCAGACCG	This study
Sequence-based ragent- PCR primer	Screening oligos for detecting the wild-type allele of RSp0788 (CoB3, sequence position 992273)	oCBM4348	CCTCGACATCGTCAATGGGG	This study
Sequence-based ragent- PCR primer	Screening oligos for detecting the wild-type allele of RSp0788 (CoB3, sequence position 992273)	oCBM4350	ATCGCGCCGTTCTTCAGG	This study
Sequence-based ragent- PCR primer	Screening oligos for detecting the wild-type allele of RSp1590 (CoB3, sequence position 1994246)	oCBM4358	GACGGCGTCGCGCTCGCAAC	This study
Sequence-based ragent- PCR primer	Screening oligos for detecting the wild-type allele of RSp1590 (CoB3, sequence position 1994246)	oCBM4360	AGAACCCGGCGGCGAAGTAC	This study
Sequence-based ragent- PCR primer	Screening oligos for detecting the wild-type allele of RSp1417 (CoB3, sequence position 1781273)	oCBM4353	ACCCAGATTTCCCCAGATGG	This study
Sequence-based ragent- PCR primer	Screening oligos for detecting the wild-type allele of RSp1417 (CoB3, sequence position 1781273)	oCBM4355	GCGCCAAACATCCCATGATC	This study
Sequence-based ragent- PCR primer	Screening oligos for detecting the mutant allele of pRALTA_0288 (CoB6, sequence position 243268)	oCBM4369	AATGGCCTCGAAAAGATGCA	This study
Sequence-based ragent- PCR primer	Screening oligos for detecting the mutant allele of pRALTA_0288 (CoB6, sequence position 243268)	oCBM4370	CGGGATGCTAGCAATTCGAG	This study
Sequence-based ragent- PCR primer	Screening oligos for detecting the mutant allele of pRALTA_0291 (CoB6, sequence position 247935)	oCBM4374	CACTGCTGTTTCCGTTTGGT	This study
Sequence-based ragent- PCR primer	Screening oligos for detecting the mutant allele of pRALTA_0291 (CoB6, sequence position 247935)	oCBM4375	GCAATAGAAGTCGGCGGTCT	This study
Sequence-based ragent- PCR primer	Screening oligos for detecting the mutant allele of RSp1071 (CoB6, sequence position 1353434)	oCBM4379	TCTTCAATGAGAAGGAGATAT	This study
Sequence-based ragent- PCR primer	Screening oligos for detecting the mutant allele of RSp1071 (CoB6, sequence position 1353434)	oCBM4380	CAGGCTGGTGATGAGATTG	This study
Sequence-based ragent- PCR primer	Screening oligos for detecting the mutant allele of up115-RSc0965 (CoB6, sequence position 1013285)	oCBM2532	TTATGGCGGGCCGGGCGGTA	This study
Sequence-based ragent- PCR primer	Screening oligos for detecting the mutant allele of up115-RSc0965 (CoB6, sequence position 1013285)	oCBM2533	GCAGGTCGAGCAAGCAAAGG	This study
Sequence-based ragent- PCR primer	Screening oligos for detecting the mutant allele of up66-RSp0211 (CoB6, sequence position 259792)	oCBM4651	CAGTCTAGGCAAGCGTGCGT	This study
Sequence-based ragent- PCR primer	Screening oligos for detecting the mutant allele of up66-RSp0211 (CoB6, sequence position 259792)	oCBM4652	AGGTGATCGGCGGACAGATG	This study
Sequence-based ragent- PCR primer	Screening oligos for detecting the wild-type allele of pRALTA_0288 (CoB6, sequence position 243268)	oCBM4368	AATGGCCTCGAAAAGATGCT	This study
Sequence-based ragent- PCR primer	Screening oligos for detecting the wild-type allele of pRALTA_0288 (CoB6, sequence position 243268)	oCBM4370	CGGGATGCTAGCAATTCGAG	This study
Sequence-based ragent- PCR primer	Screening oligos for detecting the wild-type allele of pRALTA_0291 (CoB6, sequence position 247935)	oCBM4373	CACTGCTGTTTCCGTTTGGC	This study
Sequence-based ragent- PCR primer	Screening oligos for detecting the wild-type allele of pRALTA_0291 (CoB6, sequence position 247935)	oCBM4375	GCAATAGAAGTCGGCGGTCT	This study
Sequence-based ragent- PCR primer	Screening oligos for detecting the wild-type allele of RSp1071 (CoB6, sequence position 1353434)	oCBM4378	TCTTCAATGAGAAGGAGATAC	This study
Sequence-based ragent- PCR primer	Screening oligos for detecting the wild-type allele of RSp1071 (CoB6, sequence position 1353434)	oCBM4380	CAGGCTGGTGATGAGATTG	This study
Sequence-based ragent- PCR primer	Screening oligos for detecting the wild-type allele of up115-RSc0965 (CoB6, sequence position 1013285)	oCBM2531	TTATGGCGGGCCGGGCGGTG	This study
Sequence-based ragent- PCR primer	Screening oligos for detecting the wild-type allele of up115-RSc0965 (CoB6, sequence position 1013285)	oCBM2533	GCAGGTCGAGCAAGCAAAGG	This study
Sequence-based ragent- PCR primer	Screening oligos for detecting the wild-type allele of up66-RSp0211 (CoB6, sequence position 259792)	oCBM4650	CAGTCTAGGCAAGCGTGCGC	This study
Sequence-based ragent- PCR primer	Screening oligos for detecting the wild-type allele of up66-RSp0211 (CoB6, sequence position 259792)	oCBM4652	AGGTGATCGGCGGACAGATG	This study
Sequence-based ragent- PCR primer	Screening oligos for detecting the mutant allele of nusB (CoB7, sequence position 759825)	oCBM4394	CGCGCCCACTTCGATGCCT	This study
Sequence-based ragent- PCR primer	Screening oligos for detecting the mutant allele of nusB (CoB7, sequence position 759825)	oCBM4395	GGTTCGCCGATGCCCATGTG	This study
Sequence-based ragent- PCR primer	Screening oligos for detecting the mutant allele of rhlE1 (CoB7, sequence position 583937)	oCBM4389	GGCAGTTCGCGCTTGATCTA	This study
Sequence-based ragent- PCR primer	Screening oligos for detecting the mutant allele of rhlE1 (CoB7, sequence position 583937)	oCBM4390	TGGGCTTCATCCACGACATC	This study
Sequence-based ragent- PCR primer	Screening oligos for detecting the wild-type allele of nusB (CoB7, sequence position 759825)	oCBM4393	CGCGCCCACTTCGATGCCC	This study
Sequence-based ragent- PCR primer	Screening oligos for detecting the wild-type allele of nusB (CoB7, sequence position 759825)	oCBM4395	GGTTCGCCGATGCCCATGTG	This study
Sequence-based ragent- PCR primer	Screening oligos for detecting the wild-type allele of rhlE1 (CoB7, sequence position 583937)	oCBM4388	GGCAGTTCGCGCTTGATCTG	This study
Sequence-based ragent- PCR primer	Screening oligos for detecting the wild-type allele of rhlE1 (CoB7, sequence position 583937)	oCBM4390	TGGGCTTCATCCACGACATC	This study
Sequence-based ragent- PCR primer	Screening oligos for detecting the mutant allele of pRALTA_0230 (CoB10, sequence position 197522)	oCBM4417	CAGCGTTGGGCTTCCGCCA	This study
Sequence-based ragent- PCR primer	Screening oligos for detecting the mutant allele of pRALTA_0230 (CoB10, sequence position 197522)	oCBM4418	CGACAAAGGACAGCAGCGCG	This study
Sequence-based ragent- PCR primer	Screening oligos for detecting the mutant allele of pRALTA_0552 (CoB10, sequence position 463545)	oCBM4440	AGGTGGGCATGAGTTGCAAA	This study
Sequence-based ragent- PCR primer	Screening oligos for detecting the mutant allele of pRALTA_0552 (CoB10, sequence position 463545)	oCBM4441	CCGAACTGGTGGATGTTGGT	This study
Sequence-based ragent- PCR primer	Screening oligos for detecting the mutant allele of pRALTA_0615 (CoB10, sequence position 502781)	oCBM4445	ATTGCGCCCCGTCGGTCACA	This study
Sequence-based ragent- PCR primer	Screening oligos for detecting the mutant allele of pRALTA_0615 (CoB10, sequence position 502781)	oCBM4446	CCAGCCAACTACCCGTCGAGC	This study
Sequence-based ragent- PCR primer	Screening oligos for detecting the mutant allele of RSc0243 (CoB10, sequence position 267735)	oCBM3910	CGAGGTGGCCGCCGAACAT	This study
Sequence-based ragent- PCR primer	Screening oligos for detecting the mutant allele of RSc0243 (CoB10, sequence position 267735)	oCBM3911	ATCCGGTTGAGGGGCTTGGC	This study
Sequence-based ragent- PCR primer	Screening oligos for detecting the mutant allele of RSp1116 (CoB10, sequence position 1414257)	oCBM4657	ACCGGCATTGGCGGCAAAA	This study
Sequence-based ragent- PCR primer	Screening oligos for detecting the mutant allele of RSp1116 (CoB10, sequence position 1414257)	oCBM4658	GCAGTTCAAGCAGACCGTGGG	This study
Sequence-based ragent- PCR primer	Screening oligos for detecting the mutant allele of up8-RSp1469 (CoB10, sequence position 1848419)	oCBM3931	TTTGTCGTTCATGCCGGTAT	This study
Sequence-based ragent- PCR primer	Screening oligos for detecting the mutant allele of up8-RSp1469 (CoB10, sequence position 1848419)	oCBM3932	CCTTTCGTTTTCACCGGCAG	This study
Sequence-based ragent- PCR primer	Screening oligos for detecting the wild-type allele of pRALTA_0230 (CoB10, sequence position 197522)	oCBM4416	CAGCGTTGGGCTTCCGCCG	This study
Sequence-based ragent- PCR primer	Screening oligos for detecting the wild-type allele of pRALTA_0230 (CoB10, sequence position 197522)	oCBM4418	CGACAAAGGACAGCAGCGCG	This study
Sequence-based ragent- PCR primer	Screening oligos for detecting the wild-type allele of pRALTA_0552 (CoB10, sequence position 463545)	oCBM4439	AGGTGGGCATGAGTTGCAAC	This study
Sequence-based ragent- PCR primer	Screening oligos for detecting the wild-type allele of pRALTA_0552 (CoB10, sequence position 463545)	oCBM4441	CCGAACTGGTGGATGTTGGT	This study
Sequence-based ragent- PCR primer	Screening oligos for detecting the wild-type allele of pRALTA_0615 (CoB10, sequence position 502781)	oCBM4444	ATTGCGCCCCGTCGGTCACG	This study
Sequence-based ragent- PCR primer	Screening oligos for detecting the wild-type allele of pRALTA_0615 (CoB10, sequence position 502781)	oCBM4446	CCAGCCAACTACCCGTCGAGC	This study
Sequence-based ragent- PCR primer	Screening oligos for detecting the wild-type allele of RSc0243 (CoB10, sequence position 267735)	oCBM3909	CGAGGTGGCCGCCGAACAC	This study
Sequence-based ragent- PCR primer	Screening oligos for detecting the wild-type allele of RSc0243 (CoB10, sequence position 267735)	oCBM3911	ATCCGGTTGAGGGGCTTGGC	This study
Sequence-based ragent- PCR primer	Screening oligos for detecting the wild-type allele of RSp1116 (CoB10, sequence position 1414257)	oCBM4656	ACCGGCATTGGCGGCAAGG	This study
Sequence-based ragent- PCR primer	Screening oligos for detecting the wild-type allele of RSp1116 (CoB10, sequence position 1414257)	oCBM4658	GCAGTTCAAGCAGACCGTGGG	This study
Sequence-based ragent- PCR primer	Screening oligos for detecting the wild-type allele of up8-RSp1469 (CoB10, sequence position 1848419)	oCBM3930	TTTGTCGTTCATGCCGGTAC	This study
Sequence-based ragent- PCR primer	Screening oligos for detecting the wild-type allele of up8-RSp1469 (CoB10, sequence position 1848419)	oCBM3932	CCTTTCGTTTTCACCGGCAG	This study
Sequence-based ragent- PCR primer	Screening oligos for detecting the mutant allele of RSc1097 (CoG1, sequence position 1155501)	oCBM4455	ATCGCCAACCCGTCGGTGA	This study
Sequence-based ragent- PCR primer	Screening oligos for detecting the mutant allele of RSc1097 (CoG1, sequence position 1155501)	oCBM4456	GAAACACGTGCGGCTCGGC	This study
Sequence-based ragent- PCR primer	Screening oligos for detecting the wild-type allele of RSc1097 (CoG1, sequence position 1155501)	oCBM4454	ATCGCCAACCCGTCGGTGG	This study
Sequence-based ragent- PCR primer	Screening oligos for detecting the wild-type allele of RSc1097 (CoG1, sequence position 1155501)	oCBM4456	GAAACACGTGCGGCTCGGC	This study
Sequence-based ragent- PCR primer	Screening oligos for detecting the wild-type allele of RSc1962 (CoG2, sequence position 2141969)	oCBM4659	AAGCCGCGCGGCCCGCATG	This study
Sequence-based ragent- PCR primer	Screening oligos for detecting the wild-type allele of RSc1962 (CoG2, sequence position 2141969)	oCBM4661	CGTCACCGGCCAGATCAGTTCC	This study
Sequence-based ragent- PCR primer	Screening oligos for detecting the wild-type allele of RSc1982 (CoG2, sequence position 2157029)	oCBM4337	CCTGTCGATGATCAACGAGAAC	This study
Sequence-based ragent- PCR primer	Screening oligos for detecting the wild-type allele of RSc1982 (CoG2, sequence position 2157029)	oCBM4336	TGCGGGACATGGATTGAAG	This study
Sequence-based ragent- PCR primer	Screening oligos for detecting the mutant allele of RSc1962 (CoG2, sequence position 2141969)	oCBM4660	AAGCCGCGCGGCCCGCATA	This study
Sequence-based ragent- PCR primer	Screening oligos for detecting the mutant allele of RSc1962 (CoG2, sequence position 2141969)	oCBM4661	CGTCACCGGCCAGATCAGTTCC	This study
Sequence-based ragent- PCR primer	Screening oligos for detecting the mutant allele of RSc1982 (CoG2, sequence position 21570299)	oCBM4338	CCTGTCGATGATCAACGAGAAT	This study
Sequence-based ragent- PCR primer	Screening oligos for detecting the mutant allele of RSc1982 (CoG2, sequence position 21570299)	oCBM4336	TGCGGGACATGGATTGAAG	This study
Sequence-based ragent- PCR primer	Screening oligos for detecting the wild-type allele of RSc2277 (CoG4, sequence position 2474088)	oCBM4339	CAACGAATACGGGCTGGTGCT	This study
Sequence-based ragent- PCR primer	Screening oligos for detecting the wild-type allele of RSc2277 (CoG4, sequence position 2474088)	oCBM4080	TCGACGCTCTCGCTCTTCTTGG	This study
Sequence-based ragent- PCR primer	Screening oligos for detecting the mutant allele of RSc2277 (CoG4, sequence position 2474088)	oCBM4340	CAACGAATACGGGCTGGTGCG	This study
Sequence-based ragent- PCR primer	Screening oligos for detecting the mutant allele of RSc2277 (CoG4, sequence position 2474088)	oCBM4080	TCGACGCTCTCGCTCTTCTTGG	This study
Sequence-based ragent- PCR primer	Screening oligos for detecting the mutant allele of ppiB (CoG4, sequence position 1222748)	oCBM4089	CGACCACGTTGATGAAGAACAA	This study
Sequence-based ragent- PCR primer	Screening oligos for detecting the mutant allele of ppiB (CoG4, sequence position 1222748)	oCBM4090	TTTCCGCCAAGGAACTCAC	This study
Sequence-based ragent- PCR primer	Screening oligos for detecting the wild-type allele of ppiB (CoG4, sequence position 1222748)	oCBM4088	CGACCACGTTGATGAAGAACAG	This study
Sequence-based ragent- PCR primer	Screening oligos for detecting the wild-type allele of ppiB (CoG4, sequence position 1222748)	oCBM4090	TTTCCGCCAAGGAACTCAC	This study
Sequence-based ragent- PCR primer	Screening oligos for detecting the mutant allele of cysE1 (CoG7, sequence position 1808334)	oCBM4475	GGGCTGGAACTCGGCATCCA	This study
Sequence-based ragent- PCR primer	Screening oligos for detecting the mutant allele of cysE1 (CoG7, sequence position 1808334)	oCBM4476	TGTCGGACATGCGGGCGAC	This study
Sequence-based ragent- PCR primer	Screening oligos for detecting the mutant allele of RSp0637/RSp0638 (CoG7, sequence position 777392)	oCBM4490	CCACCGCCCTCGACAGGG	This study
Sequence-based ragent- PCR primer	Screening oligos for detecting the mutant allele of RSp0637/RSp0638 (CoG7, sequence position 777392)	oCBM4491	TGCACCACTCGAGCGCTTCT	This study
Sequence-based ragent- PCR primer	Screening oligos for detecting the mutant allele of up85-gloA/RSc0521 (CoG7, sequence position 558407)	oCBM4480	GTGGGGGGCGGTTGGTTTAC	This study
Sequence-based ragent- PCR primer	Screening oligos for detecting the mutant allele of up85-gloA/RSc0521 (CoG7, sequence position 558407)	oCBM4481	CACGCTTCTGGGACACGGTG	This study
Sequence-based ragent- PCR primer	Screening oligos for detecting the wild-type allele of cysE1 (CoG7, sequence position 1808334)	oCBM4474	GGGCTGGAACTCGGCATCCG	This study
Sequence-based ragent- PCR primer	Screening oligos for detecting the wild-type allele of cysE1 (CoG7, sequence position 1808334)	oCBM4476	TGTCGGACATGCGGGCGAC	This study
Sequence-based ragent- PCR primer	Screening oligos for detecting the wild-type allele of RSp0637/RSp0638 (CoG7, sequence position 777392)	oCBM4489	CCACCGCCCTCGACAGGC	This study
Sequence-based ragent- PCR primer	Screening oligos for detecting the wild-type allele of RSp0637/RSp0638 (CoG7, sequence position 777392)	oCBM4491	TGCACCACTCGAGCGCTTCT	This study
Sequence-based ragent- PCR primer	Screening oligos for detecting the wild-type allele of up85-gloA/RSc0521 (CoG7, sequence position 558407)	oCBM4479	GTGGGGGGCGGTTGGTTTAT	This study
Sequence-based ragent- PCR primer	Screening oligos for detecting the wild-type allele of up85-gloA/RSc0521 (CoG7, sequence position 558407)	oCBM4481	CACGCTTCTGGGACACGGTG	This study
Sequence-based ragent- PCR primer	Screening oligos for detecting the mutant allele of RSc2277 (CoG8, sequence position 2473174)	oCBM4513	TCCTGGTCAGCGCCTTCTAT	This study
Sequence-based ragent- PCR primer	Screening oligos for detecting the mutant allele of RSc2277 (CoG8, sequence position 2473174)	oCBM4514	TCGGTGGTGATCTGCTCGAC	This study
Sequence-based ragent- PCR primer	Screening oligos for detecting the wild-type allele of RSc2277 (CoG8, sequence position 2473174)	oCBM4512	TCCTGGTCAGCGCCTTCTAC	This study
Sequence-based ragent- PCR primer	Screening oligos for detecting the wild-type allele of RSc2277 (CoG8, sequence position 2473174)	oCBM4514	TCGGTGGTGATCTGCTCGAC	This study
Sequence-based ragent- PCR primer	Screening oligos for detecting the mutant allele of RSc2326 (CoG11, sequence position2526677)	oCBM4314	GCTTCCAGCACCTGCAGGGT	This study
Sequence-based ragent- PCR primer	Screening oligos for detecting the mutant allele of RSc2326 (CoG11, sequence position2526677)	oCBM4315	CCACGGTCCATAAGTTCGCGG	This study
Sequence-based ragent- PCR primer	Screening oligos for detecting the wild-type allele of RSc2326 (CoG11, sequence position 2526677)	oCBM4313	GCTTCCAGCACCTGCAGGGC	This study
Sequence-based ragent- PCR primer	Screening oligos for detecting the wild-type allele of RSc2326 (CoG11, sequence position 2526677)	oCBM4315	CCACGGTCCATAAGTTCGCGG	This study
Sequence-based ragent- PCR primer	Screening oligos for detecting the mutant allele of phbB (CoG13, sequence position 1754626)	oCBM4302	GCCATTTGTCCTTGCGCGGTA	This study
Sequence-based ragent- PCR primer	Screening oligos for detecting the mutant allele of phbB (CoG13, sequence position 1754626)	oCBM4303	TTGCCATCGGTCACCCCATC	This study
Sequence-based ragent- PCR primer	Screening oligos for detecting the mutant allele of RSc0194 (CoG13, sequence position 2154217)	oCBM4311	TTGTCGGCGCGGCATGTATAT	This study
Sequence-based ragent- PCR primer	Screening oligos for detecting the mutant allele of RSc0194 (CoG13, sequence position 2154217)	oCBM4312	CAGTCGACGCCCATGCCATC	This study
Sequence-based ragent- PCR primer	Screening oligos for detecting the mutant allele of RSc0672 (CoG13, sequence position 719867)	oCBM4669	CACAGGCTCGACAGGCGGA	This study
Sequence-based ragent- PCR primer	Screening oligos for detecting the mutant allele of RSc0672 (CoG13, sequence position 719867)	oCBM4670	CGATCTGGACCTGCTGACGC	This study
Sequence-based ragent- PCR primer	Screening oligos for detecting the mutant allele of Rsp0741/tssJ (CoG13, sequence position 931539)	oCBM4305	TCGCGCAAGCGTGCAATCCCT	This study
Sequence-based ragent- PCR primer	Screening oligos for detecting the mutant allele of Rsp0741/tssJ (CoG13, sequence position 931539)	oCBM4306	CCAACCTGAACGCGGCGAC	This study
Sequence-based ragent- PCR primer	Screening oligos for detecting the wild-type allele of phbB (CoG13, sequence position 1754626)	oCBM4301	GCCATTTGTCCTTGCGCGGTG	This study
Sequence-based ragent- PCR primer	Screening oligos for detecting the wild-type allele of phbB (CoG13, sequence position 1754626)	oCBM4303	TTGCCATCGGTCACCCCATC	This study
Sequence-based ragent- PCR primer	Screening oligos for detecting the wild-type allele of RSc0194 (CoG13, sequence position 215421)	oCBM4310	TTGTCGGCGCGGCATGTATAC	This study
Sequence-based ragent- PCR primer	Screening oligos for detecting the wild-type allele of RSc0194 (CoG13, sequence position 215421)	oCBM4312	CAGTCGACGCCCATGCCATC	This study
Sequence-based ragent- PCR primer	Screening oligos for detecting the wild-type allele of RSc0672 (CoG13, sequence position 719867)	oCBM4668	CACAGGCTCGACAGGCGGG	This study
Sequence-based ragent- PCR primer	Screening oligos for detecting the wild-type allele of RSc0672 (CoG13, sequence position 719867)	oCBM4670	CGATCTGGACCTGCTGACGC	This study
Sequence-based ragent- PCR primer	Screening oligos for detecting the wild-type allele of RSp0741/tssJ (CoG13, sequence position 931539)	oCBM4304	TCGCGCAAGCGTGCAATCCCA	This study
Sequence-based ragent- PCR primer	Screening oligos for detecting the wild-type allele of RSp0741/tssJ (CoG13, sequence position 931539)	oCBM4306	CCAACCTGAACGCGGCGAC	This study
Sequence-based ragent- PCR primer	Screening oligos for detecting the mutant allele of dnaB (CoG15, sequence position 1395827)	oCBM4269	CCGATCCCCAGCTCGAATGT	This study
Sequence-based ragent- PCR primer	Screening oligos for detecting the mutant allele of dnaB (CoG15, sequence position 1395827)	oCBM4270	ATGCGGTCCAGGTCAACGAA	This study
Sequence-based ragent- PCR primer	Screening oligos for detecting the mutant allele of fadE (CoG15, sequence position 579465)	oCBM4272	TGGACGACGGCAGCGAGAAT	This study
Sequence-based ragent- PCR primer	Screening oligos for detecting the mutant allele of fadE (CoG15, sequence position 579465)	oCBM4273	GGTGATGAAGCTGGCGACGC	This study
Sequence-based ragent- PCR primer	Screening oligos for detecting the mutant allele of pRALTA_0398 (CoG15, sequence position 345083)	oCBM3952	TGACGCCGTGCGTGAATAAA	This study
Sequence-based ragent- PCR primer	Screening oligos for detecting the mutant allele of pRALTA_0398 (CoG15, sequence position 345083)	oCBM3953	CCTTGGAGATGCTCGCACTC	This study
Sequence-based ragent- PCR primer	Screening oligos for detecting the mutant allele of RSc2383 (CoG15, sequence position 2589097)	oCBM4275	CCCTGGTCGTACAGCGCGG	This study
Sequence-based ragent- PCR primer	Screening oligos for detecting the mutant allele of RSc2383 (CoG15, sequence position 2589097)	oCBM4276	TCGAATCGGACCAGGGCCAC	This study
Sequence-based ragent- PCR primer	Screening oligos for detecting the mutant allele of RSp0208 (CoG15, sequence position 257773)	oCBM4287	CCATGATCCCCGGCAAAATA	This study
Sequence-based ragent- PCR primer	Screening oligos for detecting the mutant allele of RSp0208 (CoG15, sequence position 257773)	oCBM4288	CAAGGCAAAGTCCCAACAGC	This study
Sequence-based ragent- PCR primer	Screening oligos for detecting the mutant allele of RSp0574 (CoG15, sequence position 713879)	oCBM4278	ATTTGCATGTGATGGCGGAA	This study
Sequence-based ragent- PCR primer	Screening oligos for detecting the mutant allele of RSp0574 (CoG15, sequence position 713879)	oCBM4279	CAACACCATCAAACGCTCGG	This study
Sequence-based ragent- PCR primer	Screening oligos for detecting the mutant allele of RSp0587 (CoG15, sequence position 722803)	oCBM4284	GGAACGCAGCGCGGGATAT	This study
Sequence-based ragent- PCR primer	Screening oligos for detecting the mutant allele of RSp0587 (CoG15, sequence position 722803)	oCBM4285	CCTGCCCCACCTAATGCGAG	This study
Sequence-based ragent- PCR primer	Screening oligos for detecting the mutant allele of RSp0759 (CoG15, sequence position 957425)	oCBM3752	AGTATTGGGAGCACCTCTTTT	This study
Sequence-based ragent- PCR primer	Screening oligos for detecting the mutant allele of RSp0759 (CoG15, sequence position 957425)	oCBM3753	GGGCTTGGTTTCCGTCTTG	This study
Sequence-based ragent- PCR primer	Screening oligos for detecting the mutant allele of RSp0769 (CoG15, sequence position 973212)	oCBM3762	TTTCACCGTGACTCTGGTAC	This study
Sequence-based ragent- PCR primer	Screening oligos for detecting the mutant allele of RSp0769 (CoG15, sequence position 973212)	oCBM3763	GGATGCCAGTTAGCCGATTG	This study
Sequence-based ragent- PCR primer	Screening oligos for detecting the mutant allele of RSp1422 (CoG15, sequence position 1789297)	oCBM3782	ATCGCGCCGAGCAACCAAT	This study
Sequence-based ragent- PCR primer	Screening oligos for detecting the mutant allele of RSp1422 (CoG15, sequence position 1789297)	oCBM3783	CTGTACGACCACCCGACG	This study
Sequence-based ragent- PCR primer	Screening oligos for detecting the mutant allele of up116-RSp0780 (CoG15, sequence position 980536)	oCBM3767	CGAATGGCCAAGAACATGGT	This study
Sequence-based ragent- PCR primer	Screening oligos for detecting the mutant allele of up116-RSp0780 (CoG15, sequence position 980536)	oCBM3768	AGGTGGCCTTGTTCAAATCG	This study
Sequence-based ragent- PCR primer	Screening oligos for detecting the wild-type allele of dnaB (CoG15, sequence position 1395827)	oCBM4268	CCGATCCCCAGCTCGAATGC	This study
Sequence-based ragent- PCR primer	Screening oligos for detecting the wild-type allele of dnaB (CoG15, sequence position 1395827)	oCBM4270	ATGCGGTCCAGGTCAACGAA	This study
Sequence-based ragent- PCR primer	Screening oligos for detecting the wild-type allele of fadE (CoG15, sequence position 579465)	oCBM4271	TGGACGACGGCAGCGAGAAC	This study
Sequence-based ragent- PCR primer	Screening oligos for detecting the wild-type allele of fadE (CoG15, sequence position 579465)	oCBM4273	GGTGATGAAGCTGGCGACGC	This study
Sequence-based ragent- PCR primer	Screening oligos for detecting the wild-type allele of pRALTA_0398 (CoG15, sequence position 345083)	oCBM3951	TGACGCCGTGCGTGAATAAC	This study
Sequence-based ragent- PCR primer	Screening oligos for detecting the wild-type allele of pRALTA_0398 (CoG15, sequence position 345083)	oCBM3953	CCTTGGAGATGCTCGCACTC	This study
Sequence-based ragent- PCR primer	Screening oligos for detecting the wild-type allele of RSc2383 (CoG15, sequence position 2589097)	oCBM4274	CCCTGGTCGTACAGCGCGA	This study
Sequence-based ragent- PCR primer	Screening oligos for detecting the wild-type allele of RSc2383 (CoG15, sequence position 2589097)	oCBM4276	TCGAATCGGACCAGGGCCAC	This study
Sequence-based ragent- PCR primer	Screening oligos for detecting the wild-type allele of RSp0208 (CoG15, sequence position 257773)	oCBM4286	CCATGATCCCCGGCAAAATG	This study
Sequence-based ragent- PCR primer	Screening oligos for detecting the wild-type allele of RSp0208 (CoG15, sequence position 257773)	oCBM4288	CAAGGCAAAGTCCCAACAGC	This study
Sequence-based ragent- PCR primer	Screening oligos for detecting the wild-type allele of RSp0574 (CoG15, sequence position 713879)	oCBM4277	ATTTGCATGTGATGGCGGAG	This study
Sequence-based ragent- PCR primer	Screening oligos for detecting the wild-type allele of RSp0574 (CoG15, sequence position 713879)	oCBM4279	CAACACCATCAAACGCTCGG	This study
Sequence-based ragent- PCR primer	Screening oligos for detecting the wild-type allele of RSp0587 (CoG15, sequence position 722803)	oCBM4283	GGAACGCAGCGCGGGATAA	This study
Sequence-based ragent- PCR primer	Screening oligos for detecting the wild-type allele of RSp0587 (CoG15, sequence position 722803)	oCBM4285	CCTGCCCCACCTAATGCGAG	This study
Sequence-based ragent- PCR primer	Screening oligos for detecting the wild-type allele of RSp0759 (CoG15, sequence position 957425)	oCBM3751	AGTATTGGGAGCACCTCTTCC	This study
Sequence-based ragent- PCR primer	Screening oligos for detecting the wild-type allele of RSp0759 (CoG15, sequence position 957425)	oCBM3753	GGGCTTGGTTTCCGTCTTG	This study
Sequence-based ragent- PCR primer	Screening oligos for detecting the wild-type allele of RSp0769 (CoG15, sequence position 973212)	oCBM3761	TTTCACCGTGACTCTGGTAT	This study
Sequence-based ragent- PCR primer	Screening oligos for detecting the wild-type allele of RSp0769 (CoG15, sequence position 973212)	oCBM3763	GGATGCCAGTTAGCCGATTG	This study
Sequence-based ragent- PCR primer	Screening oligos for detecting the wild-type allele of RSp1422 (CoG15, sequence position 1789297)	oCBM3781	ATCGCGCCGAGCAACCAAC	This study
Sequence-based ragent- PCR primer	Screening oligos for detecting the wild-type allele of RSp1422 (CoG15, sequence position 1789297)	oCBM3783	CTGTACGACCACCCGACG	This study
Sequence-based ragent- PCR primer	Screening oligos for detecting the wild-type allele of up116-RSp0780 (CoG15, sequence position980536)	oCBM3766	CGAATGGCCAAGAACATGGC	This study
Sequence-based ragent- PCR primer	Screening oligos for detecting the wild-type allele of up116-RSp0780 (CoG15, sequence position980536)	oCBM3768	AGGTGGCCTTGTTCAAATCG	This study
Software, algorithm	breseq	RRID:SCR_010810	v0.33.1	PMID: 24838886
Software, algorithm	IGV	RRID:SCR_011793	v2.5.2	PMID: 21221095
Software, algorithm	R project for statistical computing	RRID:SCR_001905	v3.6.1	R Core Team
Software, algorithm	R package ggplot2	RRID:SCR_014601	v3.3.5	https://ggplot2.tidyverse.org
Software, algorithm	R package RColorBrewer	RRID:SCR_016697	v1.1-2	https://cran.r-project.org/web/packages/RColorBrewer/index.html
Software, algorithm	R package MullerPlot		v0.1.2	https://CRAN.R-project.org/package=MullerPlot
Software, algorithm	R package dplyr	RRID:SCR_016708	v0.8.3	https://CRAN.R-project.org/package=dplyr
Software, algorithm	R package tidyverse	RRID:SCR_019186	v1.3.0	https://doi.org/10.21105/joss.01686org
Software, algorithm	R package data.table		v1.12.8	https://CRAN.R-project.org/package=data.table
Software, algorithm	R package wesanderson		v0.3.6	https://CRAN.R-project.org/package=wesanderson
Software, algorithm	R package mvtnorm		v1.1-1	http://CRAN.R-project.org/package=mvtnorm
Software, algorithm	R package rlist		v0.4.6.1	https://CRAN.R-project.org/package=rlist
Software, algorithm	R package stringr		v1.4.0	https://CRAN.R-project.org/package=stringr
TriR, trimethoprim resistance. KanR, kanamycin resistance. StrR, streptomycin resistance.
